# Supplementary material for: The salty tango of brine composition and UV photochemistry effects on Halobacterium salinarum cell envelope biosignature preservation
Source: Commun Biol. 2025 Apr 11;8:602. doi: 10.1038/s42003-025-08007-w (PMC11992018; doi:10.1038/s42003-025-08007-w)
Supplement: Supplementary file 4 — Supplementary Data 1 [file 42003_2025_8007_MOESM4_ESM.xlsx]

## Sheet: E1vsBSS_LabelFree_Quant_results
Label Free Quantification _Non Irradiated cell envelope extract incubated in E1 vs Non Irradiated cell envelope extract incubated in BSS
Protein ID	Gene Name	BSS_vs_E1_log2 fold change	BSS_vs_QC_log2 fold change	E1_vs_QC_log2 fold change	BSS_vs_E1_p.val	BSS_vs_QC_p.val	E1_vs_QC_p.val	BSS_vs_E1_p.adj	BSS_vs_QC_p.adj	E1_vs_QC_p.adj	BSS_vs_E1_significant	BSS_vs_QC_significant	E1_vs_QC_significant	significant	imputed	num_NAs	Description
Q9HPQ7	VNG_1519H	1.15	1.24	0.0941	1.83e-05	4.77e-06	0.599	0.00107	0.000107	0.729	TRUE	TRUE	FALSE	TRUE	FALSE	0	DUF2892 family protein
Q9HMW2	appC	0.556	1.59	1.04	0.129	0.000259	0.00713	0.327	0.00189	0.0451	FALSE	TRUE	FALSE	TRUE	TRUE	2	ABC-type transport system permease protein(Probable substrate dipeptide/oligopeptide)
Q9HND9	atpK	0.985	-0.15	-1.13	6.09e-05	0.388	8.6e-06	0.00197	0.54	0.000907	FALSE	FALSE	TRUE	TRUE	FALSE	0	H+-transporting ATP synthase subunit K
Q9HNS6	VNG_1965H	0.984	1.34	0.351	0.00247	0.000128	0.193	0.0198	0.00116	0.393	FALSE	TRUE	FALSE	TRUE	FALSE	0	DUF112 family protein
Q9HPD6	VNG_1687C	-0.54	-1.19	-0.652	0.0653	0.000392	0.0244	0.211	0.00265	0.104	FALSE	TRUE	FALSE	TRUE	TRUE	1	Major facilitator superfamily transport protein
Q9HRK1	coxC	1.16	1.62	0.453	4.43e-08	3.31e-10	0.000756	1.29e-05	9.65e-08	0.0129	TRUE	TRUE	FALSE	TRUE	FALSE	0	Cox-type terminal oxidase subunit III
Q9HMH6	VNG_2535H	-1.32	-0.911	0.411	0.000466	0.00572	0.165	0.00772	0.0203	0.363	TRUE	FALSE	FALSE	TRUE	TRUE	2	PsiE domain protein
Q9HQG2	VNG_1178H	-1.44	0.0589	1.5	2.31e-05	0.796	9.35e-06	0.00112	0.842	0.000907	TRUE	FALSE	TRUE	TRUE	TRUE	8	Uncharacterized protein
Q9HST7	VNG_0080H	-1.91	-2.51	-0.6	0.0114	0.00131	0.356	0.0616	0.00679	0.562	FALSE	TRUE	FALSE	TRUE	TRUE	8	VanZ family protein
P02945	bop	-0.603	-0.896	-0.293	0.000695	9.42e-06	0.0458	0.00903	0.000144	0.143	FALSE	FALSE	FALSE	FALSE	FALSE	0	Bacteriorhodopsin
P0DME1	csg	0.172	0.222	0.0504	0.243	0.122	0.715	0.481	0.233	0.819	FALSE	FALSE	FALSE	FALSE	FALSE	0	Cell surface glycoprotein
P0DMH8	sop1	-0.0644	-0.464	-0.399	0.588	0.000917	0.00289	0.771	0.00534	0.0258	FALSE	FALSE	FALSE	FALSE	FALSE	0	Sensory rhodopsin-1
P0DMI3	htr1	-0.0939	-0.22	-0.126	0.129	0.00141	0.0396	0.327	0.00719	0.131	FALSE	FALSE	FALSE	FALSE	FALSE	0	Sensory rhodopsin I transducer
P0DMI4	htr4	-0.00558	0.0315	0.0371	0.907	0.496	0.424	0.97	0.647	0.596	FALSE	FALSE	FALSE	FALSE	FALSE	0	Transducer protein Htr4
P0DMI5	htr7	-0.152	-0.491	-0.339	0.219	0.000649	0.00938	0.453	0.00399	0.0535	FALSE	FALSE	FALSE	FALSE	FALSE	0	Transducer protein Htr7
P13075	flaA2	0.182	-0.161	-0.342	0.285	0.322	0.0458	0.538	0.473	0.143	FALSE	FALSE	FALSE	FALSE	FALSE	0	Flagellin A2
P13077	flaB2	-0.356	-0.899	-0.543	0.0322	1.94e-05	0.00198	0.129	0.000257	0.0228	FALSE	FALSE	FALSE	FALSE	FALSE	0	Flagellin B2
P13078	flaB3	0.136	-0.179	-0.315	0.415	0.267	0.0612	0.64	0.413	0.175	FALSE	FALSE	FALSE	FALSE	FALSE	0	Flagellin B3
P33518	coxA2	0.169	0.278	0.109	0.197	0.0349	0.375	0.443	0.0841	0.571	FALSE	FALSE	FALSE	FALSE	FALSE	0	Cytochrome c oxidase polypeptide 1
P57684	kdpA	0.033	0.194	0.161	0.967	0.799	0.832	0.98	0.842	0.878	FALSE	FALSE	FALSE	FALSE	TRUE	13	Potassium-transporting ATPase potassium-binding subunit
P57687	kdpC	-0.0455	0.148	0.193	0.839	0.493	0.373	0.932	0.647	0.571	FALSE	FALSE	FALSE	FALSE	TRUE	13	Potassium-transporting ATPase KdpC subunit
P57699	kdpB	-0.334	-0.861	-0.527	0.325	0.0156	0.115	0.591	0.0458	0.277	FALSE	FALSE	FALSE	FALSE	FALSE	0	Potassium-transporting ATPase ATP-binding subunit
P61116	flaB1	0.235	-0.226	-0.461	0.207	0.206	0.0169	0.446	0.345	0.084	FALSE	FALSE	FALSE	FALSE	FALSE	0	Flagellin B1
P61118	flaA1a	0.141	-0.361	-0.502	0.286	0.00997	0.000989	0.538	0.0319	0.0152	FALSE	FALSE	FALSE	FALSE	FALSE	0	Flagellin A1
P71411	sop2	0.0444	0.261	0.217	0.663	0.016	0.0395	0.814	0.046	0.131	FALSE	FALSE	FALSE	FALSE	FALSE	0	Sensory rhodopsin-2
Q9HHN1	arcD	0.3	0.756	0.456	0.00344	2.17e-07	6.5e-05	0.025	2.22e-05	0.00241	FALSE	FALSE	FALSE	FALSE	FALSE	0	Arginine/ornithine antiporter ArcD
Q9HMD1	secG	-0.031	-0.345	-0.314	0.85	0.0417	0.0608	0.933	0.0979	0.175	FALSE	FALSE	FALSE	FALSE	FALSE	0	Preprotein translocase subunit SecG
Q9HN46	asd	-0.675	-0.17	0.505	0.0389	0.559	0.097	0.145	0.695	0.247	FALSE	FALSE	FALSE	FALSE	TRUE	5	Putative archaetidylserine decarboxylase proenzyme
Q9HND8	atpI	0.051	0.0867	0.0357	0.45	0.189	0.579	0.661	0.325	0.716	FALSE	FALSE	FALSE	FALSE	FALSE	0	V-type ATP synthase subunit I
Q9HNE6	blh	-0.199	-0.289	-0.0906	0.000199	2.43e-06	0.0331	0.00515	7.86e-05	0.122	FALSE	FALSE	FALSE	FALSE	FALSE	0	Probable beta-carotene 15,15'-dioxygenase Blh
Q9HP81	htr2	-0.0488	0.0793	0.128	0.478	0.237	0.0655	0.682	0.383	0.182	FALSE	FALSE	FALSE	FALSE	FALSE	0	Sensory rhodopsin II transducer
Q9HP84	cosT	-0.0825	-0.246	-0.164	0.228	0.00147	0.0203	0.463	0.00724	0.0908	FALSE	FALSE	FALSE	FALSE	FALSE	0	Transducer protein CosT
Q9HPB1	secY	-0.237	-0.131	0.105	0.0277	0.177	0.273	0.115	0.308	0.485	FALSE	FALSE	FALSE	FALSE	FALSE	0	Protein translocase subunit SecY
Q9HPU7	brp	0.105	0.373	0.269	0.702	0.167	0.312	0.84	0.299	0.52	FALSE	FALSE	FALSE	FALSE	TRUE	7	Probable beta-carotene 15,15'-dioxygenase Brp
Q9HQ63	sdhD	-0.215	-0.689	-0.474	0.497	0.0348	0.131	0.696	0.0841	0.304	FALSE	FALSE	FALSE	FALSE	FALSE	0	Succinate dehydrogenase hydrophobic membrane anchor subunit
Q9HRJ8	ctaB	0.367	0.609	0.241	0.0109	0.000164	0.0641	0.0609	0.00136	0.18	FALSE	FALSE	FALSE	FALSE	FALSE	0	Protoheme IX farnesyltransferase
Q9HRP0	VNG_0610G	-0.4	-0.228	0.173	0.14	0.369	0.492	0.339	0.521	0.663	FALSE	FALSE	FALSE	FALSE	TRUE	9	Digeranylgeranylglyceryl phosphate synthase
Q9HS72	secE	0.516	0.432	-0.0832	3.91e-05	0.000146	0.341	0.00142	0.00125	0.557	FALSE	FALSE	FALSE	FALSE	FALSE	0	Protein translocase subunit SecE
Q9HSC3	VNG_0303G	-0.0554	0.0939	0.149	0.416	0.16	0.0332	0.64	0.287	0.122	FALSE	FALSE	FALSE	FALSE	FALSE	0	Archaeal Lon protease
Q9HSQ2	htpX	-0.0719	-0.162	-0.0898	0.334	0.0337	0.213	0.6	0.0833	0.413	FALSE	FALSE	FALSE	FALSE	FALSE	0	Protease HtpX homolog
O51960	VNG_6008H	-0.0913	-0.124	-0.0327	0.408	0.246	0.754	0.64	0.393	0.828	FALSE	FALSE	FALSE	FALSE	FALSE	0	Vng6008h
O52005	VNG_7101	0.0723	-0.0338	-0.106	0.709	0.855	0.568	0.844	0.876	0.713	FALSE	FALSE	FALSE	FALSE	FALSE	0	YidE family protein
O54523	phoT1_1	-0.941	-0.00673	0.934	0.218	0.992	0.203	0.453	0.992	0.407	FALSE	FALSE	FALSE	FALSE	TRUE	11	Phosphate transporter
O54596	cydB	1.32	0.521	-0.799	0.117	0.503	0.309	0.307	0.65	0.517	FALSE	FALSE	FALSE	FALSE	TRUE	14	CydB
O54610	cydA	-0.0655	0.0314	0.0969	0.541	0.759	0.35	0.726	0.829	0.561	FALSE	FALSE	FALSE	FALSE	FALSE	0	CydA
Q9HHI2	lctP	-0.081	-0.036	0.045	0.822	0.917	0.896	0.916	0.929	0.921	FALSE	FALSE	FALSE	FALSE	TRUE	11	L-lactate permease
Q9HHJ0	mrr	0.175	-0.035	-0.21	0.689	0.933	0.616	0.835	0.936	0.738	FALSE	FALSE	FALSE	FALSE	TRUE	7	Mrr restriction system protein homolog
Q9HHN5	gltP	0.00336	0.222	0.219	0.957	0.00192	0.00215	0.98	0.00899	0.0228	FALSE	FALSE	FALSE	FALSE	FALSE	0	Proton/sodium-glutamate symport protein
Q9HHN9	VNG_6302C	0.0651	0.184	0.119	0.284	0.0053	0.0518	0.538	0.0191	0.159	FALSE	FALSE	FALSE	FALSE	FALSE	0	Vng6302c
Q9HHP6	VNG_6293C	0.142	-0.316	-0.458	0.355	0.0427	0.00601	0.622	0.0994	0.0412	FALSE	FALSE	FALSE	FALSE	TRUE	1	DMT superfamily transport protein
Q9HHQ6	ugpE	-0.428	-0.923	-0.495	0.00251	8.53e-07	0.000558	0.0198	3.55e-05	0.0104	FALSE	FALSE	FALSE	FALSE	FALSE	0	Sn-glycerol-3-phosphate transport system permease
Q9HHQ9	VNG_6276H	0.352	0.868	0.515	0.403	0.0435	0.209	0.639	0.0999	0.408	FALSE	FALSE	FALSE	FALSE	TRUE	1	Vng6276h
Q9HHR4	VNG_6268C	0.00211	0.0697	0.0676	0.968	0.175	0.187	0.98	0.308	0.386	FALSE	FALSE	FALSE	FALSE	FALSE	0	OPT family transport protein
Q9HHS5	VNG_6251H	0.00829	0.0881	0.0798	0.953	0.519	0.559	0.98	0.657	0.707	FALSE	FALSE	FALSE	FALSE	FALSE	0	DUF2078 family protein
Q9HHS6	phoT3	-0.134	-0.199	-0.0654	0.666	0.505	0.826	0.815	0.65	0.877	FALSE	FALSE	FALSE	FALSE	TRUE	10	Phosphate transporter
Q9HHU7	cat2	0.105	0.283	0.178	0.204	0.00212	0.0335	0.446	0.00947	0.122	FALSE	FALSE	FALSE	FALSE	FALSE	0	Cationic amino acid transporter
Q9HHV6	VNG_6208C	0.105	0.298	0.193	0.0361	7.02e-06	0.000527	0.138	0.000128	0.0104	FALSE	FALSE	FALSE	FALSE	FALSE	0	Vng6208c
Q9HHW6	VNG_6195H	-0.255	-0.141	0.115	0.473	0.678	0.735	0.682	0.789	0.82	FALSE	FALSE	FALSE	FALSE	TRUE	7	Small CPxCG-related zinc finger protein
Q9HI10	VNG_6120H	-0.692	-0.7	-0.0082	0.00176	0.00114	0.963	0.0155	0.00625	0.963	FALSE	FALSE	FALSE	FALSE	FALSE	0	Vng6120h
Q9HM70	VNG_2678H	0.105	0.256	0.152	0.365	0.0309	0.178	0.625	0.0781	0.377	FALSE	FALSE	FALSE	FALSE	FALSE	0	Secreted glycoprotein
Q9HM71	VNG_2677H	-0.016	0.0655	0.0815	0.9	0.59	0.504	0.967	0.715	0.664	FALSE	FALSE	FALSE	FALSE	FALSE	0	Probable secreted glycoprotein
Q9HM75	cyo	-0.354	-0.414	-0.0598	0.344	0.252	0.865	0.614	0.398	0.906	FALSE	FALSE	FALSE	FALSE	TRUE	8	Archaeosortase A
Q9HMB1	VNG_2625C	0.209	-0.0426	-0.252	0.657	0.924	0.578	0.814	0.931	0.716	FALSE	FALSE	FALSE	FALSE	TRUE	6	PrsW family protein
Q9HMC0	VNG_2613H	-0.213	0.284	0.497	0.0321	0.00504	4.35e-05	0.129	0.0186	0.00213	FALSE	FALSE	FALSE	FALSE	FALSE	0	Uncharacterized protein
Q9HMC9	arsB	-0.188	-0.339	-0.151	0.00023	2.29e-07	0.00107	0.00515	2.22e-05	0.0156	FALSE	FALSE	FALSE	FALSE	FALSE	0	Arsenite transport protein
Q9HMD8	VNG_2591C	-0.0789	-0.417	-0.338	0.73	0.0718	0.137	0.854	0.152	0.311	FALSE	FALSE	FALSE	FALSE	TRUE	1	DUF389 family protein
Q9HMF5	arlG2	-0.0282	0.0525	0.0807	0.713	0.476	0.28	0.844	0.636	0.487	FALSE	FALSE	FALSE	FALSE	FALSE	0	ArlG2 protein (Homolog to arl cluster proteinArlG)
Q9HMF7	trkH3	0.0619	-0.254	-0.316	0.91	0.629	0.549	0.97	0.748	0.704	FALSE	FALSE	FALSE	FALSE	TRUE	11	TRK potassium uptake system protein
Q9HMG3	fer5	-0.00262	0.446	0.449	0.97	7.65e-06	7.16e-06	0.98	0.000131	0.000907	FALSE	FALSE	FALSE	FALSE	FALSE	0	Ferredoxin (2Fe-2S)
Q9HMG7	fhuG	-0.129	0.0957	0.225	0.779	0.828	0.61	0.887	0.854	0.737	FALSE	FALSE	FALSE	FALSE	TRUE	2	ABC-type transport system permease protein
Q9HMI0	VNG_2532H	0.187	0.519	0.332	0.104	0.000174	0.00609	0.286	0.00141	0.0412	FALSE	FALSE	FALSE	FALSE	FALSE	0	Uncharacterized protein
Q9HMI1	dppC1	0.0906	0.122	0.0309	0.305	0.158	0.71	0.562	0.286	0.817	FALSE	FALSE	FALSE	FALSE	FALSE	0	ABC-type transport system permease protein(Probable substrate dipeptide/oligopeptide)
Q9HMI2	dppB2	0.144	0.114	-0.0308	0.0744	0.136	0.675	0.233	0.251	0.785	FALSE	FALSE	FALSE	FALSE	FALSE	0	ABC-type transport system permease protein(Probable substrate dipeptide/oligopeptide)
Q9HMK0	VNG_2509H	-0.0184	-0.028	-0.00968	0.849	0.762	0.916	0.933	0.829	0.936	FALSE	FALSE	FALSE	FALSE	FALSE	0	Uncharacterized protein
Q9HML6	pstC1	-0.441	-0.604	-0.163	0.0052	0.000316	0.223	0.036	0.00219	0.421	FALSE	FALSE	FALSE	FALSE	FALSE	0	Phosphate transport system permease protein
Q9HML7	pstA1	-0.00613	-0.25	-0.244	0.95	0.0171	0.0195	0.98	0.0484	0.0903	FALSE	FALSE	FALSE	FALSE	FALSE	0	Phosphate transport system permease protein PstA
Q9HMN6	VNG_2458C	-0.385	-0.356	0.0293	0.0724	0.0818	0.88	0.229	0.169	0.909	FALSE	FALSE	FALSE	FALSE	FALSE	0	MgtE family transport protein
Q9HMN8	VNG_2455C	0.143	-0.546	-0.689	0.785	0.286	0.183	0.889	0.435	0.38	FALSE	FALSE	FALSE	FALSE	TRUE	2	Nucleoside recognition protein
Q9HMQ8	dld	-0.104	-0.476	-0.372	0.76	0.158	0.263	0.881	0.286	0.472	FALSE	FALSE	FALSE	FALSE	FALSE	0	D-lactate dehydrogenase
Q9HMR5	VNG_2419C	0.229	-0.697	-0.926	0.661	0.176	0.079	0.814	0.308	0.213	FALSE	FALSE	FALSE	FALSE	TRUE	14	Major facilitator superfamily transport protein
Q9HMR8	sec11	0.126	0.0703	-0.0557	0.0122	0.116	0.206	0.0645	0.229	0.408	FALSE	FALSE	FALSE	FALSE	FALSE	0	Signal peptidase I
Q9HMS1	VNG_2413H	0.00826	-0.158	-0.166	0.901	0.0237	0.0183	0.967	0.0621	0.0886	FALSE	FALSE	FALSE	FALSE	FALSE	0	DoxX domain protein
Q9HMS7	dip1	0.0627	-0.108	-0.171	0.483	0.216	0.0596	0.683	0.357	0.174	FALSE	FALSE	FALSE	FALSE	FALSE	0	DNA damage-inducible protein
Q9HMT4	cysT1	0.229	0.0651	-0.164	0.00822	0.377	0.0376	0.0488	0.528	0.131	FALSE	FALSE	FALSE	FALSE	FALSE	0	ABC-type transport system permease protein(Probable substrate thiamine)
Q9HMU6	VNG_2380H	-0.721	-0.573	0.148	0.000477	0.00215	0.351	0.00772	0.00948	0.561	FALSE	FALSE	FALSE	FALSE	FALSE	0	Uncharacterized protein
Q9HMU9	nosY	-0.417	-0.207	0.21	0.000769	0.0446	0.0413	0.00903	0.101	0.135	FALSE	FALSE	FALSE	FALSE	FALSE	0	ABC-type transport system permease protein
Q9HMW3	appB	-0.644	-0.543	0.101	0.00115	0.00302	0.518	0.0116	0.0129	0.675	FALSE	FALSE	FALSE	FALSE	FALSE	0	ABC-type transport system permease protein(Probable substrate dipeptide/oligopeptide)
Q9HMX0	dppB1	-0.291	-0.399	-0.108	0.0266	0.00316	0.353	0.112	0.0133	0.561	FALSE	FALSE	FALSE	FALSE	FALSE	0	ABC-type transport system permease protein(Probable substrate dipeptide/oligopeptide)
Q9HMX1	dppC2	-0.0531	0.0412	0.0943	0.481	0.567	0.2	0.682	0.7	0.405	FALSE	FALSE	FALSE	FALSE	FALSE	0	ABC-type transport system permease protein(Probable substrate dipeptide/oligopeptide)
Q9HMY6	VNG_2329C	0.0126	-0.646	-0.659	0.954	0.00661	0.00584	0.98	0.0226	0.0412	FALSE	FALSE	FALSE	FALSE	FALSE	0	Uncharacterized protein
Q9HMY7	VNG_2328H	-0.262	-0.185	0.0775	0.168	0.303	0.661	0.391	0.452	0.774	FALSE	FALSE	FALSE	FALSE	FALSE	0	Cox cluster protein
Q9HMY9	VNG_2324H	-0.0503	0.289	0.34	0.652	0.0149	0.00571	0.81	0.0445	0.0412	FALSE	FALSE	FALSE	FALSE	FALSE	0	CPBP family intramembrane metalloprotease
Q9HMZ3	hdrD	-0.0819	0.106	0.188	0.198	0.0892	0.00588	0.443	0.183	0.0412	FALSE	FALSE	FALSE	FALSE	FALSE	0	Heterodisulfide reductase
Q9HN02	hlp	-0.0352	0.0184	0.0536	0.611	0.781	0.422	0.79	0.842	0.596	FALSE	FALSE	FALSE	FALSE	FALSE	0	DUF21/CBS domain protein
Q9HN03	VNG_2307C	-0.127	1.41	1.54	0.864	0.0623	0.0444	0.945	0.135	0.143	FALSE	FALSE	FALSE	FALSE	TRUE	3	Phosphate transporter
Q9HN22	VNG_2285C	0.475	0.19	-0.285	0.00163	0.128	0.0289	0.0149	0.238	0.115	FALSE	FALSE	FALSE	FALSE	FALSE	0	Preflagellin peptidase C-terminal domain-containing protein
Q9HN36	tatC1	-0.0932	0.0204	0.114	0.374	0.837	0.262	0.629	0.86	0.472	FALSE	FALSE	FALSE	FALSE	FALSE	0	Sec-independent protein translocase protein TatC
Q9HN37	tatC2	-0.179	-0.384	-0.205	0.00796	6.67e-06	0.00241	0.0483	0.000128	0.0234	FALSE	FALSE	FALSE	FALSE	FALSE	0	Sec-independent protein translocase protein TatC
Q9HN54	VNG_2246H	0.422	0.183	-0.24	0.0755	0.4	0.275	0.234	0.552	0.485	FALSE	FALSE	FALSE	FALSE	TRUE	8	Uncharacterized protein
Q9HN58	VNG_2241H	0.0118	0.278	0.266	0.977	0.486	0.504	0.982	0.641	0.664	FALSE	FALSE	FALSE	FALSE	TRUE	3	Uncharacterized protein
Q9HN79	dinF	0.522	0.533	0.011	0.00153	0.000918	0.933	0.0149	0.00534	0.947	FALSE	FALSE	FALSE	FALSE	TRUE	1	DNA damage-inducible protein
Q9HN91	VNG_2199H	-0.0657	-0.317	-0.251	0.203	8.97e-06	0.000101	0.446	0.000144	0.00268	FALSE	FALSE	FALSE	FALSE	FALSE	0	Urease accessory protein UreH-like transmembrane domain-containing protein
Q9HN93	hcpB	0.673	4.04	3.37	0.594	0.00407	0.0127	0.771	0.016	0.0685	FALSE	FALSE	FALSE	FALSE	TRUE	3	Halocyanin-like
Q9HN95	coxA1	-0.162	-0.0514	0.11	0.111	0.582	0.246	0.303	0.709	0.459	FALSE	FALSE	FALSE	FALSE	FALSE	0	Cytochrome c oxidase subunit I
Q9HNA6	VNG_2180C	0.611	0.514	-0.0972	1.18e-07	5.8e-07	0.13	1.72e-05	3.38e-05	0.304	FALSE	FALSE	FALSE	FALSE	FALSE	0	Signal transduction histidine kinase dimerisation/phosphoacceptor domain-containing protein
Q9HNA7	VNG_2179H	-0.586	0.167	0.753	0.217	0.706	0.104	0.453	0.815	0.26	FALSE	FALSE	FALSE	FALSE	TRUE	3	DUF1628 domain protein
Q9HNB6	VNG_2168C	-0.323	-0.349	-0.0258	0.014	0.00686	0.819	0.0657	0.023	0.874	FALSE	FALSE	FALSE	FALSE	FALSE	0	Zinc metalloprotease
Q9HNC9	VNG_2154C	0.115	-0.0302	-0.145	0.0334	0.528	0.00762	0.13	0.665	0.0461	FALSE	FALSE	FALSE	FALSE	FALSE	0	DUF373 family protein
Q9HNF6	nhaC4	-0.176	-0.0629	0.113	0.0965	0.518	0.251	0.271	0.657	0.46	FALSE	FALSE	FALSE	FALSE	FALSE	0	Probable NhaC-type sodium/proton antiporter
Q9HNF7	nhaC2	0.123	0.52	0.397	0.121	3.73e-06	6.8e-05	0.315	9.86e-05	0.00241	FALSE	FALSE	FALSE	FALSE	FALSE	0	Na+/H+ antiporter
Q9HNF9	VNG_2121C	-0.0958	-0.0861	0.00973	0.452	0.48	0.936	0.661	0.638	0.947	FALSE	FALSE	FALSE	FALSE	FALSE	0	DUF502 family protein
Q9HNG4	uraA	1.57	-0.242	-1.81	0.0788	0.764	0.0382	0.241	0.829	0.131	FALSE	FALSE	FALSE	FALSE	TRUE	1	Xanthine/uracil permease family transportprotein
Q9HNG6	VNG_2113C	0.285	0.246	-0.0389	0.000628	0.00145	0.545	0.00903	0.00724	0.704	FALSE	FALSE	FALSE	FALSE	FALSE	0	Mechanosensitive channel protein MscS
Q9HNH9	VNG_2097C	-0.167	0.268	0.435	0.789	0.654	0.47	0.89	0.768	0.639	FALSE	FALSE	FALSE	FALSE	TRUE	2	DUF418 domain protein
Q9HNI4	VNG_2089H	-0.099	0.0174	0.116	0.155	0.787	0.0862	0.367	0.842	0.227	FALSE	FALSE	FALSE	FALSE	FALSE	0	Ribonuclease BN
Q9HNI9	phnE	-0.109	0.064	0.173	0.525	0.695	0.298	0.713	0.806	0.51	FALSE	FALSE	FALSE	FALSE	FALSE	0	ABC-type transport system permease protein(Probable substrate phosphate/phosphonate)
Q9HNK1	VNG_2068C	0.0284	0.0634	0.035	0.593	0.222	0.492	0.771	0.365	0.663	FALSE	FALSE	FALSE	FALSE	FALSE	0	Kef-type transport system
Q9HNK5	VNG_2064H	0.264	0.191	-0.0733	0.0328	0.0958	0.504	0.129	0.194	0.664	FALSE	FALSE	FALSE	FALSE	FALSE	0	TIGR03663 family protein
Q9HNN0	VNG_2027H	0.0674	-0.354	-0.421	0.919	0.577	0.508	0.976	0.706	0.666	FALSE	FALSE	FALSE	FALSE	TRUE	14	Small CPxCG-related zinc finger protein
Q9HNN6	VNG_2019C	0.169	0.232	0.0628	0.0445	0.00688	0.407	0.162	0.023	0.595	FALSE	FALSE	FALSE	FALSE	FALSE	0	M50 family metalloprotease
Q9HNP0	VNG_2012C	0.108	0.25	0.142	0.117	0.00119	0.0376	0.307	0.00641	0.131	FALSE	FALSE	FALSE	FALSE	FALSE	0	M50 family metalloprotease
Q9HNQ5	VNG_1993H	-0.253	-0.502	-0.249	0.0038	4.39e-06	0.0031	0.0269	0.000106	0.0258	FALSE	FALSE	FALSE	FALSE	FALSE	0	Abi/CAAX domain protein
Q9HNQ9	secF	0.179	0.173	-0.00634	0.0588	0.0571	0.941	0.199	0.125	0.947	FALSE	FALSE	FALSE	FALSE	FALSE	0	Protein-export membrane protein SecF
Q9HNR0	secD	-0.0448	-0.191	-0.146	0.293	0.000236	0.00219	0.546	0.00186	0.0228	FALSE	FALSE	FALSE	FALSE	FALSE	0	Protein-export membrane protein SecD
Q9HNR2	nhaC3	0.0499	0.214	0.164	0.515	0.00965	0.0378	0.713	0.0316	0.131	FALSE	FALSE	FALSE	FALSE	FALSE	0	Probable NhaC-type sodium/proton antiporter
Q9HNR7	VNG_1978H	0.156	0.509	0.353	0.586	0.0777	0.208	0.771	0.163	0.408	FALSE	FALSE	FALSE	FALSE	TRUE	6	Uncharacterized protein
Q9HNS0	VNG_1974H	0.0832	0.113	0.0296	0.375	0.216	0.739	0.629	0.357	0.82	FALSE	FALSE	FALSE	FALSE	FALSE	0	DUF1628 domain protein
Q9HNV1	VNG_1934H	-0.0505	-0.0773	-0.0268	0.533	0.324	0.728	0.719	0.474	0.82	FALSE	FALSE	FALSE	FALSE	FALSE	0	Secreted glycoprotein
Q9HNX1	fxsA	0.444	0.576	0.131	0.00105	6.77e-05	0.227	0.0111	0.000679	0.425	FALSE	FALSE	FALSE	FALSE	FALSE	0	FxsA domain protein
Q9HNY2	VNG_1894C	0.252	0.465	0.213	0.00107	1.47e-06	0.00282	0.0111	5.36e-05	0.0258	FALSE	FALSE	FALSE	FALSE	FALSE	0	ABC-type transport system permease protein
Q9HP06	cef	-0.185	-0.223	-0.0374	0.0167	0.00421	0.577	0.0749	0.0163	0.716	FALSE	FALSE	FALSE	FALSE	FALSE	0	Cation efflux system protein (Zinc/cadmium)
Q9HP10	htr3	0.0497	0.0871	0.0373	0.388	0.126	0.497	0.629	0.237	0.663	FALSE	FALSE	FALSE	FALSE	FALSE	0	Htr3 transducer
Q9HP15	VNG_1849H	0.0551	-0.0939	-0.149	0.378	0.127	0.0218	0.629	0.238	0.0949	FALSE	FALSE	FALSE	FALSE	FALSE	0	HPP family protein
Q9HP16	pchA	-0.0172	0.0749	0.0921	0.884	0.51	0.42	0.958	0.654	0.596	FALSE	FALSE	FALSE	FALSE	FALSE	0	Potassium channel homolog
Q9HP39	VNG_1820H	-0.569	0.069	0.638	0.0241	0.754	0.0103	0.103	0.829	0.0575	FALSE	FALSE	FALSE	FALSE	FALSE	0	Uncharacterized protein
Q9HP63	panF	-0.242	-0.284	-0.0416	0.00317	0.000659	0.535	0.0237	0.00399	0.695	FALSE	FALSE	FALSE	FALSE	FALSE	0	Pantothenate permease
Q9HP66	VNG_1782C	-0.0622	-0.111	-0.0492	0.588	0.317	0.654	0.771	0.469	0.774	FALSE	FALSE	FALSE	FALSE	FALSE	0	DUF92 family protein
Q9HP76	VNG_1770C	-0.00373	0.0123	0.016	0.939	0.794	0.733	0.98	0.842	0.82	FALSE	FALSE	FALSE	FALSE	FALSE	0	Protein kinase domain-containing protein
Q9HP86	VNG_1758H	0.299	0.223	-0.0758	0.544	0.635	0.872	0.726	0.751	0.906	FALSE	FALSE	FALSE	FALSE	TRUE	14	Uncharacterized protein
Q9HP95	VNG_1744H	0.161	-0.782	-0.944	0.679	0.0497	0.0213	0.826	0.11	0.094	FALSE	FALSE	FALSE	FALSE	TRUE	14	ZIP family metal transporter
Q9HPA2	htr17	-0.388	-0.785	-0.397	0.333	0.0525	0.303	0.6	0.116	0.51	FALSE	FALSE	FALSE	FALSE	TRUE	2	Htr17 transducer
Q9HPA3	VNG_1732C	-0.102	-0.167	-0.0643	0.188	0.0338	0.38	0.429	0.0833	0.571	FALSE	FALSE	FALSE	FALSE	FALSE	0	Potassium channel domain-containing protein
Q9HPA6	htlB	-0.139	-0.223	-0.0845	0.172	0.0297	0.376	0.397	0.0757	0.571	FALSE	FALSE	FALSE	FALSE	FALSE	0	DUF106 family protein
Q9HPA9	trkH2	0.177	0.0521	-0.125	0.457	0.817	0.582	0.665	0.847	0.718	FALSE	FALSE	FALSE	FALSE	FALSE	0	TRK potassium uptake system protein
Q9HPE0	cruF	0.134	0.193	0.0589	0.621	0.46	0.82	0.792	0.622	0.874	FALSE	FALSE	FALSE	FALSE	TRUE	8	Bisanhydrobacterioruberin hydratase
Q9HPE3	VNG_1678H	0.415	-1.61	-2.03	0.403	0.00341	0.000573	0.639	0.014	0.0104	FALSE	FALSE	FALSE	FALSE	TRUE	5	DUF2178 family protein
Q9HPE5	VNG_1675H	-0.0812	0.237	0.318	0.527	0.068	0.0187	0.713	0.147	0.0893	FALSE	FALSE	FALSE	FALSE	FALSE	0	J domain-containing protein
Q9HPG0	VNG_1655H	-0.249	-0.449	-0.2	0.364	0.0987	0.444	0.625	0.198	0.615	FALSE	FALSE	FALSE	FALSE	FALSE	0	Uncharacterized protein
Q9HPH4	cbiM	-1.46	-0.602	0.857	0.476	0.757	0.66	0.682	0.829	0.774	FALSE	FALSE	FALSE	FALSE	TRUE	11	Putative cobalt transport protein CbiM
Q9HPH6	cbiQ	-0.0797	0.19	0.269	0.649	0.267	0.123	0.81	0.413	0.29	FALSE	FALSE	FALSE	FALSE	FALSE	0	ABC-type transport system permease protein(Probable substrate cobalt)
Q9HPI3	ccp	-1.47	-0.849	0.621	0.0114	0.102	0.221	0.0616	0.203	0.42	FALSE	FALSE	FALSE	FALSE	TRUE	1	Cytochrome aa3 controlling protein
Q9HPQ2	trp6	-0.0914	-0.0687	0.0228	0.365	0.475	0.811	0.625	0.636	0.874	FALSE	FALSE	FALSE	FALSE	FALSE	0	Daunorubicin resistance ABC transporter ATP-binding protein
Q9HPQ3	VNG_1525C	1.09	0.461	-0.625	0.155	0.515	0.381	0.367	0.657	0.571	FALSE	FALSE	FALSE	FALSE	TRUE	8	DUF4010 domain-containing protein
Q9HPQ5	htr8	-0.00823	0.0452	0.0534	0.886	0.415	0.338	0.958	0.567	0.555	FALSE	FALSE	FALSE	FALSE	FALSE	0	Htr8 transducer
Q9HPR0	VNG_1514H	0.567	0.995	0.429	0.252	0.0456	0.361	0.496	0.103	0.565	FALSE	FALSE	FALSE	FALSE	TRUE	13	DUF649 family protein
Q9HPT0	VNG_1484H	0.273	0.4	0.127	0.000776	1.29e-05	0.0583	0.00903	0.000178	0.171	FALSE	FALSE	FALSE	FALSE	FALSE	0	Uncharacterized protein
Q9HPT7	VNG_1476C	0.0416	0.151	0.109	0.389	0.00452	0.0285	0.629	0.0171	0.115	FALSE	FALSE	FALSE	FALSE	FALSE	0	RND superfamily permease
Q9HPT8	VNG_1475C	-0.177	0.104	0.281	0.385	0.592	0.16	0.629	0.715	0.355	FALSE	FALSE	FALSE	FALSE	FALSE	0	CARDB domain-containing protein
Q9HPV6	VNG_1455H	0.326	0.0832	-0.242	0.0016	0.317	0.00903	0.0149	0.469	0.0525	FALSE	FALSE	FALSE	FALSE	FALSE	0	DoxX domain protein
Q9HPW7	VNG_1440H	0.172	0.0957	-0.0768	0.116	0.348	0.448	0.307	0.496	0.619	FALSE	FALSE	FALSE	FALSE	FALSE	0	Uncharacterized protein
Q9HPX5	htlA	-0.0518	-0.147	-0.0948	0.404	0.0232	0.122	0.639	0.0615	0.29	FALSE	FALSE	FALSE	FALSE	FALSE	0	AI-2E family transport protein
Q9HPY9	VNG_1409C	0.808	0.627	-0.181	0.367	0.463	0.83	0.625	0.623	0.878	FALSE	FALSE	FALSE	FALSE	TRUE	8	DUF63 family protein
Q9HPZ0	ush	0.22	-0.203	-0.423	0.213	0.228	0.02	0.453	0.373	0.0908	FALSE	FALSE	FALSE	FALSE	FALSE	0	5'-nucleotidase family hydrolase
Q9HQ04	mscS2	0.0577	-0.0989	-0.157	0.354	0.108	0.0165	0.622	0.214	0.084	FALSE	FALSE	FALSE	FALSE	FALSE	0	Mechanosensitive channel protein MscS
Q9HQ05	VNG_1387H	0.298	0.244	-0.0543	0.0896	0.142	0.734	0.263	0.259	0.82	FALSE	FALSE	FALSE	FALSE	FALSE	0	Uncharacterized protein
Q9HQ15	VNG_1375C	0.0595	0.0786	0.019	0.498	0.354	0.82	0.696	0.502	0.874	FALSE	FALSE	FALSE	FALSE	FALSE	0	histidine kinase
Q9HQ30	VNG_1355H	-0.0563	-0.376	-0.319	0.452	8.99e-05	0.00041	0.661	0.000844	0.00917	FALSE	FALSE	FALSE	FALSE	FALSE	0	DUF304 domain protein
Q9HQ31	VNG_1353C	-0.078	-0.127	-0.0494	0.103	0.00986	0.268	0.284	0.0319	0.478	FALSE	FALSE	FALSE	FALSE	FALSE	0	DUF304 domain protein
Q9HQ54	VNG_1323C	0.0474	0.113	0.0656	0.359	0.0329	0.192	0.625	0.0826	0.393	FALSE	FALSE	FALSE	FALSE	FALSE	0	Pectin lyase domain protein
Q9HQ64	sdhD.1	0.548	0.352	-0.196	0.0635	0.198	0.465	0.208	0.337	0.636	FALSE	FALSE	FALSE	FALSE	FALSE	0	Membrane anchor
Q9HQ81	trkH1	-0.12	-0.181	-0.0609	0.0883	0.012	0.35	0.262	0.0371	0.561	FALSE	FALSE	FALSE	FALSE	FALSE	0	TRK potassium uptake system protein
Q9HQA7	VNG_1249C	0.0915	-0.22	-0.312	0.094	0.000468	1.56e-05	0.271	0.00309	0.00113	FALSE	FALSE	FALSE	FALSE	FALSE	0	ABC-type transport system permease protein
Q9HQB9	VNG_1234C	0.0198	-0.0628	-0.0827	0.771	0.341	0.216	0.886	0.489	0.415	FALSE	FALSE	FALSE	FALSE	FALSE	0	Sensor box histidine kinase
Q9HQF3	hcpD	0.0705	0.415	0.344	0.817	0.168	0.248	0.914	0.299	0.46	FALSE	FALSE	FALSE	FALSE	TRUE	1	Halocyanin HcpD
Q9HQH2	VNG_1164C	0.016	-0.196	-0.212	0.792	0.004	0.00228	0.89	0.0159	0.0229	FALSE	FALSE	FALSE	FALSE	FALSE	0	Mechanosensitive channel protein MscS
Q9HQN6	menA	-0.085	-0.296	-0.211	0.44	0.0117	0.058	0.66	0.0365	0.171	FALSE	FALSE	FALSE	FALSE	FALSE	0	1,4-dihydroxy-2-naphthoate octaprenyltransferase
Q9HQP2	tot	0.125	0.29	0.165	0.0661	0.00026	0.0158	0.211	0.00189	0.0819	FALSE	FALSE	FALSE	FALSE	FALSE	0	dolichyl-phosphooligosaccharide-protein glycotransferase
Q9HQP3	exoM	-0.121	-0.0207	0.101	0.0878	0.749	0.134	0.262	0.829	0.309	FALSE	FALSE	FALSE	FALSE	FALSE	0	Succinoglycan biosynthesis protein
Q9HQQ3	VNG_1056C	0.514	0.989	0.474	0.384	0.0926	0.401	0.629	0.188	0.59	FALSE	FALSE	FALSE	FALSE	TRUE	3	AlkP-core domain protein
Q9HQQ5	ptp	0.297	0.209	-0.0882	0.000454	0.00492	0.181	0.00772	0.0184	0.38	FALSE	FALSE	FALSE	FALSE	FALSE	0	Probable flippase AglR
Q9HQQ6	gtl	0.0512	0.152	0.101	0.392	0.0158	0.0903	0.63	0.0459	0.234	FALSE	FALSE	FALSE	FALSE	FALSE	0	Dolichyl-phosphate glucosyltransferase AglJ
Q9HQQ8	VNG_1050H	0.828	0.505	-0.323	0.419	0.604	0.739	0.64	0.725	0.82	FALSE	FALSE	FALSE	FALSE	TRUE	8	TRAM domain protein
Q9HQR9	VNG_1034H	-0.36	-0.296	0.064	1.69e-05	8.14e-05	0.259	0.00107	0.000789	0.471	FALSE	FALSE	FALSE	FALSE	FALSE	0	Uncharacterized protein
Q9HQS2	pgsA	0.168	0.532	0.363	0.0968	3.81e-05	0.00125	0.271	0.000427	0.0173	FALSE	FALSE	FALSE	FALSE	FALSE	0	CDP-diacylglycerol-glycerol-3-phosphate 3-phosphatidyltransferase
Q9HQU3	VNG_1002H	-0.824	0.689	1.51	0.229	0.291	0.03	0.463	0.441	0.116	FALSE	FALSE	FALSE	FALSE	TRUE	2	Uncharacterized protein
Q9HQU6	VNG_0999H	1.11	0.418	-0.687	0.42	0.747	0.598	0.64	0.829	0.729	FALSE	FALSE	FALSE	FALSE	TRUE	5	Uncharacterized protein
Q9HQV1	VNG_0993H	-0.183	-0.0327	0.151	0.0131	0.606	0.0288	0.0649	0.725	0.115	FALSE	FALSE	FALSE	FALSE	FALSE	0	Uncharacterized protein
Q9HQV2	VNG_0992H	-0.0135	0.373	0.387	0.85	6.3e-05	4.39e-05	0.933	0.000654	0.00213	FALSE	FALSE	FALSE	FALSE	FALSE	0	Secreted glycoprotein
Q9HQW3	VNG_0979H	-0.145	-0.0882	0.0563	0.713	0.815	0.881	0.844	0.847	0.909	FALSE	FALSE	FALSE	FALSE	TRUE	13	Glycerophosphoryl diester phosphodiesterase membrane domain-containing protein
Q9HQY1	arlF	-0.967	-0.35	0.617	0.239	0.65	0.426	0.477	0.765	0.596	FALSE	FALSE	FALSE	FALSE	TRUE	12	Arl cluster protein ArlF
Q9HQY4	fapJ	1.04	0.423	-0.62	0.0127	0.247	0.0984	0.0648	0.393	0.247	FALSE	FALSE	FALSE	FALSE	TRUE	2	Archaellar motor/biogenesis protein ArlJ
Q9HQZ1	gufA	-0.247	-0.514	-0.266	0.229	0.0161	0.179	0.463	0.046	0.377	FALSE	FALSE	FALSE	FALSE	FALSE	0	GufA family transport protein (Probablesubstrate zinc)
Q9HR01	VNG_0927C	-0.414	-0.42	-0.00638	0.000232	0.000134	0.938	0.00515	0.00118	0.947	FALSE	FALSE	FALSE	FALSE	FALSE	0	Uncharacterized protein
Q9HR05	sfuB	0.362	0.0993	-0.263	0.286	0.756	0.415	0.538	0.829	0.596	FALSE	FALSE	FALSE	FALSE	TRUE	2	ABC-type transport system permease protein
Q9HR07	VNG_0920H	-0.201	-0.344	-0.142	0.00701	6.02e-05	0.0354	0.0454	0.000648	0.127	FALSE	FALSE	FALSE	FALSE	FALSE	0	Glycosyltransferase RgtA/B/C/D-like domain-containing protein
Q9HR13	VNG_0913H	-0.0471	-0.147	-0.1	0.347	0.00656	0.048	0.615	0.0226	0.149	FALSE	FALSE	FALSE	FALSE	FALSE	0	Uncharacterized protein
Q9HR14	VNG_0911H	-0.0838	1.7	1.78	0.868	0.00295	0.00208	0.946	0.0128	0.0228	FALSE	FALSE	FALSE	FALSE	TRUE	3	C2H2-type domain-containing protein
Q9HR16	putP	-0.0573	-0.0748	-0.0175	0.479	0.338	0.82	0.682	0.487	0.874	FALSE	FALSE	FALSE	FALSE	FALSE	0	Proline permease
Q9HR22	rbsC2	-0.13	-0.0853	0.0447	0.113	0.266	0.553	0.304	0.413	0.706	FALSE	FALSE	FALSE	FALSE	FALSE	0	ABC-type transport system permease protein(Probable substrate sugar)
Q9HR23	rbsC1	0.249	0.173	-0.0759	0.0874	0.204	0.568	0.262	0.343	0.713	FALSE	FALSE	FALSE	FALSE	FALSE	0	ABC-type transport system permease protein(Probable substrate sugar)
Q9HR41	traB	-0.0888	-0.016	0.0728	0.184	0.797	0.252	0.422	0.842	0.46	FALSE	FALSE	FALSE	FALSE	FALSE	0	Possible signaling protein
Q9HR54	VNG_0858C	0.0199	0.078	0.058	0.768	0.239	0.375	0.886	0.384	0.571	FALSE	FALSE	FALSE	FALSE	FALSE	0	Probable rhomboid family protease
Q9HR62	VNG_0846C	0.317	0.0766	-0.24	0.0938	0.657	0.177	0.271	0.768	0.377	FALSE	FALSE	FALSE	FALSE	TRUE	1	VKGC domain protein
Q9HR80	VNG_0822C	0.517	0.317	-0.201	0.000248	0.00775	0.0696	0.00515	0.0256	0.191	FALSE	FALSE	FALSE	FALSE	FALSE	0	Type II secretion system protein GspF domain-containing protein
Q9HR88	htr18	0.155	0.229	0.0746	0.0136	0.000634	0.178	0.0649	0.00399	0.377	FALSE	FALSE	FALSE	FALSE	FALSE	0	Htr18 transducer
Q9HR94	tatA	0.0875	0.278	0.19	0.307	0.00338	0.0304	0.562	0.014	0.116	FALSE	FALSE	FALSE	FALSE	FALSE	0	Sec-independent protein translocase proteinTatA
Q9HRA1	htr6	-0.0516	0.0666	0.118	0.524	0.394	0.14	0.713	0.545	0.316	FALSE	FALSE	FALSE	FALSE	FALSE	0	Htr6 transducer
Q9HRB0	VNG_0779C	0.26	0.324	0.0643	0.0518	0.015	0.592	0.182	0.0445	0.727	FALSE	FALSE	FALSE	FALSE	FALSE	0	S1 motif domain-containing protein
Q9HRB8	VNG_0767H	1.07	0.604	-0.462	0.0326	0.183	0.302	0.129	0.317	0.51	FALSE	FALSE	FALSE	FALSE	TRUE	12	Uncharacterized protein
Q9HRC5	VNG_0759H	-0.0135	-0.0475	-0.034	0.754	0.26	0.415	0.877	0.409	0.596	FALSE	FALSE	FALSE	FALSE	FALSE	0	Lipoprotein
Q9HRC9	VNG_0754C	0.356	0.295	-0.061	0.0104	0.0228	0.606	0.0596	0.061	0.735	FALSE	FALSE	FALSE	FALSE	FALSE	0	Glutamate/valine-rich protein
Q9HRD0	ylnA	-0.176	-0.133	0.0425	0.00717	0.026	0.442	0.0454	0.0671	0.615	FALSE	FALSE	FALSE	FALSE	FALSE	0	Phosphate transporter
Q9HRE2	VNG_0737H	-1.04	-0.738	0.302	0.163	0.294	0.663	0.383	0.443	0.774	FALSE	FALSE	FALSE	FALSE	TRUE	4	Uncharacterized protein
Q9HRF2	VNG_0727C	-0.216	-0.332	-0.116	0.00245	3.64e-05	0.0582	0.0198	0.000423	0.171	FALSE	FALSE	FALSE	FALSE	FALSE	0	MATE efflux family protein
Q9HRF5	VNG_0724H	-0.608	-0.833	-0.225	0.00066	2.12e-05	0.115	0.00903	0.000268	0.277	FALSE	FALSE	FALSE	FALSE	FALSE	0	Uncharacterized protein
Q9HRF7	dip2	0.168	0.31	0.142	0.0506	0.00102	0.0802	0.18	0.0057	0.214	FALSE	FALSE	FALSE	FALSE	FALSE	0	DNA damage-inducible protein
Q9HRG6	VNG_0708H	-0.807	-0.116	0.692	0.131	0.814	0.173	0.327	0.847	0.377	FALSE	FALSE	FALSE	FALSE	TRUE	3	Uncharacterized protein
Q9HRH2	yvgX	0.0936	-0.148	-0.242	0.207	0.046	0.00301	0.446	0.103	0.0258	FALSE	FALSE	FALSE	FALSE	FALSE	0	Molybdenum-binding protein
Q9HRH6	VNG_0692C	0.173	0.0207	-0.152	0.0221	0.752	0.033	0.0975	0.829	0.122	FALSE	FALSE	FALSE	FALSE	FALSE	0	ABC-type transport system permease protein
Q9HRH7	VNG_0690C	0.15	0.00599	-0.144	0.00573	0.894	0.00563	0.0388	0.91	0.0412	FALSE	FALSE	FALSE	FALSE	FALSE	0	ABC-type transport system permease protein
Q9HRJ4	VNG_0670H	-0.616	-0.0184	0.598	0.000435	0.889	0.000387	0.00772	0.908	0.00917	FALSE	FALSE	FALSE	FALSE	FALSE	0	Small CPxCG-related zinc finger protein
Q9HRJ5	VNG_0669H	-0.107	0.0955	0.202	0.525	0.552	0.218	0.713	0.69	0.417	FALSE	FALSE	FALSE	FALSE	FALSE	0	ABC-type transport system permease protein
Q9HRJ7	trp4	-0.366	-0.443	-0.0762	0.00194	0.00028	0.424	0.0166	0.00199	0.596	FALSE	FALSE	FALSE	FALSE	FALSE	0	ABC transporter, ATP-binding protein homolog
Q9HRJ9	coxB1	-0.167	0.148	0.314	0.0951	0.12	0.00329	0.271	0.232	0.0266	FALSE	FALSE	FALSE	FALSE	FALSE	0	cytochrome-c oxidase
Q9HRK2	VNG_0660H	1.08	-1.33	-2.41	0.417	0.302	0.0721	0.64	0.452	0.196	FALSE	FALSE	FALSE	FALSE	TRUE	12	Cox cluster protein
Q9HRL1	ndhG3	-0.274	-0.351	-0.0772	0.000218	1.14e-05	0.17	0.00515	0.000166	0.373	FALSE	FALSE	FALSE	FALSE	FALSE	0	NADH dehydrogenase/oxidoreductase
Q9HRL2	nuoM	-0.117	-0.369	-0.252	0.443	0.0211	0.0984	0.661	0.0568	0.247	FALSE	FALSE	FALSE	FALSE	FALSE	0	F420H2:quinone oxidoreductase chain M
Q9HRL3	nuoL	0.134	0.0304	-0.103	0.283	0.794	0.383	0.538	0.842	0.571	FALSE	FALSE	FALSE	FALSE	FALSE	0	F420H2:quinone oxidoreductase chain L
Q9HRL4	nolC	0.171	1.22	1.05	0.729	0.0192	0.0393	0.854	0.0528	0.131	FALSE	FALSE	FALSE	FALSE	TRUE	2	NADH dehydrogenase-like complex subunit K
Q9HRL8	ndhG4	0.0369	-0.193	-0.23	0.641	0.0208	0.00776	0.804	0.0566	0.0461	FALSE	FALSE	FALSE	FALSE	FALSE	0	NADH dehydrogenase/oxidoreductase
Q9HRM1	nolB	-0.259	-0.154	0.105	0.0232	0.136	0.299	0.101	0.251	0.51	FALSE	FALSE	FALSE	FALSE	FALSE	0	NADH dehydrogenase-like complex subunit A
Q9HRM4	VNG_0631C	-0.101	0.445	0.546	0.62	0.0346	0.0123	0.792	0.0841	0.0676	FALSE	FALSE	FALSE	FALSE	TRUE	1	Glycosyltransferase RgtA/B/C/D-like domain-containing protein
Q9HRN3	edp	-0.000504	0.0258	0.0263	0.995	0.732	0.727	0.995	0.828	0.82	FALSE	FALSE	FALSE	FALSE	FALSE	0	Proteinase IV homolog
Q9HRN5	pchA2	0.0312	-0.121	-0.152	0.636	0.0697	0.0269	0.801	0.149	0.113	FALSE	FALSE	FALSE	FALSE	FALSE	0	Ion channel pore / TrkA domain protein
Q9HRN6	htr16	-0.144	-0.0718	0.0722	0.204	0.499	0.497	0.446	0.649	0.663	FALSE	FALSE	FALSE	FALSE	FALSE	0	Htr16 transducer
Q9HRQ6	VNG_0591C	0.0471	0.554	0.507	0.635	3.3e-05	8.13e-05	0.801	4e-04	0.00241	FALSE	FALSE	FALSE	FALSE	FALSE	0	ArsR family transcription regulator
Q9HRQ7	VNG_0590H	0.476	0.689	0.213	0.219	0.0719	0.558	0.453	0.152	0.707	FALSE	FALSE	FALSE	FALSE	TRUE	10	DUF2269 family protein
Q9HRQ8	VNG_0587H	0.0666	0.0148	-0.0518	0.301	0.806	0.398	0.557	0.844	0.588	FALSE	FALSE	FALSE	FALSE	FALSE	0	Uncharacterized protein
Q9HRQ9	hcpE	0.21	0.256	0.0466	0.0544	0.0179	0.634	0.186	0.0501	0.756	FALSE	FALSE	FALSE	FALSE	FALSE	0	Halocyanin HcpE
Q9HRR0	VNG_0585H	0.101	0.203	0.103	0.448	0.122	0.42	0.661	0.233	0.596	FALSE	FALSE	FALSE	FALSE	FALSE	0	Uncharacterized protein
Q9HRR2	cyb	-0.53	-0.522	0.00808	7.67e-06	5.6e-06	0.915	0.000744	0.000116	0.936	FALSE	FALSE	FALSE	FALSE	FALSE	0	Cytochrome b6
Q9HRR3	petD	0.227	0.142	-0.0849	0.000714	0.0138	0.115	0.00903	0.0418	0.277	FALSE	FALSE	FALSE	FALSE	FALSE	0	Cytochrome bc1 complex cytochrome b/c subunit
Q9HRR4	VNG_0581H	0.005	0.0491	0.0441	0.979	0.786	0.807	0.982	0.842	0.874	FALSE	FALSE	FALSE	FALSE	FALSE	0	Uncharacterized protein
Q9HRR6	VNG_0578H	-0.63	-0.105	0.525	0.0134	0.63	0.0276	0.0649	0.748	0.115	FALSE	FALSE	FALSE	FALSE	FALSE	0	Uncharacterized protein
Q9HRS0	VNG_0573C	0.434	0.631	0.197	0.00662	0.000257	0.154	0.0438	0.00189	0.344	FALSE	FALSE	FALSE	FALSE	FALSE	0	Blue (type 1) copper domain-containing protein
Q9HRS2	mrpE	0.0771	-0.0163	-0.0934	0.135	0.731	0.0642	0.33	0.828	0.18	FALSE	FALSE	FALSE	FALSE	FALSE	0	Mrp-type sodium/proton antiporter system subunit
Q9HRS5	mrpB1	-0.217	0.099	0.316	0.0544	0.336	0.00648	0.186	0.486	0.0429	FALSE	FALSE	FALSE	FALSE	FALSE	0	Mrp-type sodium/proton antiporter system subunitB1
Q9HRS6	mrpB2	-0.637	-2.33	-1.7	0.524	0.0254	0.0908	0.713	0.066	0.234	FALSE	FALSE	FALSE	FALSE	TRUE	1	Mrp-type sodium/proton antiporter system subunitB2
Q9HRS7	mrpC	0.0523	0.917	0.865	0.951	0.269	0.296	0.98	0.414	0.51	FALSE	FALSE	FALSE	FALSE	TRUE	5	Mrp-type sodium/proton antiporter system subunitC
Q9HRS8	ndhG2	-0.318	-0.616	-0.298	0.000738	4.83e-07	0.000904	0.00903	3.38e-05	0.0146	FALSE	FALSE	FALSE	FALSE	FALSE	0	NADH dehydrogenase/oxidoreductase
Q9HRS9	VNG_0562C	0.0851	1.39	1.3	0.948	0.274	0.303	0.98	0.419	0.51	FALSE	FALSE	FALSE	FALSE	TRUE	12	NADH:quinone oxidoreductase/Mrp antiporter membrane subunit domain-containing protein
Q9HRT0	mrpD2	0.00699	-0.283	-0.29	0.929	0.0017	0.00141	0.979	0.00813	0.0186	FALSE	FALSE	FALSE	FALSE	FALSE	0	Mrp-type sodium/proton antiporter system subunitD2
Q9HRT3	sgb	0.654	0.28	-0.374	0.133	0.487	0.357	0.327	0.641	0.562	FALSE	FALSE	FALSE	FALSE	TRUE	11	Probable RfbX family transport protein
Q9HRT4	VNG_0555C	0.104	0.136	0.0317	0.126	0.0436	0.614	0.324	0.0999	0.738	FALSE	FALSE	FALSE	FALSE	FALSE	0	DUF2298 family protein
Q9HRU7	VNG_0537C	0.184	0.204	0.0205	0.0142	0.0058	0.75	0.0657	0.0203	0.826	FALSE	FALSE	FALSE	FALSE	FALSE	0	TRAP-type transport system permease protein
Q9HRW2	VNG_0516H	0.465	-0.124	-0.589	0.731	0.923	0.649	0.854	0.931	0.771	FALSE	FALSE	FALSE	FALSE	TRUE	9	Uncharacterized protein
Q9HRX1	VNG_0505C	0.165	0.118	-0.0472	0.277	0.413	0.741	0.537	0.567	0.82	FALSE	FALSE	FALSE	FALSE	FALSE	0	DUF21/CBS domain protein
Q9HRZ7	VNG_0472H	-0.494	-2.1	-1.6	0.62	0.0409	0.107	0.792	0.097	0.265	FALSE	FALSE	FALSE	FALSE	TRUE	5	DUF2178 family protein
Q9HS05	VNG_0463C	0.817	0.722	-0.0943	0.0608	0.0806	0.81	0.203	0.168	0.874	FALSE	FALSE	FALSE	FALSE	TRUE	1	Uncharacterized protein
Q9HS11	pstC2	0.0957	-0.136	-0.232	0.153	0.041	0.00181	0.367	0.097	0.022	FALSE	FALSE	FALSE	FALSE	FALSE	0	Phosphate transport system permease protein
Q9HS12	pstA2	-0.219	-0.629	-0.41	0.0147	7.51e-07	8.3e-05	0.067	3.55e-05	0.00241	FALSE	FALSE	FALSE	FALSE	FALSE	0	Phosphate transport system permease protein PstA
Q9HS26	nhaC1	0.0659	-0.205	-0.271	0.382	0.0107	0.00162	0.629	0.0337	0.0205	FALSE	FALSE	FALSE	FALSE	FALSE	0	Na+/H+ antiporter
Q9HS33	yfmO2	-0.0843	-0.235	-0.15	0.217	0.00206	0.0301	0.453	0.00938	0.116	FALSE	FALSE	FALSE	FALSE	FALSE	0	Major facilitator superfamily transport protein
Q9HS47	VNG_0408H	-0.0732	-0.0896	-0.0164	0.78	0.722	0.948	0.887	0.827	0.951	FALSE	FALSE	FALSE	FALSE	TRUE	3	Peptidase M48 family protein
Q9HS59	VNG_0393C	0.00201	-0.109	-0.111	0.963	0.0188	0.017	0.98	0.052	0.084	FALSE	FALSE	FALSE	FALSE	FALSE	0	DUF373 family protein
Q9HS82	VNG_0361C	-0.338	0.332	0.669	0.132	0.123	0.00508	0.327	0.234	0.04	FALSE	FALSE	FALSE	FALSE	FALSE	0	Rhomboid family protease
Q9HS84	VNG_0359C	-0.0542	0.0791	0.133	0.429	0.234	0.0548	0.648	0.381	0.166	FALSE	FALSE	FALSE	FALSE	FALSE	0	Ribonuclease BN
Q9HS86	htr14	0.0913	0.124	0.033	0.063	0.0122	0.459	0.208	0.0375	0.63	FALSE	FALSE	FALSE	FALSE	FALSE	0	Htr14 transducer
Q9HS87	VNG_0354C	-0.485	-0.0795	0.405	0.00283	0.547	0.00708	0.0217	0.686	0.0451	FALSE	FALSE	FALSE	FALSE	FALSE	0	Abi/CAAX domain protein
Q9HS88	VNG_0352H	0.129	0.452	0.324	0.257	0.00065	0.00758	0.501	0.00399	0.0461	FALSE	FALSE	FALSE	FALSE	FALSE	0	Homolog to Sec-independent protein translocasesubunit TatA
Q9HSA0	VNG_0331H	0.036	0.0182	-0.0178	0.508	0.725	0.731	0.707	0.827	0.82	FALSE	FALSE	FALSE	FALSE	FALSE	0	DUF3007 family protein
Q9HSA2	caaX	0.168	0.072	-0.0957	0.0429	0.335	0.206	0.158	0.486	0.408	FALSE	FALSE	FALSE	FALSE	FALSE	0	Peptidase M48 family protein (Homolog to CAAXprenyl protease)
Q9HSA7	VNG_0322H	-0.183	-0.33	-0.147	0.0455	0.000989	0.0868	0.164	0.00564	0.227	FALSE	FALSE	FALSE	FALSE	FALSE	0	NfeD domain protein
Q9HSA8	ids	0.139	0.181	0.0424	0.0125	0.00157	0.378	0.0648	0.00763	0.571	FALSE	FALSE	FALSE	FALSE	FALSE	0	Bifunctional short chain isoprenyl diphosphate synthase
Q9HSB1	dpg	0.535	0.291	-0.244	0.586	0.756	0.794	0.771	0.829	0.869	FALSE	FALSE	FALSE	FALSE	TRUE	11	Dolichol-P-glucose synthetase
Q9HSF1	VNG_0262C	0.0735	0.292	0.219	0.378	0.00198	0.0132	0.629	0.00915	0.07	FALSE	FALSE	FALSE	FALSE	FALSE	0	DHH/RecJ family phosphoesterase
Q9HSG4	VNG_0244H	-0.971	1.54	2.51	0.43	0.2	0.0455	0.648	0.339	0.143	FALSE	FALSE	FALSE	FALSE	TRUE	8	Yip1 domain protein
Q9HSH3	VNG_0230C	0.0202	-0.0397	-0.0599	0.78	0.567	0.392	0.887	0.7	0.582	FALSE	FALSE	FALSE	FALSE	FALSE	0	DUF2070 family protein
Q9HSH8	VNG_0222C	-0.299	0.219	0.519	0.625	0.708	0.382	0.795	0.815	0.571	FALSE	FALSE	FALSE	FALSE	TRUE	13	DUF11/DUF58 family protein
Q9HSJ6	VNG_0197C	-0.308	-0.278	0.0296	0.000809	0.00129	0.677	0.00905	0.00679	0.785	FALSE	FALSE	FALSE	FALSE	FALSE	0	UPF0104 family protein
Q9HSK3	VNG_0188H	-0.159	-0.222	-0.0625	0.695	0.57	0.872	0.839	0.7	0.906	FALSE	FALSE	FALSE	FALSE	TRUE	1	Major facilitator superfamily transport protein
Q9HSL1	VNG_0178H	0.23	0.327	0.0968	0.038	0.00427	0.332	0.144	0.0163	0.548	FALSE	FALSE	FALSE	FALSE	FALSE	0	Homolog to restriction system mrr
Q9HSL5	cat1	0.345	0.407	0.0626	3.42e-05	3.43e-06	0.279	0.00142	9.86e-05	0.487	FALSE	FALSE	FALSE	FALSE	FALSE	0	Cationic amino acid transporter
Q9HSM3	alkK	-0.207	-0.695	-0.488	0.701	0.19	0.35	0.84	0.325	0.561	FALSE	FALSE	FALSE	FALSE	TRUE	13	Medium-chain acyl-CoA ligase
Q9HSN5	zntA	-0.00359	0.0635	0.0671	0.966	0.439	0.414	0.98	0.597	0.596	FALSE	FALSE	FALSE	FALSE	FALSE	0	P-type transport ATPase (Probable substratezinc/cadmium)
Q9HSQ1	VNG_0130H	-2.87	-1.47	1.4	0.00751	0.118	0.135	0.0465	0.23	0.309	FALSE	FALSE	FALSE	FALSE	TRUE	10	Uncharacterized protein
Q9HSQ7	trp1	0.259	0.276	0.0171	0.0103	0.00526	0.842	0.0596	0.0191	0.884	FALSE	FALSE	FALSE	FALSE	FALSE	0	ABC transport protein
Q9HSW2	VNG_0050C	-0.43	-0.125	0.305	0.419	0.804	0.548	0.64	0.844	0.704	FALSE	FALSE	FALSE	FALSE	TRUE	4	Probable RfbX family transport protein
Q9HT01	VNG_0005H	0.0608	0.0424	-0.0184	0.231	0.378	0.699	0.464	0.528	0.807	FALSE	FALSE	FALSE	FALSE	FALSE	0	Dolichyl-diphosphooligosaccharide--protein glycosyltransferase
Q9HT02	VNG_0003C	-0.131	-0.0138	0.117	0.0135	0.759	0.0196	0.0649	0.829	0.0903	FALSE	FALSE	FALSE	FALSE	FALSE	0	ABC transporter permease
Q9HT04	VNG_0001H	-0.00884	0.318	0.327	0.927	0.00355	0.00292	0.979	0.0144	0.0258	FALSE	FALSE	FALSE	FALSE	FALSE	0	Secreted glycoprotein

## Sheet: E2vsBSS_LabelFree_Quant_results
Label Free Quantification _Non Irradiated cell envelope extract incubated in E2 vs Non Irradiated cell envelope extract incubated in BSS
Protein ID	Gene Name	BSS_vs_E2_log2 fold change	BSS_vs_QC_log2 fold change	E2_vs_QC_log2 fold change	BSS_vs_E2_p.val	BSS_vs_QC_p.val	E2_vs_QC_p.val	BSS_vs_E2_p.adj	BSS_vs_QC_p.adj	E2_vs_QC_p.adj	BSS_vs_E2_significant	BSS_vs_QC_significant	E2_vs_QC_significant	significant	imputed	num_NAs	Description
P02945	bop	-0.444	-1.07	-0.631	0.00557	7.95e-07	0.000244	0.0455	0.000228	0.00389	FALSE	TRUE	FALSE	TRUE	FALSE	0	Bacteriorhodopsin
Q9HPD6	VNG_1687C	-1.06	-1.52	-0.455	0.00679	0.000311	0.179	0.0513	0.00356	0.322	FALSE	TRUE	FALSE	TRUE	TRUE	2	Major facilitator superfamily transport protein
Q9HPG0	VNG_1655H	0.803	-0.274	-1.08	0.00408	0.244	0.000273	0.0366	0.402	0.00412	FALSE	FALSE	TRUE	TRUE	FALSE	0	Uncharacterized protein
Q9HRK1	coxC	1.32	1.52	0.198	2.26e-05	2.93e-06	0.352	0.00216	0.000421	0.505	TRUE	TRUE	FALSE	TRUE	FALSE	0	Cox-type terminal oxidase subunit III
Q9HRQ6	VNG_0591C	-0.518	0.534	1.05	0.000158	7.71e-05	2.87e-08	0.00505	0.00143	8.25e-06	FALSE	FALSE	TRUE	TRUE	FALSE	0	ArsR family transcription regulator
Q9HRS0	VNG_0573C	1.07	0.788	-0.286	3.99e-06	7e-05	0.0653	0.00107	0.00143	0.152	TRUE	FALSE	FALSE	TRUE	FALSE	0	Blue (type 1) copper domain-containing protein
Q9HRZ7	VNG_0472H	-2.48	-3.34	-0.855	0.00958	0.00085	0.3	0.062	0.00697	0.463	FALSE	TRUE	FALSE	TRUE	TRUE	5	DUF2178 family protein
Q9HS05	VNG_0463C	2.02	0.678	-1.34	0.000248	0.111	0.00464	0.00598	0.227	0.0226	TRUE	FALSE	FALSE	TRUE	TRUE	4	Uncharacterized protein
P0DME1	csg	-0.177	0.245	0.422	0.285	0.13	0.0149	0.517	0.255	0.054	FALSE	FALSE	FALSE	FALSE	FALSE	0	Cell surface glycoprotein
P0DMH8	sop1	-0.759	-0.554	0.205	0.00198	0.0119	0.306	0.022	0.0472	0.463	FALSE	FALSE	FALSE	FALSE	FALSE	0	Sensory rhodopsin-1
P0DMI3	htr1	-0.11	-0.199	-0.0893	0.296	0.0587	0.372	0.522	0.152	0.516	FALSE	FALSE	FALSE	FALSE	FALSE	0	Sensory rhodopsin I transducer
P0DMI4	htr4	0.00561	0.0482	0.0426	0.935	0.471	0.524	0.97	0.647	0.637	FALSE	FALSE	FALSE	FALSE	FALSE	0	Transducer protein Htr4
P0DMI5	htr7	-0.0522	-0.398	-0.346	0.689	0.00562	0.0132	0.835	0.0282	0.0499	FALSE	FALSE	FALSE	FALSE	FALSE	0	Transducer protein Htr7
P13075	flaA2	0.347	-0.17	-0.517	0.0333	0.249	0.00247	0.12	0.406	0.0179	FALSE	FALSE	FALSE	FALSE	FALSE	0	Flagellin A2
P13077	flaB2	-0.844	-0.955	-0.111	0.00025	4.9e-05	0.518	0.00598	0.0014	0.632	FALSE	FALSE	FALSE	FALSE	FALSE	0	Flagellin B2
P13078	flaB3	0.193	-0.15	-0.343	0.23	0.325	0.035	0.453	0.497	0.0986	FALSE	FALSE	FALSE	FALSE	FALSE	0	Flagellin B3
P33518	coxA2	0.17	0.311	0.141	0.176	0.0164	0.238	0.386	0.0573	0.39	FALSE	FALSE	FALSE	FALSE	FALSE	0	Cytochrome c oxidase polypeptide 1
P57684	kdpA	-1.03	0.196	1.22	0.0982	0.729	0.0446	0.254	0.808	0.113	FALSE	FALSE	FALSE	FALSE	TRUE	10	Potassium-transporting ATPase potassium-binding subunit
P57687	kdpC	-0.234	0.176	0.41	0.572	0.657	0.308	0.743	0.781	0.463	FALSE	FALSE	FALSE	FALSE	TRUE	14	Potassium-transporting ATPase KdpC subunit
P57699	kdpB	-0.565	-0.861	-0.296	0.131	0.0229	0.395	0.32	0.0754	0.533	FALSE	FALSE	FALSE	FALSE	FALSE	0	Potassium-transporting ATPase ATP-binding subunit
P61116	flaB1	0.261	-0.236	-0.497	0.111	0.13	0.00434	0.28	0.255	0.0222	FALSE	FALSE	FALSE	FALSE	FALSE	0	Flagellin B1
P61118	flaA1a	-0.0933	-0.414	-0.32	0.601	0.0261	0.0748	0.773	0.0841	0.173	FALSE	FALSE	FALSE	FALSE	FALSE	0	Flagellin A1
P71411	sop2	-0.0592	0.293	0.353	0.686	0.0502	0.0219	0.835	0.133	0.0723	FALSE	FALSE	FALSE	FALSE	FALSE	0	Sensory rhodopsin-2
Q9HHN1	arcD	0.145	0.738	0.593	0.265	2.08e-05	0.000188	0.499	0.000855	0.00317	FALSE	FALSE	FALSE	FALSE	FALSE	0	Arginine/ornithine antiporter ArcD
Q9HMD1	secG	-0.1	-0.387	-0.287	0.651	0.0826	0.188	0.82	0.191	0.33	FALSE	FALSE	FALSE	FALSE	FALSE	0	Preprotein translocase subunit SecG
Q9HN46	asd	-0.353	-0.22	0.133	0.178	0.371	0.587	0.387	0.546	0.696	FALSE	FALSE	FALSE	FALSE	TRUE	1	Putative archaetidylserine decarboxylase proenzyme
Q9HND8	atpI	0.000854	0.0279	0.027	0.993	0.781	0.787	0.993	0.843	0.837	FALSE	FALSE	FALSE	FALSE	FALSE	0	V-type ATP synthase subunit I
Q9HNE6	blh	0.0913	-0.287	-0.379	0.124	8.96e-05	4.72e-06	0.305	0.00143	0.000289	FALSE	FALSE	FALSE	FALSE	FALSE	0	Probable beta-carotene 15,15'-dioxygenase Blh
Q9HP81	htr2	-0.00787	0.0961	0.104	0.926	0.249	0.214	0.97	0.406	0.361	FALSE	FALSE	FALSE	FALSE	FALSE	0	Sensory rhodopsin II transducer
Q9HP84	cosT	-0.239	-0.213	0.0259	0.00489	0.00773	0.713	0.0425	0.0331	0.787	FALSE	FALSE	FALSE	FALSE	FALSE	0	Transducer protein CosT
Q9HPB1	secY	0.173	-0.047	-0.22	0.0644	0.579	0.0183	0.185	0.723	0.0627	FALSE	FALSE	FALSE	FALSE	FALSE	0	Protein translocase subunit SecY
Q9HPU7	brp	0.424	0.306	-0.118	0.242	0.373	0.728	0.47	0.546	0.798	FALSE	FALSE	FALSE	FALSE	TRUE	8	Probable beta-carotene 15,15'-dioxygenase Brp
Q9HQ63	sdhD	1.2	-0.714	-1.92	0.0546	0.216	0.00354	0.169	0.364	0.0195	FALSE	FALSE	FALSE	FALSE	FALSE	0	Succinate dehydrogenase hydrophobic membrane anchor subunit
Q9HRJ8	ctaB	0.601	0.655	0.0536	0.000876	0.000285	0.703	0.0124	0.00341	0.785	FALSE	FALSE	FALSE	FALSE	FALSE	0	Protoheme IX farnesyltransferase
Q9HRP0	VNG_0610G	-0.177	0.0876	0.265	0.407	0.665	0.203	0.607	0.783	0.349	FALSE	FALSE	FALSE	FALSE	TRUE	6	Digeranylgeranylglyceryl phosphate synthase
Q9HS72	secE	0.119	0.427	0.307	0.51	0.0241	0.0905	0.7	0.0786	0.197	FALSE	FALSE	FALSE	FALSE	FALSE	0	Protein translocase subunit SecE
Q9HSC3	VNG_0303G	0.101	0.127	0.0265	0.32	0.195	0.781	0.537	0.339	0.833	FALSE	FALSE	FALSE	FALSE	FALSE	0	Archaeal Lon protease
Q9HSQ2	htpX	0.452	-0.151	-0.603	0.00293	0.233	0.000185	0.0299	0.388	0.00317	FALSE	FALSE	FALSE	FALSE	FALSE	0	Protease HtpX homolog
O51960	VNG_6008H	-0.0456	-0.0785	-0.0329	0.707	0.501	0.777	0.836	0.663	0.832	FALSE	FALSE	FALSE	FALSE	FALSE	0	Vng6008h
O52005	VNG_7101	0.216	-0.0852	-0.301	0.346	0.694	0.177	0.552	0.8	0.32	FALSE	FALSE	FALSE	FALSE	FALSE	0	YidE family protein
O54523	phoT1_1	0.75	0.483	-0.267	0.156	0.33	0.586	0.352	0.501	0.696	FALSE	FALSE	FALSE	FALSE	TRUE	13	Phosphate transporter
O54596	cydB	0.474	-0.5	-0.974	0.559	0.52	0.22	0.737	0.676	0.369	FALSE	FALSE	FALSE	FALSE	TRUE	14	CydB
O54610	cydA	-0.0787	0.136	0.215	0.39	0.131	0.0237	0.593	0.255	0.0751	FALSE	FALSE	FALSE	FALSE	FALSE	0	CydA
Q9HHI2	lctP	0.6	0.426	-0.174	0.0572	0.147	0.541	0.172	0.28	0.655	FALSE	FALSE	FALSE	FALSE	TRUE	14	L-lactate permease
Q9HHJ0	mrr	-0.499	0.212	0.712	0.146	0.506	0.0377	0.34	0.666	0.104	FALSE	FALSE	FALSE	FALSE	TRUE	6	Mrr restriction system protein homolog
Q9HHN5	gltP	0.149	0.193	0.0437	0.317	0.183	0.755	0.535	0.327	0.818	FALSE	FALSE	FALSE	FALSE	FALSE	0	Proton/sodium-glutamate symport protein
Q9HHN9	VNG_6302C	-0.0018	0.202	0.204	0.979	0.00704	0.00665	0.982	0.0316	0.0297	FALSE	FALSE	FALSE	FALSE	FALSE	0	Vng6302c
Q9HHP6	VNG_6293C	0.062	-0.265	-0.327	0.802	0.272	0.18	0.9	0.437	0.322	FALSE	FALSE	FALSE	FALSE	TRUE	2	DMT superfamily transport protein
Q9HHQ6	ugpE	-0.374	-0.778	-0.404	0.0264	8.89e-05	0.0142	0.11	0.00143	0.0529	FALSE	FALSE	FALSE	FALSE	FALSE	0	Sn-glycerol-3-phosphate transport system permease
Q9HHQ9	VNG_6276H	0.932	0.763	-0.169	0.0628	0.106	0.709	0.183	0.219	0.787	FALSE	FALSE	FALSE	FALSE	TRUE	2	Vng6276h
Q9HHR4	VNG_6268C	0.165	0.0654	-0.1	0.0312	0.341	0.153	0.117	0.512	0.286	FALSE	FALSE	FALSE	FALSE	FALSE	0	OPT family transport protein
Q9HHS5	VNG_6251H	0.137	0.332	0.195	0.522	0.119	0.346	0.71	0.238	0.499	FALSE	FALSE	FALSE	FALSE	FALSE	0	DUF2078 family protein
Q9HHU7	cat2	0.111	0.353	0.242	0.314	0.00362	0.0318	0.535	0.0223	0.0914	FALSE	FALSE	FALSE	FALSE	FALSE	0	Cationic amino acid transporter
Q9HHV6	VNG_6208C	0.0317	0.327	0.296	0.57	1.77e-05	5.16e-05	0.743	0.000849	0.0014	FALSE	FALSE	FALSE	FALSE	FALSE	0	Vng6208c
Q9HHW6	VNG_6195H	-0.272	0.0508	0.323	0.432	0.877	0.332	0.626	0.918	0.487	FALSE	FALSE	FALSE	FALSE	TRUE	9	Small CPxCG-related zinc finger protein
Q9HI10	VNG_6120H	0.249	-0.64	-0.889	0.305	0.0122	0.00131	0.527	0.0472	0.0114	FALSE	FALSE	FALSE	FALSE	FALSE	0	Vng6120h
Q9HM70	VNG_2678H	0.0771	0.255	0.178	0.452	0.0178	0.0824	0.639	0.0616	0.184	FALSE	FALSE	FALSE	FALSE	FALSE	0	Secreted glycoprotein
Q9HM71	VNG_2677H	-0.128	0.109	0.238	0.353	0.408	0.0843	0.557	0.589	0.186	FALSE	FALSE	FALSE	FALSE	FALSE	0	Probable secreted glycoprotein
Q9HM75	cyo	0.0774	0.362	0.284	0.833	0.312	0.424	0.913	0.484	0.553	FALSE	FALSE	FALSE	FALSE	TRUE	10	Archaeosortase A
Q9HMB1	VNG_2625C	-0.163	0.282	0.445	0.743	0.555	0.356	0.863	0.708	0.507	FALSE	FALSE	FALSE	FALSE	TRUE	3	PrsW family protein
Q9HMC0	VNG_2613H	0.444	0.314	-0.13	0.031	0.099	0.475	0.117	0.207	0.598	FALSE	FALSE	FALSE	FALSE	FALSE	0	Uncharacterized protein
Q9HMC9	arsB	-0.165	-0.299	-0.134	0.029	0.000397	0.0592	0.116	0.00393	0.144	FALSE	FALSE	FALSE	FALSE	FALSE	0	Arsenite transport protein
Q9HMD8	VNG_2591C	1.59	-0.168	-1.76	0.0086	0.742	0.00333	0.06	0.816	0.0195	FALSE	FALSE	FALSE	FALSE	TRUE	1	DUF389 family protein
Q9HMF5	arlG2	-0.35	0.00547	0.356	0.00381	0.956	0.0025	0.0353	0.969	0.0179	FALSE	FALSE	FALSE	FALSE	FALSE	0	ArlG2 protein (Homolog to arl cluster proteinArlG)
Q9HMF7	trkH3	-0.967	-0.818	0.149	0.0149	0.0282	0.662	0.0825	0.0879	0.761	FALSE	FALSE	FALSE	FALSE	TRUE	13	TRK potassium uptake system protein
Q9HMG3	fer5	0.111	0.476	0.364	0.302	0.00027	0.00245	0.525	0.00336	0.0179	FALSE	FALSE	FALSE	FALSE	FALSE	0	Ferredoxin (2Fe-2S)
Q9HMG7	fhuG	-0.584	-0.389	0.195	0.316	0.482	0.723	0.535	0.649	0.795	FALSE	FALSE	FALSE	FALSE	TRUE	3	ABC-type transport system permease protein
Q9HMH6	VNG_2535H	-0.623	-0.811	-0.188	0.187	0.08	0.669	0.401	0.19	0.761	FALSE	FALSE	FALSE	FALSE	TRUE	9	PsiE domain protein
Q9HMI0	VNG_2532H	0.227	0.585	0.358	0.0496	4.29e-05	0.00317	0.162	0.00137	0.0195	FALSE	FALSE	FALSE	FALSE	FALSE	0	Uncharacterized protein
Q9HMI1	dppC1	-0.215	0.167	0.382	0.0154	0.0419	0.000147	0.0835	0.118	0.00281	FALSE	FALSE	FALSE	FALSE	FALSE	0	ABC-type transport system permease protein(Probable substrate dipeptide/oligopeptide)
Q9HMI2	dppB2	-0.0337	0.143	0.176	0.693	0.0958	0.0444	0.835	0.207	0.113	FALSE	FALSE	FALSE	FALSE	FALSE	0	ABC-type transport system permease protein(Probable substrate dipeptide/oligopeptide)
Q9HMK0	VNG_2509H	0.00376	0.00793	0.00417	0.974	0.944	0.97	0.982	0.967	0.97	FALSE	FALSE	FALSE	FALSE	FALSE	0	Uncharacterized protein
Q9HML6	pstC1	-0.397	-0.542	-0.146	0.00291	0.000145	0.191	0.0299	0.00219	0.334	FALSE	FALSE	FALSE	FALSE	FALSE	0	Phosphate transport system permease protein
Q9HML7	pstA1	-0.0673	-0.197	-0.13	0.418	0.0227	0.114	0.612	0.0754	0.231	FALSE	FALSE	FALSE	FALSE	FALSE	0	Phosphate transport system permease protein PstA
Q9HMN6	VNG_2458C	-0.184	-0.406	-0.222	0.211	0.00885	0.119	0.427	0.0368	0.236	FALSE	FALSE	FALSE	FALSE	TRUE	1	MgtE family transport protein
Q9HMN8	VNG_2455C	-0.925	-1.07	-0.143	0.0131	0.00407	0.655	0.0777	0.0234	0.761	FALSE	FALSE	FALSE	FALSE	TRUE	1	Nucleoside recognition protein
Q9HMQ8	dld	-0.134	-0.298	-0.164	0.0631	0.000337	0.0222	0.183	0.00359	0.0724	FALSE	FALSE	FALSE	FALSE	FALSE	0	D-lactate dehydrogenase
Q9HMR5	VNG_2419C	-0.0421	-1.1	-1.06	0.925	0.0196	0.0238	0.97	0.0668	0.0751	FALSE	FALSE	FALSE	FALSE	TRUE	14	Major facilitator superfamily transport protein
Q9HMR8	sec11	0.0893	0.154	0.0644	0.193	0.0273	0.32	0.402	0.0863	0.475	FALSE	FALSE	FALSE	FALSE	FALSE	0	Signal peptidase I
Q9HMS1	VNG_2413H	-1.03	-0.465	0.568	0.378	0.675	0.609	0.579	0.788	0.719	FALSE	FALSE	FALSE	FALSE	TRUE	2	DoxX domain protein
Q9HMS7	dip1	0.198	-0.0433	-0.242	0.0535	0.638	0.0177	0.167	0.769	0.0619	FALSE	FALSE	FALSE	FALSE	FALSE	0	DNA damage-inducible protein
Q9HMT4	cysT1	0.327	0.0605	-0.267	0.0537	0.691	0.0947	0.167	0.799	0.201	FALSE	FALSE	FALSE	FALSE	FALSE	0	ABC-type transport system permease protein(Probable substrate thiamine)
Q9HMU6	VNG_2380H	0.00914	-0.596	-0.606	0.961	0.00389	0.0035	0.981	0.0228	0.0195	FALSE	FALSE	FALSE	FALSE	FALSE	0	Uncharacterized protein
Q9HMU9	nosY	0.0627	-0.203	-0.266	0.704	0.209	0.107	0.836	0.356	0.223	FALSE	FALSE	FALSE	FALSE	FALSE	0	ABC-type transport system permease protein
Q9HMW2	appC	1.42	1.61	0.184	0.0317	0.0137	0.753	0.117	0.0506	0.818	FALSE	FALSE	FALSE	FALSE	TRUE	4	ABC-type transport system permease protein(Probable substrate dipeptide/oligopeptide)
Q9HMW3	appB	-0.43	-0.618	-0.188	0.00951	0.000474	0.192	0.062	0.00441	0.334	FALSE	FALSE	FALSE	FALSE	FALSE	0	ABC-type transport system permease protein(Probable substrate dipeptide/oligopeptide)
Q9HMX0	dppB1	-0.0229	-0.448	-0.425	0.856	0.00192	0.00284	0.925	0.0148	0.0189	FALSE	FALSE	FALSE	FALSE	FALSE	0	ABC-type transport system permease protein(Probable substrate dipeptide/oligopeptide)
Q9HMX1	dppC2	-0.135	0.0291	0.164	0.0461	0.631	0.0147	0.152	0.768	0.054	FALSE	FALSE	FALSE	FALSE	FALSE	0	ABC-type transport system permease protein(Probable substrate dipeptide/oligopeptide)
Q9HMY6	VNG_2329C	-0.129	-0.515	-0.386	0.679	0.0987	0.206	0.834	0.207	0.352	FALSE	FALSE	FALSE	FALSE	FALSE	0	Uncharacterized protein
Q9HMY7	VNG_2328H	0.603	-0.129	-0.732	0.0198	0.566	0.00486	0.0973	0.713	0.0232	FALSE	FALSE	FALSE	FALSE	FALSE	0	Cox cluster protein
Q9HMY9	VNG_2324H	0.36	0.348	-0.0115	0.0133	0.0125	0.926	0.0777	0.0472	0.943	FALSE	FALSE	FALSE	FALSE	FALSE	0	CPBP family intramembrane metalloprotease
Q9HMZ3	hdrD	0.257	0.179	-0.0778	0.0178	0.0712	0.411	0.0932	0.172	0.546	FALSE	FALSE	FALSE	FALSE	FALSE	0	Heterodisulfide reductase
Q9HN02	hlp	0.0853	0.0531	-0.0322	0.282	0.48	0.666	0.517	0.649	0.761	FALSE	FALSE	FALSE	FALSE	FALSE	0	DUF21/CBS domain protein
Q9HN03	VNG_2307C	0.49	1.51	1.02	0.607	0.112	0.271	0.777	0.227	0.435	FALSE	FALSE	FALSE	FALSE	TRUE	4	Phosphate transporter
Q9HN22	VNG_2285C	0.28	0.239	-0.0407	0.0575	0.0861	0.759	0.172	0.194	0.819	FALSE	FALSE	FALSE	FALSE	FALSE	0	Preflagellin peptidase C-terminal domain-containing protein
Q9HN36	tatC1	-0.559	-0.017	0.542	7.47e-05	0.864	6.59e-05	0.00328	0.915	0.0014	FALSE	FALSE	FALSE	FALSE	FALSE	0	Sec-independent protein translocase protein TatC
Q9HN37	tatC2	-0.432	-0.279	0.153	7.43e-06	0.000392	0.0246	0.00107	0.00393	0.0767	FALSE	FALSE	FALSE	FALSE	FALSE	0	Sec-independent protein translocase protein TatC
Q9HN54	VNG_2246H	-0.131	-0.373	-0.242	0.659	0.2	0.398	0.824	0.346	0.533	FALSE	FALSE	FALSE	FALSE	TRUE	9	Uncharacterized protein
Q9HN58	VNG_2241H	0.145	0.177	0.0322	0.739	0.671	0.938	0.862	0.786	0.952	FALSE	FALSE	FALSE	FALSE	TRUE	2	Uncharacterized protein
Q9HN79	dinF	0.573	0.525	-0.0481	0.000427	0.000627	0.696	0.00705	0.00545	0.784	FALSE	FALSE	FALSE	FALSE	TRUE	2	DNA damage-inducible protein
Q9HN91	VNG_2199H	0.072	-0.18	-0.252	0.291	0.0121	0.00121	0.518	0.0472	0.0108	FALSE	FALSE	FALSE	FALSE	FALSE	0	Urease accessory protein UreH-like transmembrane domain-containing protein
Q9HN93	hcpB	-0.0923	3.61	3.7	0.932	0.00328	0.00273	0.97	0.0223	0.0187	FALSE	FALSE	FALSE	FALSE	TRUE	3	Halocyanin-like
Q9HN95	coxA1	0.21	-0.0101	-0.22	0.145	0.939	0.113	0.34	0.966	0.231	FALSE	FALSE	FALSE	FALSE	FALSE	0	Cytochrome c oxidase subunit I
Q9HNA6	VNG_2180C	0.351	0.592	0.24	0.00199	9.88e-06	0.0172	0.022	0.000567	0.0618	FALSE	FALSE	FALSE	FALSE	FALSE	0	Signal transduction histidine kinase dimerisation/phosphoacceptor domain-containing protein
Q9HNA7	VNG_2179H	-0.249	0.454	0.703	0.448	0.159	0.0368	0.637	0.292	0.103	FALSE	FALSE	FALSE	FALSE	TRUE	4	DUF1628 domain protein
Q9HNB6	VNG_2168C	-0.545	-0.299	0.247	0.00571	0.0842	0.147	0.0455	0.192	0.282	FALSE	FALSE	FALSE	FALSE	FALSE	0	Zinc metalloprotease
Q9HNC9	VNG_2154C	0.0997	0.0538	-0.046	0.185	0.446	0.513	0.399	0.619	0.632	FALSE	FALSE	FALSE	FALSE	FALSE	0	DUF373 family protein
Q9HND9	atpK	0.402	-0.184	-0.586	0.161	0.491	0.0404	0.361	0.652	0.108	FALSE	FALSE	FALSE	FALSE	FALSE	0	H+-transporting ATP synthase subunit K
Q9HNF6	nhaC4	0.284	0.00667	-0.278	0.031	0.954	0.0283	0.117	0.969	0.0864	FALSE	FALSE	FALSE	FALSE	FALSE	0	Probable NhaC-type sodium/proton antiporter
Q9HNF7	nhaC2	-0.18	0.605	0.785	0.144	8.12e-05	5.03e-06	0.34	0.00143	0.000289	FALSE	FALSE	FALSE	FALSE	FALSE	0	Na+/H+ antiporter
Q9HNF9	VNG_2121C	0.215	0.095	-0.12	0.434	0.716	0.646	0.626	0.808	0.753	FALSE	FALSE	FALSE	FALSE	FALSE	0	DUF502 family protein
Q9HNG4	uraA	0.357	-0.468	-0.825	0.0983	0.0291	0.000733	0.254	0.09	0.00809	FALSE	FALSE	FALSE	FALSE	FALSE	0	Xanthine/uracil permease family transportprotein
Q9HNG6	VNG_2113C	0.0272	0.24	0.213	0.677	0.00144	0.00351	0.834	0.0115	0.0195	FALSE	FALSE	FALSE	FALSE	FALSE	0	Mechanosensitive channel protein MscS
Q9HNH9	VNG_2097C	-0.203	0.448	0.651	0.773	0.511	0.343	0.891	0.666	0.497	FALSE	FALSE	FALSE	FALSE	TRUE	3	DUF418 domain protein
Q9HNI4	VNG_2089H	-0.204	-0.0498	0.154	0.0294	0.548	0.0763	0.116	0.705	0.175	FALSE	FALSE	FALSE	FALSE	FALSE	0	Ribonuclease BN
Q9HNI9	phnE	0.042	0.0599	0.0179	0.797	0.701	0.909	0.9	0.804	0.931	FALSE	FALSE	FALSE	FALSE	FALSE	0	ABC-type transport system permease protein(Probable substrate phosphate/phosphonate)
Q9HNK1	VNG_2068C	-0.0983	0.0404	0.139	0.117	0.485	0.0272	0.292	0.649	0.0841	FALSE	FALSE	FALSE	FALSE	FALSE	0	Kef-type transport system
Q9HNK5	VNG_2064H	0.93	0.206	-0.724	8.01e-05	0.229	0.00055	0.00328	0.384	0.00687	FALSE	FALSE	FALSE	FALSE	FALSE	0	TIGR03663 family protein
Q9HNN0	VNG_2027H	-0.0274	0.254	0.281	0.969	0.711	0.682	0.982	0.808	0.772	FALSE	FALSE	FALSE	FALSE	TRUE	13	Small CPxCG-related zinc finger protein
Q9HNN6	VNG_2019C	0.201	0.33	0.129	0.0253	0.000716	0.116	0.11	0.00605	0.231	FALSE	FALSE	FALSE	FALSE	FALSE	0	M50 family metalloprotease
Q9HNP0	VNG_2012C	-0.104	0.22	0.324	0.34	0.0454	0.00596	0.551	0.125	0.0276	FALSE	FALSE	FALSE	FALSE	FALSE	0	M50 family metalloprotease
Q9HNQ5	VNG_1993H	-0.325	-0.429	-0.104	0.024	0.00358	0.414	0.109	0.0223	0.548	FALSE	FALSE	FALSE	FALSE	FALSE	0	Abi/CAAX domain protein
Q9HNQ9	secF	-0.14	0.0762	0.216	0.362	0.601	0.151	0.561	0.747	0.282	FALSE	FALSE	FALSE	FALSE	FALSE	0	Protein-export membrane protein SecF
Q9HNR0	secD	0.113	-0.171	-0.283	0.27	0.0914	0.0092	0.506	0.203	0.0375	FALSE	FALSE	FALSE	FALSE	FALSE	0	Protein-export membrane protein SecD
Q9HNR2	nhaC3	0.127	0.17	0.0434	0.292	0.147	0.702	0.518	0.28	0.785	FALSE	FALSE	FALSE	FALSE	FALSE	0	Probable NhaC-type sodium/proton antiporter
Q9HNR7	VNG_1978H	0.548	0.0507	-0.497	0.0664	0.851	0.0801	0.189	0.904	0.181	FALSE	FALSE	FALSE	FALSE	TRUE	9	Uncharacterized protein
Q9HNS0	VNG_1974H	-0.33	0.0922	0.423	0.00319	0.321	0.000306	0.0305	0.492	0.00438	FALSE	FALSE	FALSE	FALSE	FALSE	0	DUF1628 domain protein
Q9HNS6	VNG_1965H	1.07	1.32	0.25	0.0249	0.0059	0.551	0.11	0.0287	0.665	FALSE	FALSE	FALSE	FALSE	FALSE	0	DUF112 family protein
Q9HNV1	VNG_1934H	0.112	-0.0704	-0.183	0.528	0.679	0.29	0.71	0.789	0.455	FALSE	FALSE	FALSE	FALSE	FALSE	0	Secreted glycoprotein
Q9HNX1	fxsA	-0.0591	0.626	0.685	0.623	6.48e-05	2.55e-05	0.792	0.00143	0.000914	FALSE	FALSE	FALSE	FALSE	FALSE	0	FxsA domain protein
Q9HNY2	VNG_1894C	0.244	0.334	0.0894	0.0388	0.0057	0.399	0.134	0.0282	0.533	FALSE	FALSE	FALSE	FALSE	FALSE	0	ABC-type transport system permease protein
Q9HP06	cef	0.0358	0.128	0.0921	0.784	0.316	0.466	0.898	0.487	0.59	FALSE	FALSE	FALSE	FALSE	FALSE	0	Cation efflux system protein (Zinc/cadmium)
Q9HP10	htr3	-0.179	0.0882	0.267	0.0185	0.192	0.000939	0.0947	0.338	0.00924	FALSE	FALSE	FALSE	FALSE	FALSE	0	Htr3 transducer
Q9HP15	VNG_1849H	-0.133	-0.0433	0.0898	0.0951	0.553	0.228	0.253	0.708	0.379	FALSE	FALSE	FALSE	FALSE	FALSE	0	HPP family protein
Q9HP16	pchA	-0.188	0.0473	0.235	0.0906	0.64	0.0321	0.245	0.769	0.0914	FALSE	FALSE	FALSE	FALSE	FALSE	0	Potassium channel homolog
Q9HP39	VNG_1820H	0.48	0.271	-0.208	0.0405	0.205	0.324	0.137	0.35	0.477	FALSE	FALSE	FALSE	FALSE	TRUE	1	Uncharacterized protein
Q9HP63	panF	0.0206	-0.194	-0.215	0.839	0.0607	0.0405	0.916	0.155	0.108	FALSE	FALSE	FALSE	FALSE	FALSE	0	Pantothenate permease
Q9HP66	VNG_1782C	0.414	-0.11	-0.523	0.00526	0.379	0.000639	0.0444	0.551	0.00734	FALSE	FALSE	FALSE	FALSE	FALSE	0	DUF92 family protein
Q9HP76	VNG_1770C	0.185	0.0357	-0.149	0.102	0.73	0.163	0.259	0.808	0.297	FALSE	FALSE	FALSE	FALSE	FALSE	0	Protein kinase domain-containing protein
Q9HP95	VNG_1744H	0.112	0.338	0.226	0.725	0.276	0.461	0.849	0.439	0.586	FALSE	FALSE	FALSE	FALSE	TRUE	14	ZIP family metal transporter
Q9HPA2	htr17	-0.0657	-0.798	-0.732	0.885	0.0833	0.109	0.949	0.191	0.225	FALSE	FALSE	FALSE	FALSE	TRUE	3	Htr17 transducer
Q9HPA3	VNG_1732C	-0.211	-0.191	0.0202	0.0412	0.0521	0.826	0.138	0.136	0.873	FALSE	FALSE	FALSE	FALSE	FALSE	0	Potassium channel domain-containing protein
Q9HPA6	htlB	-0.0634	-0.306	-0.243	0.534	0.00607	0.0229	0.71	0.0288	0.0737	FALSE	FALSE	FALSE	FALSE	FALSE	0	DUF106 family protein
Q9HPA9	trkH2	-0.364	0.023	0.387	0.19	0.929	0.148	0.402	0.962	0.282	FALSE	FALSE	FALSE	FALSE	FALSE	0	TRK potassium uptake system protein
Q9HPE0	cruF	0.295	-0.039	-0.334	0.47	0.92	0.395	0.655	0.956	0.533	FALSE	FALSE	FALSE	FALSE	TRUE	14	Bisanhydrobacterioruberin hydratase
Q9HPE3	VNG_1678H	0.123	-1.32	-1.44	0.796	0.0103	0.00591	0.9	0.0421	0.0276	FALSE	FALSE	FALSE	FALSE	TRUE	4	DUF2178 family protein
Q9HPE5	VNG_1675H	0.017	0.3	0.283	0.91	0.0521	0.0651	0.964	0.136	0.152	FALSE	FALSE	FALSE	FALSE	FALSE	0	J domain-containing protein
Q9HPH4	cbiM	0.222	-1.72	-1.94	0.857	0.158	0.114	0.925	0.292	0.231	FALSE	FALSE	FALSE	FALSE	TRUE	14	Putative cobalt transport protein CbiM
Q9HPH6	cbiQ	-0.298	0.0571	0.355	0.0984	0.728	0.0446	0.254	0.808	0.113	FALSE	FALSE	FALSE	FALSE	FALSE	0	ABC-type transport system permease protein(Probable substrate cobalt)
Q9HPI3	ccp	0.331	-0.687	-1.02	0.61	0.277	0.115	0.778	0.439	0.231	FALSE	FALSE	FALSE	FALSE	TRUE	3	Cytochrome aa3 controlling protein
Q9HPQ2	trp6	-0.0984	-0.0788	0.0196	0.488	0.561	0.884	0.673	0.712	0.912	FALSE	FALSE	FALSE	FALSE	FALSE	0	Daunorubicin resistance ABC transporter ATP-binding protein
Q9HPQ3	VNG_1525C	-0.665	-0.87	-0.204	0.214	0.0973	0.683	0.43	0.207	0.772	FALSE	FALSE	FALSE	FALSE	TRUE	11	DUF4010 domain-containing protein
Q9HPQ5	htr8	0.275	0.0488	-0.226	0.149	0.781	0.21	0.344	0.843	0.357	FALSE	FALSE	FALSE	FALSE	FALSE	0	Htr8 transducer
Q9HPQ7	VNG_1519H	0.376	0.811	0.435	0.171	0.00565	0.103	0.378	0.0282	0.216	FALSE	FALSE	FALSE	FALSE	FALSE	0	DUF2892 family protein
Q9HPR0	VNG_1514H	0.624	0.289	-0.335	0.254	0.575	0.516	0.483	0.72	0.632	FALSE	FALSE	FALSE	FALSE	TRUE	14	DUF649 family protein
Q9HPT0	VNG_1484H	0.274	0.324	0.0493	0.000195	2.4e-05	0.368	0.00559	0.000861	0.514	FALSE	FALSE	FALSE	FALSE	FALSE	0	Uncharacterized protein
Q9HPT7	VNG_1476C	0.114	0.161	0.047	0.0729	0.0124	0.417	0.205	0.0472	0.549	FALSE	FALSE	FALSE	FALSE	FALSE	0	RND superfamily permease
Q9HPT8	VNG_1475C	-0.23	0.125	0.355	0.283	0.537	0.0933	0.517	0.694	0.2	FALSE	FALSE	FALSE	FALSE	FALSE	0	CARDB domain-containing protein
Q9HPU4	bap	0.357	0.633	0.276	0.337	0.0865	0.436	0.549	0.194	0.561	FALSE	FALSE	FALSE	FALSE	TRUE	11	Bacterioopsin-associated protein
Q9HPV6	VNG_1455H	0.358	-0.0871	-0.445	0.00649	0.432	0.000966	0.0504	0.611	0.00924	FALSE	FALSE	FALSE	FALSE	FALSE	0	DoxX domain protein
Q9HPW7	VNG_1440H	-0.0252	0.078	0.103	0.809	0.439	0.309	0.9	0.617	0.463	FALSE	FALSE	FALSE	FALSE	FALSE	0	Uncharacterized protein
Q9HPX5	htlA	0.0265	-0.136	-0.162	0.713	0.0633	0.0302	0.838	0.161	0.0893	FALSE	FALSE	FALSE	FALSE	FALSE	0	AI-2E family transport protein
Q9HPY9	VNG_1409C	-0.141	-0.00951	0.131	0.857	0.99	0.861	0.925	0.99	0.899	FALSE	FALSE	FALSE	FALSE	TRUE	7	DUF63 family protein
Q9HPZ0	ush	-0.158	-0.252	-0.0939	0.383	0.155	0.584	0.584	0.289	0.696	FALSE	FALSE	FALSE	FALSE	FALSE	0	5'-nucleotidase family hydrolase
Q9HQ04	mscS2	-0.0873	0.0173	0.105	0.425	0.868	0.321	0.619	0.916	0.475	FALSE	FALSE	FALSE	FALSE	FALSE	0	Mechanosensitive channel protein MscS
Q9HQ05	VNG_1387H	1.22	0.201	-1.02	0.00827	0.606	0.018	0.0594	0.75	0.0623	FALSE	FALSE	FALSE	FALSE	FALSE	0	Uncharacterized protein
Q9HQ15	VNG_1375C	0.0776	0.169	0.0918	0.402	0.0684	0.304	0.607	0.168	0.463	FALSE	FALSE	FALSE	FALSE	FALSE	0	histidine kinase
Q9HQ30	VNG_1355H	0.0912	-0.317	-0.408	0.236	0.000476	4.24e-05	0.46	0.00441	0.00135	FALSE	FALSE	FALSE	FALSE	FALSE	0	DUF304 domain protein
Q9HQ31	VNG_1353C	0.0634	-0.0365	-0.0999	0.192	0.424	0.0404	0.402	0.605	0.108	FALSE	FALSE	FALSE	FALSE	FALSE	0	DUF304 domain protein
Q9HQ54	VNG_1323C	0.0247	0.138	0.113	0.646	0.0154	0.0399	0.816	0.0551	0.108	FALSE	FALSE	FALSE	FALSE	FALSE	0	Pectin lyase domain protein
Q9HQ64	sdhD.1	0.609	0.386	-0.223	0.0134	0.0828	0.298	0.0777	0.191	0.463	FALSE	FALSE	FALSE	FALSE	FALSE	0	Membrane anchor
Q9HQ81	trkH1	-0.159	-0.212	-0.0521	0.0325	0.00533	0.433	0.118	0.0282	0.561	FALSE	FALSE	FALSE	FALSE	FALSE	0	TRK potassium uptake system protein
Q9HQA7	VNG_1249C	-0.164	-0.22	-0.0565	0.019	0.00222	0.357	0.0956	0.0159	0.507	FALSE	FALSE	FALSE	FALSE	FALSE	0	ABC-type transport system permease protein
Q9HQB9	VNG_1234C	0.181	-0.0724	-0.253	0.0314	0.335	0.00349	0.117	0.507	0.0195	FALSE	FALSE	FALSE	FALSE	FALSE	0	Sensor box histidine kinase
Q9HQF3	hcpD	0.152	0.443	0.291	0.695	0.242	0.435	0.835	0.402	0.561	FALSE	FALSE	FALSE	FALSE	TRUE	1	Halocyanin HcpD
Q9HQG2	VNG_1178H	-0.292	-0.728	-0.436	0.358	0.0265	0.161	0.561	0.0847	0.296	FALSE	FALSE	FALSE	FALSE	TRUE	11	Uncharacterized protein
Q9HQH2	VNG_1164C	-0.0323	-0.144	-0.112	0.68	0.0691	0.149	0.834	0.168	0.282	FALSE	FALSE	FALSE	FALSE	FALSE	0	Mechanosensitive channel protein MscS
Q9HQN6	menA	0.631	-0.269	-0.9	0.000135	0.0373	1.85e-06	0.00486	0.109	0.000266	FALSE	FALSE	FALSE	FALSE	FALSE	0	1,4-dihydroxy-2-naphthoate octaprenyltransferase
Q9HQP2	tot	0.0924	0.26	0.167	0.301	0.0069	0.0614	0.525	0.0314	0.147	FALSE	FALSE	FALSE	FALSE	FALSE	0	dolichyl-phosphooligosaccharide-protein glycotransferase
Q9HQP3	exoM	-0.302	0.083	0.385	0.000906	0.252	6.57e-05	0.0124	0.409	0.0014	FALSE	FALSE	FALSE	FALSE	FALSE	0	Succinoglycan biosynthesis protein
Q9HQQ3	VNG_1056C	1.74	2.02	0.284	0.0131	0.00385	0.636	0.0777	0.0228	0.745	FALSE	FALSE	FALSE	FALSE	TRUE	4	AlkP-core domain protein
Q9HQQ5	ptp	-0.00967	0.223	0.233	0.905	0.0107	0.00827	0.962	0.0431	0.0344	FALSE	FALSE	FALSE	FALSE	FALSE	0	Probable flippase AglR
Q9HQQ6	gtl	0.022	0.222	0.2	0.757	0.00478	0.00928	0.876	0.0259	0.0375	FALSE	FALSE	FALSE	FALSE	FALSE	0	Dolichyl-phosphate glucosyltransferase AglJ
Q9HQQ8	VNG_1050H	0.928	0.736	-0.192	0.328	0.415	0.83	0.546	0.596	0.873	FALSE	FALSE	FALSE	FALSE	TRUE	8	TRAM domain protein
Q9HQR9	VNG_1034H	0.185	-0.297	-0.483	0.219	0.0484	0.0034	0.436	0.131	0.0195	FALSE	FALSE	FALSE	FALSE	FALSE	0	Uncharacterized protein
Q9HQS2	pgsA	0.536	0.555	0.0185	0.000419	0.000207	0.872	0.00705	0.00277	0.907	FALSE	FALSE	FALSE	FALSE	FALSE	0	CDP-diacylglycerol-glycerol-3-phosphate 3-phosphatidyltransferase
Q9HQU3	VNG_1002H	-0.74	0.409	1.15	0.193	0.443	0.0432	0.402	0.619	0.113	FALSE	FALSE	FALSE	FALSE	TRUE	2	Uncharacterized protein
Q9HQV1	VNG_0993H	0.0938	0.00292	-0.0908	0.23	0.968	0.224	0.453	0.975	0.375	FALSE	FALSE	FALSE	FALSE	FALSE	0	Uncharacterized protein
Q9HQV2	VNG_0992H	0.254	0.431	0.177	0.051	0.00196	0.143	0.163	0.0148	0.275	FALSE	FALSE	FALSE	FALSE	FALSE	0	Secreted glycoprotein
Q9HQW3	VNG_0979H	0.321	0.552	0.231	0.247	0.0475	0.38	0.476	0.13	0.521	FALSE	FALSE	FALSE	FALSE	TRUE	13	Glycerophosphoryl diester phosphodiesterase membrane domain-containing protein
Q9HQY4	fapJ	0.153	0.51	0.356	0.66	0.141	0.294	0.824	0.271	0.458	FALSE	FALSE	FALSE	FALSE	TRUE	2	Archaellar motor/biogenesis protein ArlJ
Q9HQZ1	gufA	-0.0193	-1.06	-1.04	0.956	0.00611	0.00688	0.98	0.0288	0.0299	FALSE	FALSE	FALSE	FALSE	TRUE	6	GufA family transport protein (Probablesubstrate zinc)
Q9HR01	VNG_0927C	-0.144	-0.423	-0.279	0.288	0.0043	0.042	0.518	0.0242	0.111	FALSE	FALSE	FALSE	FALSE	FALSE	0	Uncharacterized protein
Q9HR05	sfuB	-0.266	-0.117	0.148	0.53	0.771	0.713	0.71	0.839	0.787	FALSE	FALSE	FALSE	FALSE	TRUE	5	ABC-type transport system permease protein
Q9HR07	VNG_0920H	-0.472	-0.348	0.124	0.000442	0.00351	0.234	0.00705	0.0223	0.386	FALSE	FALSE	FALSE	FALSE	FALSE	0	Glycosyltransferase RgtA/B/C/D-like domain-containing protein
Q9HR13	VNG_0913H	0.00673	-0.134	-0.14	0.898	0.0163	0.0124	0.958	0.0573	0.0482	FALSE	FALSE	FALSE	FALSE	FALSE	0	Uncharacterized protein
Q9HR14	VNG_0911H	0.0168	1.76	1.74	0.975	0.00354	0.00378	0.982	0.0223	0.0201	FALSE	FALSE	FALSE	FALSE	TRUE	3	C2H2-type domain-containing protein
Q9HR16	putP	0.297	-0.0526	-0.349	0.0295	0.661	0.00987	0.116	0.781	0.0393	FALSE	FALSE	FALSE	FALSE	FALSE	0	Proline permease
Q9HR22	rbsC2	-0.365	-0.0516	0.313	0.00129	0.565	0.00295	0.0169	0.713	0.0192	FALSE	FALSE	FALSE	FALSE	FALSE	0	ABC-type transport system permease protein(Probable substrate sugar)
Q9HR23	rbsC1	0.181	0.194	0.0131	0.345	0.292	0.942	0.552	0.458	0.952	FALSE	FALSE	FALSE	FALSE	FALSE	0	ABC-type transport system permease protein(Probable substrate sugar)
Q9HR41	traB	-0.259	-0.00332	0.255	0.00971	0.969	0.00807	0.062	0.975	0.0341	FALSE	FALSE	FALSE	FALSE	FALSE	0	Possible signaling protein
Q9HR54	VNG_0858C	0.192	0.114	-0.0786	0.0268	0.15	0.31	0.11	0.283	0.463	FALSE	FALSE	FALSE	FALSE	FALSE	0	Probable rhomboid family protease
Q9HR62	VNG_0846C	0.375	0.0189	-0.356	0.02	0.892	0.0209	0.0973	0.931	0.0699	FALSE	FALSE	FALSE	FALSE	TRUE	1	VKGC domain protein
Q9HR80	VNG_0822C	0.0974	0.349	0.252	0.469	0.0143	0.0637	0.655	0.0519	0.151	FALSE	FALSE	FALSE	FALSE	FALSE	0	Type II secretion system protein GspF domain-containing protein
Q9HR88	htr18	-0.0051	0.225	0.23	0.936	0.0021	0.00177	0.97	0.0154	0.0137	FALSE	FALSE	FALSE	FALSE	FALSE	0	Htr18 transducer
Q9HR94	tatA	-0.362	0.276	0.638	0.00168	0.00816	4.63e-06	0.021	0.0344	0.000289	FALSE	FALSE	FALSE	FALSE	FALSE	0	Sec-independent protein translocase proteinTatA
Q9HRA1	htr6	-0.00678	0.0707	0.0775	0.948	0.484	0.444	0.979	0.649	0.568	FALSE	FALSE	FALSE	FALSE	FALSE	0	Htr6 transducer
Q9HRB0	VNG_0779C	-0.0813	0.297	0.378	0.559	0.0383	0.0113	0.737	0.111	0.0443	FALSE	FALSE	FALSE	FALSE	FALSE	0	S1 motif domain-containing protein
Q9HRB8	VNG_0767H	1.21	0.894	-0.313	0.0218	0.0661	0.497	0.103	0.166	0.618	FALSE	FALSE	FALSE	FALSE	TRUE	13	Uncharacterized protein
Q9HRC5	VNG_0759H	0.105	0.0121	-0.093	0.21	0.876	0.244	0.427	0.918	0.399	FALSE	FALSE	FALSE	FALSE	FALSE	0	Lipoprotein
Q9HRC9	VNG_0754C	-0.587	0.198	0.785	0.00051	0.139	1.97e-05	0.0077	0.269	0.000807	FALSE	FALSE	FALSE	FALSE	FALSE	0	Glutamate/valine-rich protein
Q9HRD0	ylnA	0.271	-0.132	-0.403	0.0179	0.195	0.000924	0.0932	0.339	0.00924	FALSE	FALSE	FALSE	FALSE	FALSE	0	Phosphate transporter
Q9HRE2	VNG_0737H	-0.357	-0.804	-0.447	0.7	0.371	0.615	0.836	0.546	0.724	FALSE	FALSE	FALSE	FALSE	TRUE	7	Uncharacterized protein
Q9HRF2	VNG_0727C	-0.185	-0.323	-0.138	0.00772	5.38e-05	0.0294	0.0568	0.0014	0.0879	FALSE	FALSE	FALSE	FALSE	FALSE	0	MATE efflux family protein
Q9HRF5	VNG_0724H	0.465	-0.799	-1.26	0.335	0.0948	0.0131	0.549	0.207	0.0499	FALSE	FALSE	FALSE	FALSE	TRUE	1	Uncharacterized protein
Q9HRF7	dip2	0.153	0.371	0.217	0.0502	8.55e-05	0.00672	0.162	0.00143	0.0297	FALSE	FALSE	FALSE	FALSE	FALSE	0	DNA damage-inducible protein
Q9HRG6	VNG_0708H	0.688	-0.123	-0.811	0.28	0.837	0.188	0.517	0.895	0.33	FALSE	FALSE	FALSE	FALSE	TRUE	4	Uncharacterized protein
Q9HRH2	yvgX	-0.216	-0.106	0.11	0.0136	0.172	0.156	0.0777	0.311	0.288	FALSE	FALSE	FALSE	FALSE	FALSE	0	Molybdenum-binding protein
Q9HRH6	VNG_0692C	0.0159	0.0263	0.0104	0.834	0.718	0.886	0.913	0.808	0.912	FALSE	FALSE	FALSE	FALSE	FALSE	0	ABC-type transport system permease protein
Q9HRH7	VNG_0690C	-0.017	0.071	0.088	0.808	0.298	0.202	0.9	0.465	0.349	FALSE	FALSE	FALSE	FALSE	FALSE	0	ABC-type transport system permease protein
Q9HRJ4	VNG_0670H	-0.65	0.0336	0.684	0.00176	0.839	0.000833	0.0211	0.895	0.00885	FALSE	FALSE	FALSE	FALSE	FALSE	0	Small CPxCG-related zinc finger protein
Q9HRJ5	VNG_0669H	1.59	0.00788	-1.59	0.0216	0.99	0.0177	0.103	0.99	0.0619	FALSE	FALSE	FALSE	FALSE	TRUE	1	ABC-type transport system permease protein
Q9HRJ7	trp4	0.316	-0.426	-0.743	0.0395	0.00641	6.42e-05	0.135	0.0297	0.0014	FALSE	FALSE	FALSE	FALSE	FALSE	0	ABC transporter, ATP-binding protein homolog
Q9HRJ9	coxB1	-0.446	0.216	0.663	0.00302	0.0925	6.81e-05	0.0299	0.204	0.0014	FALSE	FALSE	FALSE	FALSE	FALSE	0	cytochrome-c oxidase
Q9HRK2	VNG_0660H	0.871	-1.78	-2.65	0.531	0.192	0.0602	0.71	0.338	0.145	FALSE	FALSE	FALSE	FALSE	TRUE	12	Cox cluster protein
Q9HRL1	ndhG3	-0.016	-0.297	-0.281	0.801	0.000192	0.00032	0.9	0.00276	0.00438	FALSE	FALSE	FALSE	FALSE	FALSE	0	NADH dehydrogenase/oxidoreductase
Q9HRL2	nuoM	-0.0926	-0.433	-0.341	0.708	0.0826	0.164	0.836	0.191	0.298	FALSE	FALSE	FALSE	FALSE	FALSE	0	F420H2:quinone oxidoreductase chain M
Q9HRL3	nuoL	0.687	0.137	-0.55	0.000368	0.351	0.00164	0.00705	0.523	0.0131	FALSE	FALSE	FALSE	FALSE	FALSE	0	F420H2:quinone oxidoreductase chain L
Q9HRL4	nolC	0.691	1.19	0.502	0.254	0.0494	0.381	0.483	0.133	0.521	FALSE	FALSE	FALSE	FALSE	TRUE	3	NADH dehydrogenase-like complex subunit K
Q9HRL8	ndhG4	-0.0191	-0.199	-0.179	0.832	0.0341	0.0523	0.913	0.103	0.132	FALSE	FALSE	FALSE	FALSE	FALSE	0	NADH dehydrogenase/oxidoreductase
Q9HRM1	nolB	0.196	-0.137	-0.332	0.343	0.486	0.103	0.552	0.649	0.216	FALSE	FALSE	FALSE	FALSE	FALSE	0	NADH dehydrogenase-like complex subunit A
Q9HRM4	VNG_0631C	0.118	0.622	0.503	0.689	0.0413	0.0906	0.835	0.117	0.197	FALSE	FALSE	FALSE	FALSE	TRUE	2	Glycosyltransferase RgtA/B/C/D-like domain-containing protein
Q9HRN3	edp	0.234	0.0775	-0.156	0.153	0.609	0.309	0.348	0.751	0.463	FALSE	FALSE	FALSE	FALSE	FALSE	0	Proteinase IV homolog
Q9HRN5	pchA2	-0.0783	-0.0978	-0.0194	0.41	0.287	0.829	0.607	0.452	0.873	FALSE	FALSE	FALSE	FALSE	FALSE	0	Ion channel pore / TrkA domain protein
Q9HRN6	htr16	-0.559	-0.0928	0.467	0.000317	0.429	0.00104	0.00701	0.609	0.00961	FALSE	FALSE	FALSE	FALSE	FALSE	0	Htr16 transducer
Q9HRQ7	VNG_0590H	0.718	0.573	-0.145	0.133	0.205	0.741	0.32	0.35	0.809	FALSE	FALSE	FALSE	FALSE	TRUE	11	DUF2269 family protein
Q9HRQ8	VNG_0587H	-0.054	0.0253	0.0793	0.48	0.728	0.284	0.665	0.808	0.448	FALSE	FALSE	FALSE	FALSE	FALSE	0	Uncharacterized protein
Q9HRQ9	hcpE	0.0142	0.222	0.208	0.92	0.118	0.142	0.97	0.238	0.275	FALSE	FALSE	FALSE	FALSE	FALSE	0	Halocyanin HcpE
Q9HRR0	VNG_0585H	-0.188	0.18	0.368	0.123	0.122	0.00458	0.305	0.243	0.0226	FALSE	FALSE	FALSE	FALSE	FALSE	0	Uncharacterized protein
Q9HRR2	cyb	-0.33	-0.594	-0.263	0.0251	0.000322	0.0559	0.11	0.00356	0.138	FALSE	FALSE	FALSE	FALSE	FALSE	0	Cytochrome b6
Q9HRR3	petD	0.419	0.167	-0.252	7.59e-05	0.0391	0.0039	0.00328	0.112	0.0203	FALSE	FALSE	FALSE	FALSE	FALSE	0	Cytochrome bc1 complex cytochrome b/c subunit
Q9HRR4	VNG_0581H	0.607	-0.0495	-0.657	0.0138	0.815	0.00667	0.0777	0.876	0.0297	FALSE	FALSE	FALSE	FALSE	FALSE	0	Uncharacterized protein
Q9HRR6	VNG_0578H	0.315	-0.151	-0.466	0.198	0.51	0.0552	0.408	0.666	0.138	FALSE	FALSE	FALSE	FALSE	FALSE	0	Uncharacterized protein
Q9HRS2	mrpE	0.0153	0.0267	0.0115	0.809	0.659	0.85	0.9	0.781	0.89	FALSE	FALSE	FALSE	FALSE	FALSE	0	Mrp-type sodium/proton antiporter system subunit
Q9HRS5	mrpB1	-0.106	0.104	0.21	0.272	0.258	0.0322	0.506	0.417	0.0914	FALSE	FALSE	FALSE	FALSE	FALSE	0	Mrp-type sodium/proton antiporter system subunitB1
Q9HRS6	mrpB2	-2.72	-3.86	-1.14	0.0786	0.0138	0.422	0.219	0.0506	0.553	FALSE	FALSE	FALSE	FALSE	TRUE	3	Mrp-type sodium/proton antiporter system subunitB2
Q9HRS7	mrpC	-0.0674	0.391	0.458	0.952	0.714	0.668	0.979	0.808	0.761	FALSE	FALSE	FALSE	FALSE	TRUE	5	Mrp-type sodium/proton antiporter system subunitC
Q9HRS8	ndhG2	-0.122	-0.557	-0.436	0.371	0.000534	0.00366	0.572	0.00479	0.0198	FALSE	FALSE	FALSE	FALSE	FALSE	0	NADH dehydrogenase/oxidoreductase
Q9HRS9	VNG_0562C	-0.948	-0.0746	0.873	0.35	0.938	0.368	0.554	0.966	0.514	FALSE	FALSE	FALSE	FALSE	TRUE	12	NADH:quinone oxidoreductase/Mrp antiporter membrane subunit domain-containing protein
Q9HRT0	mrpD2	0.111	-0.249	-0.36	0.336	0.0354	0.00449	0.549	0.105	0.0226	FALSE	FALSE	FALSE	FALSE	FALSE	0	Mrp-type sodium/proton antiporter system subunitD2
Q9HRT3	sgb	-0.315	-0.684	-0.369	0.532	0.167	0.445	0.71	0.306	0.568	FALSE	FALSE	FALSE	FALSE	TRUE	7	Probable RfbX family transport protein
Q9HRT4	VNG_0555C	0.146	0.141	-0.00511	0.101	0.0989	0.95	0.259	0.207	0.956	FALSE	FALSE	FALSE	FALSE	FALSE	0	DUF2298 family protein
Q9HRU7	VNG_0537C	0.202	0.123	-0.0789	0.0388	0.17	0.369	0.134	0.308	0.514	FALSE	FALSE	FALSE	FALSE	FALSE	0	TRAP-type transport system permease protein
Q9HRW2	VNG_0516H	1.25	0.709	-0.536	0.151	0.382	0.506	0.348	0.554	0.626	FALSE	FALSE	FALSE	FALSE	TRUE	11	Uncharacterized protein
Q9HRX1	VNG_0505C	-0.127	0.219	0.346	0.414	0.151	0.0308	0.61	0.284	0.0903	FALSE	FALSE	FALSE	FALSE	FALSE	0	DUF21/CBS domain protein
Q9HS11	pstC2	0.014	-0.0722	-0.0862	0.886	0.448	0.367	0.949	0.619	0.514	FALSE	FALSE	FALSE	FALSE	FALSE	0	Phosphate transport system permease protein
Q9HS12	pstA2	-0.698	-0.813	-0.115	4.45e-05	5.32e-06	0.339	0.00319	0.000472	0.493	FALSE	FALSE	FALSE	FALSE	FALSE	0	Phosphate transport system permease protein PstA
Q9HS26	nhaC1	-0.174	-0.21	-0.0366	0.0609	0.0218	0.662	0.18	0.0738	0.761	FALSE	FALSE	FALSE	FALSE	FALSE	0	Na+/H+ antiporter
Q9HS33	yfmO2	0.0288	-0.198	-0.227	0.672	0.00761	0.00306	0.834	0.0331	0.0195	FALSE	FALSE	FALSE	FALSE	FALSE	0	Major facilitator superfamily transport protein
Q9HS47	VNG_0408H	0.345	-0.0208	-0.366	0.329	0.95	0.281	0.546	0.969	0.448	FALSE	FALSE	FALSE	FALSE	TRUE	8	Peptidase M48 family protein
Q9HS59	VNG_0393C	-0.135	-0.104	0.0313	0.0264	0.0667	0.559	0.11	0.166	0.671	FALSE	FALSE	FALSE	FALSE	FALSE	0	DUF373 family protein
Q9HS82	VNG_0361C	-0.416	0.379	0.795	0.0906	0.105	0.00264	0.245	0.218	0.0185	FALSE	FALSE	FALSE	FALSE	FALSE	0	Rhomboid family protease
Q9HS84	VNG_0359C	-0.133	0.0807	0.214	0.144	0.345	0.021	0.34	0.515	0.0699	FALSE	FALSE	FALSE	FALSE	FALSE	0	Ribonuclease BN
Q9HS86	htr14	0.0374	0.156	0.119	0.597	0.0329	0.0936	0.772	0.1	0.2	FALSE	FALSE	FALSE	FALSE	FALSE	0	Htr14 transducer
Q9HS87	VNG_0354C	0.413	-0.102	-0.515	0.00878	0.447	0.00139	0.06	0.619	0.0117	FALSE	FALSE	FALSE	FALSE	FALSE	0	Abi/CAAX domain protein
Q9HS88	VNG_0352H	0.112	0.443	0.33	0.442	0.00556	0.0287	0.634	0.0282	0.0868	FALSE	FALSE	FALSE	FALSE	FALSE	0	Homolog to Sec-independent protein translocasesubunit TatA
Q9HSA0	VNG_0331H	0.116	-0.0503	-0.166	0.29	0.625	0.121	0.518	0.763	0.238	FALSE	FALSE	FALSE	FALSE	FALSE	0	DUF3007 family protein
Q9HSA2	caaX	0.0536	0.11	0.0568	0.529	0.186	0.486	0.71	0.331	0.609	FALSE	FALSE	FALSE	FALSE	FALSE	0	Peptidase M48 family protein (Homolog to CAAXprenyl protease)
Q9HSA7	VNG_0322H	-0.446	-0.455	-0.00883	0.000378	0.000213	0.925	0.00705	0.00277	0.943	FALSE	FALSE	FALSE	FALSE	FALSE	0	NfeD domain protein
Q9HSA8	ids	0.145	0.149	0.00385	0.056	0.0422	0.955	0.171	0.118	0.958	FALSE	FALSE	FALSE	FALSE	FALSE	0	Bifunctional short chain isoprenyl diphosphate synthase
Q9HSF1	VNG_0262C	-0.0179	0.29	0.308	0.832	0.00244	0.00155	0.913	0.0171	0.0127	FALSE	FALSE	FALSE	FALSE	FALSE	0	DHH/RecJ family phosphoesterase
Q9HSG4	VNG_0244H	-1.51	0.333	1.85	0.165	0.742	0.0828	0.367	0.816	0.184	FALSE	FALSE	FALSE	FALSE	TRUE	10	Yip1 domain protein
Q9HSH3	VNG_0230C	-0.123	-0.0476	0.0759	0.0933	0.481	0.267	0.25	0.649	0.431	FALSE	FALSE	FALSE	FALSE	FALSE	0	DUF2070 family protein
Q9HSH8	VNG_0222C	-0.929	-0.142	0.787	0.0853	0.772	0.124	0.235	0.839	0.242	FALSE	FALSE	FALSE	FALSE	TRUE	13	DUF11/DUF58 family protein
Q9HSJ6	VNG_0197C	-0.393	-0.29	0.102	0.567	0.658	0.876	0.743	0.781	0.907	FALSE	FALSE	FALSE	FALSE	TRUE	5	UPF0104 family protein
Q9HSK3	VNG_0188H	-0.338	-0.818	-0.48	0.447	0.0678	0.265	0.637	0.168	0.43	FALSE	FALSE	FALSE	FALSE	TRUE	2	Major facilitator superfamily transport protein
Q9HSL1	VNG_0178H	-0.146	0.331	0.477	0.211	0.00771	0.000502	0.427	0.0331	0.00655	FALSE	FALSE	FALSE	FALSE	FALSE	0	Homolog to restriction system mrr
Q9HSL5	cat1	-0.00252	0.414	0.417	0.969	6.57e-06	6.14e-06	0.982	0.000472	0.000294	FALSE	FALSE	FALSE	FALSE	FALSE	0	Cationic amino acid transporter
Q9HSM3	alkK	-0.404	-0.773	-0.369	0.359	0.0787	0.381	0.561	0.188	0.521	FALSE	FALSE	FALSE	FALSE	TRUE	11	Medium-chain acyl-CoA ligase
Q9HSN5	zntA	-0.0511	0.0199	0.071	0.455	0.76	0.283	0.64	0.832	0.448	FALSE	FALSE	FALSE	FALSE	FALSE	0	P-type transport ATPase (Probable substratezinc/cadmium)
Q9HSQ1	VNG_0130H	-0.902	-0.321	0.581	0.313	0.703	0.493	0.535	0.804	0.615	FALSE	FALSE	FALSE	FALSE	TRUE	10	Uncharacterized protein
Q9HSQ7	trp1	0.0258	0.301	0.275	0.786	0.00439	0.00787	0.898	0.0242	0.0337	FALSE	FALSE	FALSE	FALSE	FALSE	0	ABC transport protein
Q9HST7	VNG_0080H	-2.07	-1.83	0.237	0.0239	0.0345	0.767	0.109	0.103	0.825	FALSE	FALSE	FALSE	FALSE	TRUE	9	VanZ family protein
Q9HSW2	VNG_0050C	-1.14	-0.23	0.908	0.0379	0.637	0.0771	0.134	0.769	0.176	FALSE	FALSE	FALSE	FALSE	TRUE	5	Probable RfbX family transport protein
Q9HT01	VNG_0005H	0.0472	0.0943	0.0471	0.406	0.0953	0.387	0.607	0.207	0.527	FALSE	FALSE	FALSE	FALSE	FALSE	0	Dolichyl-diphosphooligosaccharide--protein glycosyltransferase
Q9HT02	VNG_0003C	-0.162	-0.0325	0.13	0.0266	0.613	0.0578	0.11	0.751	0.142	FALSE	FALSE	FALSE	FALSE	FALSE	0	ABC transporter permease
Q9HT04	VNG_0001H	-0.0789	0.307	0.386	0.409	0.00365	0.000619	0.607	0.0223	0.00734	FALSE	FALSE	FALSE	FALSE	FALSE	0	Secreted glycoprotein

## Sheet: M2vsBSS_LabelFree_Quant_results
Label Free Quantification _Non Irradiated cell envelope extract incubated in M2 vs Non Irradiated cell envelope extract incubated in BSS
Protein ID	Gene Name	BSS_vs_M2_log2 fold change	BSS_vs_QC_log2 fold change	M2_vs_QC_log2 fold change	BSS_vs_M2_p.val	BSS_vs_QC_p.val	M2_vs_QC_p.val	BSS_vs_M2_p.adj	BSS_vs_QC_p.adj	M2_vs_QC_p.adj	BSS_vs_M2_significant	BSS_vs_QC_significant	M2_vs_QC_significant	significant	imputed	num_NAs	Description
P02945	bop	0.26	-1.17	-1.43	0.128	2.31e-06	2.06e-07	0.228	0.000101	1.47e-05	FALSE	TRUE	TRUE	TRUE	FALSE	0	Bacteriorhodopsin
Q9HHQ9	VNG_6276H	2.45	0.98	-1.47	0.000578	0.0869	0.0152	0.00338	0.195	0.0499	TRUE	FALSE	FALSE	TRUE	TRUE	5	Vng6276h
Q9HMU6	VNG_2380H	1.16	-0.513	-1.67	2.29e-06	0.00348	1.45e-08	5.93e-05	0.0187	1.38e-06	TRUE	FALSE	TRUE	TRUE	FALSE	0	Uncharacterized protein
Q9HPD9	lye	-0.973	-1.97	-0.995	0.0139	3.45e-05	0.00954	0.0412	0.000703	0.0358	FALSE	TRUE	FALSE	TRUE	TRUE	12	Lycopene elongase/hydratase
Q9HMW2	appC	1.95	1.5	-0.451	6.78e-05	0.000528	0.202	0.000631	0.00485	0.328	TRUE	TRUE	FALSE	TRUE	TRUE	6	ABC-type transport system permease protein(Probable substrate dipeptide/oligopeptide)
Q9HN58	VNG_2241H	1.76	0.434	-1.33	0.00152	0.331	0.0081	0.00668	0.524	0.032	TRUE	FALSE	FALSE	TRUE	TRUE	7	Uncharacterized protein
Q9HNS6	VNG_1965H	3.45	1.35	-2.1	2.75e-06	0.00873	0.000297	6.03e-05	0.0393	0.00326	TRUE	FALSE	TRUE	TRUE	TRUE	3	DUF112 family protein
Q9HNX1	fxsA	1.1	0.68	-0.419	0.000975	0.018	0.122	0.00479	0.0619	0.23	TRUE	FALSE	FALSE	TRUE	FALSE	0	FxsA domain protein
Q9HRK1	coxC	3.81	1.48	-2.33	1.09e-12	1.92e-07	5.04e-10	3.11e-10	2.74e-05	7.19e-08	TRUE	TRUE	TRUE	TRUE	FALSE	0	Cox-type terminal oxidase subunit III
Q9HRL4	nolC	2.78	1.23	-1.56	5.12e-05	0.0199	0.00487	0.000503	0.0659	0.0228	TRUE	FALSE	FALSE	TRUE	TRUE	7	NADH dehydrogenase-like complex subunit K
Q9HRR5	VNG_0579H	3.71	3.09	-0.62	0.000289	0.000963	0.42	0.00211	0.00742	0.539	TRUE	TRUE	FALSE	TRUE	TRUE	8	Uncharacterized protein
Q9HRR6	VNG_0578H	2.36	-0.173	-2.53	1.26e-06	0.551	3.17e-07	3.98e-05	0.692	1.81e-05	TRUE	FALSE	TRUE	TRUE	FALSE	0	Uncharacterized protein
Q9HS87	VNG_0354C	1.26	-0.0465	-1.3	0.00143	0.881	0.000748	0.00642	0.93	0.00667	TRUE	FALSE	TRUE	TRUE	TRUE	1	Abi/CAAX domain protein
P13077	flaB2	-1.41	-1.17	0.233	3.44e-06	1.59e-05	0.226	6.99e-05	0.000413	0.356	TRUE	TRUE	FALSE	TRUE	FALSE	0	Flagellin B2
Q9HN46	asd	-1.33	-0.618	0.71	0.00113	0.0683	0.0396	0.00538	0.164	0.105	TRUE	FALSE	FALSE	TRUE	TRUE	8	Putative archaetidylserine decarboxylase proenzyme
Q9HMH6	VNG_2535H	-1.74	-1.05	0.69	0.000727	0.0172	0.0969	0.00383	0.0618	0.189	TRUE	FALSE	FALSE	TRUE	TRUE	9	PsiE domain protein
Q9HPD6	VNG_1687C	-1.65	-1.66	-0.00713	0.000229	0.000146	0.983	0.00181	0.00198	0.997	TRUE	TRUE	FALSE	TRUE	TRUE	2	Major facilitator superfamily transport protein
Q9HRZ7	VNG_0472H	-0.503	-2.79	-2.28	0.413	0.000228	0.00126	0.533	0.0027	0.0103	FALSE	TRUE	FALSE	TRUE	TRUE	8	DUF2178 family protein
Q9HS82	VNG_0361C	-0.746	0.259	1	0.00323	0.221	0.000195	0.0124	0.387	0.00241	FALSE	FALSE	TRUE	TRUE	FALSE	0	Rhomboid family protease
Q9HPQ7	VNG_1519H	-1.04	0.313	1.35	0.000606	0.191	3.3e-05	0.00338	0.356	0.000588	TRUE	FALSE	TRUE	TRUE	FALSE	0	DUF2892 family protein
P0DME1	csg	0.228	0.199	-0.0285	0.133	0.168	0.838	0.232	0.317	0.901	FALSE	FALSE	FALSE	FALSE	FALSE	0	Cell surface glycoprotein
P0DMH8	sop1	-0.501	-0.744	-0.242	0.0915	0.0139	0.376	0.175	0.0535	0.502	FALSE	FALSE	FALSE	FALSE	TRUE	1	Sensory rhodopsin-1
P0DMI3	htr1	-0.448	-0.246	0.202	1.76e-06	0.000527	0.00261	5.02e-05	0.00485	0.0158	FALSE	FALSE	FALSE	FALSE	FALSE	0	Sensory rhodopsin I transducer
P0DMI4	htr4	-0.167	0.0213	0.189	0.0148	0.717	0.00553	0.0421	0.821	0.0248	FALSE	FALSE	FALSE	FALSE	FALSE	0	Transducer protein Htr4
P0DMI5	htr7	-0.678	-0.482	0.197	0.000215	0.00257	0.159	0.00175	0.0149	0.278	FALSE	FALSE	FALSE	FALSE	FALSE	0	Transducer protein Htr7
P13075	flaA2	0.554	-0.0924	-0.646	0.00945	0.61	0.00254	0.0303	0.736	0.0158	FALSE	FALSE	FALSE	FALSE	FALSE	0	Flagellin A2
P13078	flaB3	0.315	-0.172	-0.487	0.0895	0.316	0.0105	0.174	0.509	0.037	FALSE	FALSE	FALSE	FALSE	FALSE	0	Flagellin B3
P33518	coxA2	0.508	0.32	-0.188	0.00144	0.0212	0.15	0.00642	0.068	0.27	FALSE	FALSE	FALSE	FALSE	FALSE	0	Cytochrome c oxidase polypeptide 1
P57684	kdpA	-0.481	0.12	0.601	0.178	0.717	0.0851	0.29	0.821	0.172	FALSE	FALSE	FALSE	FALSE	TRUE	13	Potassium-transporting ATPase potassium-binding subunit
P57699	kdpB	-0.745	-0.704	0.0417	0.0485	0.0513	0.902	0.105	0.132	0.949	FALSE	FALSE	FALSE	FALSE	FALSE	0	Potassium-transporting ATPase ATP-binding subunit
P61116	flaB1	0.339	-0.193	-0.532	0.0908	0.298	0.00988	0.175	0.492	0.0366	FALSE	FALSE	FALSE	FALSE	FALSE	0	Flagellin B1
P61118	flaA1a	-0.0367	-0.36	-0.323	0.772	0.00884	0.0163	0.836	0.0393	0.052	FALSE	FALSE	FALSE	FALSE	FALSE	0	Flagellin A1
P71411	sop2	0.443	0.28	-0.163	0.000344	0.00794	0.0944	0.0023	0.0371	0.187	FALSE	FALSE	FALSE	FALSE	FALSE	0	Sensory rhodopsin-2
Q9HHN1	arcD	0.873	0.763	-0.11	2.25e-07	6.81e-07	0.247	1.28e-05	6.47e-05	0.378	FALSE	FALSE	FALSE	FALSE	FALSE	0	Arginine/ornithine antiporter ArcD
Q9HMD1	secG	0.0848	-0.238	-0.323	0.613	0.151	0.0582	0.706	0.296	0.134	FALSE	FALSE	FALSE	FALSE	FALSE	0	Preprotein translocase subunit SecG
Q9HND8	atpI	-0.182	0.0218	0.204	0.0338	0.774	0.0156	0.0783	0.865	0.0504	FALSE	FALSE	FALSE	FALSE	FALSE	0	V-type ATP synthase subunit I
Q9HNE6	blh	0.156	-0.229	-0.386	0.0515	0.00556	7.52e-05	0.11	0.0278	0.00119	FALSE	FALSE	FALSE	FALSE	FALSE	0	Probable beta-carotene 15,15'-dioxygenase Blh
Q9HP81	htr2	-0.113	0.0871	0.2	0.201	0.296	0.0259	0.309	0.491	0.0753	FALSE	FALSE	FALSE	FALSE	FALSE	0	Sensory rhodopsin II transducer
Q9HP84	cosT	-0.458	-0.24	0.218	2.34e-05	0.00453	0.0085	0.000318	0.0235	0.0327	FALSE	FALSE	FALSE	FALSE	FALSE	0	Transducer protein CosT
Q9HPB1	secY	-0.0253	-0.177	-0.152	0.864	0.223	0.293	0.902	0.388	0.422	FALSE	FALSE	FALSE	FALSE	FALSE	0	Protein translocase subunit SecY
Q9HPU7	brp	-0.193	0.447	0.639	0.363	0.0386	0.00556	0.492	0.109	0.0248	FALSE	FALSE	FALSE	FALSE	TRUE	10	Probable beta-carotene 15,15'-dioxygenase Brp
Q9HQ63	sdhD	0.676	-0.694	-1.37	0.524	0.495	0.188	0.622	0.665	0.309	FALSE	FALSE	FALSE	FALSE	TRUE	1	Succinate dehydrogenase hydrophobic membrane anchor subunit
Q9HRJ8	ctaB	0.594	0.529	-0.0652	0.0248	0.0349	0.778	0.0632	0.1	0.846	FALSE	FALSE	FALSE	FALSE	TRUE	3	Protoheme IX farnesyltransferase
Q9HRP0	VNG_0610G	-0.675	-0.00412	0.671	0.0278	0.988	0.0232	0.0696	0.991	0.0704	FALSE	FALSE	FALSE	FALSE	TRUE	10	Digeranylgeranylglyceryl phosphate synthase
Q9HS72	secE	0.577	0.436	-0.141	6.86e-05	0.000619	0.179	0.000631	0.00519	0.3	FALSE	FALSE	FALSE	FALSE	FALSE	0	Protein translocase subunit SecE
Q9HSC3	VNG_0303G	0.048	0.0421	-0.00592	0.471	0.508	0.925	0.579	0.677	0.959	FALSE	FALSE	FALSE	FALSE	FALSE	0	Archaeal Lon protease
Q9HSQ2	htpX	0.14	-0.274	-0.413	0.232	0.0227	0.00168	0.348	0.0705	0.0117	FALSE	FALSE	FALSE	FALSE	FALSE	0	Protease HtpX homolog
O51960	VNG_6008H	-0.24	-0.126	0.114	0.0419	0.239	0.287	0.0941	0.411	0.422	FALSE	FALSE	FALSE	FALSE	FALSE	0	Vng6008h
O52005	VNG_7101	-0.782	-0.584	0.198	0.033	0.0867	0.542	0.0778	0.195	0.646	FALSE	FALSE	FALSE	FALSE	FALSE	0	YidE family protein
O54523	phoT1_1	1.18	1.14	-0.0386	0.0439	0.0421	0.941	0.097	0.114	0.962	FALSE	FALSE	FALSE	FALSE	TRUE	12	Phosphate transporter
O54596	cydB	0.654	-0.113	-0.767	0.449	0.89	0.356	0.561	0.936	0.486	FALSE	FALSE	FALSE	FALSE	TRUE	14	CydB
O54610	cydA	0.0991	0.101	0.00138	0.392	0.365	0.99	0.517	0.551	0.997	FALSE	FALSE	FALSE	FALSE	FALSE	0	CydA
Q9HHJ0	mrr	0.00361	-0.569	-0.573	0.99	0.0527	0.0514	0.993	0.133	0.125	FALSE	FALSE	FALSE	FALSE	TRUE	11	Mrr restriction system protein homolog
Q9HHN5	gltP	0.383	0.202	-0.182	0.00117	0.0431	0.0648	0.00545	0.115	0.144	FALSE	FALSE	FALSE	FALSE	FALSE	0	Proton/sodium-glutamate symport protein
Q9HHN9	VNG_6302C	-0.0951	0.186	0.281	0.317	0.0526	0.00633	0.439	0.133	0.0273	FALSE	FALSE	FALSE	FALSE	FALSE	0	Vng6302c
Q9HHP6	VNG_6293C	0.422	-0.294	-0.716	0.212	0.358	0.0361	0.324	0.549	0.098	FALSE	FALSE	FALSE	FALSE	TRUE	4	DMT superfamily transport protein
Q9HHQ6	ugpE	-0.684	-0.934	-0.25	0.000663	2.22e-05	0.121	0.00364	0.000486	0.23	FALSE	FALSE	FALSE	FALSE	FALSE	0	Sn-glycerol-3-phosphate transport system permease
Q9HHR4	VNG_6268C	0.0916	0.0876	-0.00406	0.13	0.131	0.942	0.229	0.263	0.962	FALSE	FALSE	FALSE	FALSE	FALSE	0	OPT family transport protein
Q9HHS5	VNG_6251H	0.239	0.0111	-0.228	0.152	0.943	0.154	0.257	0.968	0.274	FALSE	FALSE	FALSE	FALSE	FALSE	0	DUF2078 family protein
Q9HHU7	cat2	0.419	0.204	-0.215	0.0385	0.264	0.243	0.0878	0.446	0.376	FALSE	FALSE	FALSE	FALSE	TRUE	1	Cationic amino acid transporter
Q9HHV6	VNG_6208C	-0.000872	0.343	0.343	0.986	2.49e-06	2.42e-06	0.993	0.000101	0.000115	FALSE	FALSE	FALSE	FALSE	FALSE	0	Vng6208c
Q9HHW6	VNG_6195H	0.65	0.0793	-0.57	0.234	0.876	0.273	0.349	0.93	0.405	FALSE	FALSE	FALSE	FALSE	TRUE	8	Small CPxCG-related zinc finger protein
Q9HI10	VNG_6120H	-0.413	-0.717	-0.304	0.0607	0.00233	0.139	0.125	0.0141	0.252	FALSE	FALSE	FALSE	FALSE	FALSE	0	Vng6120h
Q9HM70	VNG_2678H	0.0727	0.311	0.239	0.434	0.0028	0.0151	0.554	0.0159	0.0499	FALSE	FALSE	FALSE	FALSE	FALSE	0	Secreted glycoprotein
Q9HM71	VNG_2677H	-0.0932	0.0792	0.172	0.41	0.464	0.123	0.533	0.652	0.231	FALSE	FALSE	FALSE	FALSE	FALSE	0	Probable secreted glycoprotein
Q9HMB1	VNG_2625C	-0.967	0.207	1.17	0.0169	0.555	0.00397	0.0455	0.692	0.0201	FALSE	FALSE	FALSE	FALSE	TRUE	9	PrsW family protein
Q9HMC0	VNG_2613H	0.48	0.337	-0.143	0.000962	0.00875	0.218	0.00479	0.0393	0.349	FALSE	FALSE	FALSE	FALSE	FALSE	0	Uncharacterized protein
Q9HMC9	arsB	-0.385	-0.258	0.127	5.82e-06	0.000226	0.0308	0.000111	0.0027	0.0877	FALSE	FALSE	FALSE	FALSE	FALSE	0	Arsenite transport protein
Q9HMD8	VNG_2591C	0.166	-0.306	-0.473	0.24	0.0332	0.00261	0.355	0.0965	0.0158	FALSE	FALSE	FALSE	FALSE	TRUE	2	DUF389 family protein
Q9HMF5	arlG2	0.194	0.019	-0.175	0.369	0.926	0.397	0.493	0.96	0.514	FALSE	FALSE	FALSE	FALSE	TRUE	1	ArlG2 protein (Homolog to arl cluster proteinArlG)
Q9HMF7	trkH3	-0.684	-0.635	0.0494	0.188	0.201	0.918	0.296	0.367	0.959	FALSE	FALSE	FALSE	FALSE	TRUE	12	TRK potassium uptake system protein
Q9HMG3	fer5	-0.122	0.398	0.52	0.169	0.000207	1.39e-05	0.284	0.00269	0.00033	FALSE	FALSE	FALSE	FALSE	FALSE	0	Ferredoxin (2Fe-2S)
Q9HMG7	fhuG	0.0824	0.441	0.358	0.876	0.391	0.484	0.908	0.574	0.591	FALSE	FALSE	FALSE	FALSE	TRUE	5	ABC-type transport system permease protein
Q9HMI0	VNG_2532H	0.59	0.666	0.0768	0.00391	0.00113	0.647	0.0143	0.00807	0.741	FALSE	FALSE	FALSE	FALSE	FALSE	0	Uncharacterized protein
Q9HMI1	dppC1	0.443	0.145	-0.298	0.000111	0.0926	0.0023	0.000956	0.2	0.0149	FALSE	FALSE	FALSE	FALSE	FALSE	0	ABC-type transport system permease protein(Probable substrate dipeptide/oligopeptide)
Q9HMI2	dppB2	-0.0369	0.118	0.155	0.638	0.13	0.0528	0.721	0.262	0.128	FALSE	FALSE	FALSE	FALSE	FALSE	0	ABC-type transport system permease protein(Probable substrate dipeptide/oligopeptide)
Q9HMK0	VNG_2509H	-0.291	0.0526	0.344	0.0136	0.604	0.00365	0.0407	0.735	0.0193	FALSE	FALSE	FALSE	FALSE	FALSE	0	Uncharacterized protein
Q9HML6	pstC1	-0.678	-0.669	0.0083	2.71e-05	1.95e-05	0.939	0.000322	0.000462	0.962	FALSE	FALSE	FALSE	FALSE	FALSE	0	Phosphate transport system permease protein
Q9HML7	pstA1	-0.0454	-0.168	-0.122	0.652	0.0976	0.217	0.735	0.209	0.349	FALSE	FALSE	FALSE	FALSE	FALSE	0	Phosphate transport system permease protein PstA
Q9HMN6	VNG_2458C	-0.0893	-0.311	-0.222	0.41	0.00793	0.0449	0.533	0.0371	0.114	FALSE	FALSE	FALSE	FALSE	FALSE	0	MgtE family transport protein
Q9HMN8	VNG_2455C	-1.12	-0.939	0.18	0.0238	0.0433	0.677	0.0611	0.115	0.757	FALSE	FALSE	FALSE	FALSE	TRUE	1	Nucleoside recognition protein
Q9HMQ8	dld	0.44	-0.262	-0.703	0.414	0.609	0.182	0.533	0.736	0.303	FALSE	FALSE	FALSE	FALSE	TRUE	1	D-lactate dehydrogenase
Q9HMR5	VNG_2419C	-0.132	-0.373	-0.242	0.807	0.473	0.64	0.861	0.652	0.739	FALSE	FALSE	FALSE	FALSE	TRUE	14	Major facilitator superfamily transport protein
Q9HMR8	sec11	0.323	0.149	-0.174	0.00215	0.0928	0.0542	0.00865	0.2	0.129	FALSE	FALSE	FALSE	FALSE	FALSE	0	Signal peptidase I
Q9HMS1	VNG_2413H	-4.08	-3.6	0.48	0.00334	0.00582	0.672	0.0124	0.0281	0.757	FALSE	FALSE	FALSE	FALSE	TRUE	5	DoxX domain protein
Q9HMS7	dip1	0.129	-0.134	-0.263	0.186	0.155	0.0103	0.296	0.301	0.037	FALSE	FALSE	FALSE	FALSE	FALSE	0	DNA damage-inducible protein
Q9HMT4	cysT1	0.441	0.117	-0.324	0.0333	0.524	0.0919	0.0778	0.678	0.183	FALSE	FALSE	FALSE	FALSE	TRUE	1	ABC-type transport system permease protein(Probable substrate thiamine)
Q9HMU9	nosY	0.392	-0.206	-0.598	0.00104	0.041	1.21e-05	0.00502	0.113	0.00033	FALSE	FALSE	FALSE	FALSE	FALSE	0	ABC-type transport system permease protein
Q9HMW3	appB	-0.729	-0.617	0.112	3.26e-05	0.000112	0.357	0.000352	0.0016	0.486	FALSE	FALSE	FALSE	FALSE	FALSE	0	ABC-type transport system permease protein(Probable substrate dipeptide/oligopeptide)
Q9HMX0	dppB1	-0.31	-0.372	-0.0622	0.014	0.00339	0.567	0.0412	0.0186	0.668	FALSE	FALSE	FALSE	FALSE	FALSE	0	ABC-type transport system permease protein(Probable substrate dipeptide/oligopeptide)
Q9HMX1	dppC2	-0.235	-0.0593	0.176	0.0127	0.465	0.0429	0.0389	0.652	0.113	FALSE	FALSE	FALSE	FALSE	FALSE	0	ABC-type transport system permease protein(Probable substrate dipeptide/oligopeptide)
Q9HMY6	VNG_2329C	-0.783	-0.697	0.0865	0.0152	0.0223	0.755	0.0427	0.0699	0.831	FALSE	FALSE	FALSE	FALSE	FALSE	0	Uncharacterized protein
Q9HMY7	VNG_2328H	1.07	-0.187	-1.26	0.0433	0.693	0.0164	0.0965	0.806	0.052	FALSE	FALSE	FALSE	FALSE	FALSE	0	Cox cluster protein
Q9HMY9	VNG_2324H	0.646	0.295	-0.351	0.00189	0.091	0.0486	0.00792	0.2	0.121	FALSE	FALSE	FALSE	FALSE	FALSE	0	CPBP family intramembrane metalloprotease
Q9HMZ3	hdrD	0.0906	0.0559	-0.0346	0.176	0.373	0.578	0.288	0.56	0.678	FALSE	FALSE	FALSE	FALSE	FALSE	0	Heterodisulfide reductase
Q9HN02	hlp	-0.0806	-0.00998	0.0706	0.149	0.846	0.184	0.255	0.912	0.304	FALSE	FALSE	FALSE	FALSE	FALSE	0	DUF21/CBS domain protein
Q9HN03	VNG_2307C	2.85	1.51	-1.34	0.012	0.134	0.179	0.0373	0.267	0.3	FALSE	FALSE	FALSE	FALSE	TRUE	7	Phosphate transporter
Q9HN22	VNG_2285C	0.603	0.314	-0.289	1.83e-05	0.00405	0.00705	0.000261	0.0214	0.03	FALSE	FALSE	FALSE	FALSE	FALSE	0	Preflagellin peptidase C-terminal domain-containing protein
Q9HN36	tatC1	-0.488	-0.0365	0.451	0.000322	0.719	0.000437	0.00229	0.821	0.00461	FALSE	FALSE	FALSE	FALSE	FALSE	0	Sec-independent protein translocase protein TatC
Q9HN37	tatC2	-0.251	-0.335	-0.0842	0.033	0.00522	0.421	0.0778	0.0266	0.539	FALSE	FALSE	FALSE	FALSE	FALSE	0	Sec-independent protein translocase protein TatC
Q9HN54	VNG_2246H	-0.423	-0.105	0.318	0.228	0.749	0.339	0.346	0.843	0.474	FALSE	FALSE	FALSE	FALSE	TRUE	9	Uncharacterized protein
Q9HN79	dinF	0.743	0.575	-0.168	9.22e-08	1.25e-06	0.0346	6.57e-06	7.15e-05	0.0956	FALSE	FALSE	FALSE	FALSE	TRUE	1	DNA damage-inducible protein
Q9HN91	VNG_2199H	0.111	-0.229	-0.341	0.768	0.528	0.352	0.835	0.678	0.486	FALSE	FALSE	FALSE	FALSE	TRUE	1	Urease accessory protein UreH-like transmembrane domain-containing protein
Q9HN93	hcpB	2.82	4.1	1.28	0.107	0.0202	0.428	0.198	0.0662	0.544	FALSE	FALSE	FALSE	FALSE	TRUE	5	Halocyanin-like
Q9HN95	coxA1	0.65	0.0302	-0.62	0.000262	0.819	0.000272	0.00198	0.887	0.00313	FALSE	FALSE	FALSE	FALSE	FALSE	0	Cytochrome c oxidase subunit I
Q9HNA6	VNG_2180C	0.873	0.639	-0.234	2.5e-06	4.73e-05	0.0533	5.93e-05	0.000843	0.128	FALSE	FALSE	FALSE	FALSE	FALSE	0	Signal transduction histidine kinase dimerisation/phosphoacceptor domain-containing protein
Q9HNA7	VNG_2179H	-0.943	-0.0993	0.843	0.0145	0.764	0.0208	0.0418	0.857	0.0652	FALSE	FALSE	FALSE	FALSE	TRUE	3	DUF1628 domain protein
Q9HNB6	VNG_2168C	-0.624	-0.28	0.344	0.00273	0.112	0.0557	0.0108	0.233	0.131	FALSE	FALSE	FALSE	FALSE	FALSE	0	Zinc metalloprotease
Q9HNC9	VNG_2154C	-0.0776	0.0375	0.115	0.249	0.554	0.0834	0.364	0.692	0.17	FALSE	FALSE	FALSE	FALSE	FALSE	0	DUF373 family protein
Q9HND9	atpK	0.119	-0.113	-0.232	0.518	0.521	0.198	0.618	0.678	0.325	FALSE	FALSE	FALSE	FALSE	FALSE	0	H+-transporting ATP synthase subunit K
Q9HNF6	nhaC4	0.472	-0.0759	-0.548	0.123	0.787	0.0663	0.222	0.867	0.147	FALSE	FALSE	FALSE	FALSE	FALSE	0	Probable NhaC-type sodium/proton antiporter
Q9HNF7	nhaC2	0.381	0.606	0.225	0.000264	1.22e-06	0.0101	0.00198	7.15e-05	0.0369	FALSE	FALSE	FALSE	FALSE	FALSE	0	Na+/H+ antiporter
Q9HNF9	VNG_2121C	-0.293	-0.163	0.13	0.0318	0.188	0.289	0.0762	0.352	0.422	FALSE	FALSE	FALSE	FALSE	FALSE	0	DUF502 family protein
Q9HNG4	uraA	2.1	-0.528	-2.63	0.0522	0.587	0.0149	0.11	0.721	0.0498	FALSE	FALSE	FALSE	FALSE	TRUE	2	Xanthine/uracil permease family transportprotein
Q9HNG6	VNG_2113C	0.603	0.326	-0.277	9.58e-06	0.00204	0.00623	0.000144	0.0129	0.0273	FALSE	FALSE	FALSE	FALSE	FALSE	0	Mechanosensitive channel protein MscS
Q9HNH9	VNG_2097C	1.52	0.108	-1.42	0.0191	0.848	0.0222	0.0508	0.912	0.068	FALSE	FALSE	FALSE	FALSE	TRUE	5	DUF418 domain protein
Q9HNI4	VNG_2089H	-0.224	-0.0435	0.181	0.187	0.783	0.262	0.296	0.867	0.399	FALSE	FALSE	FALSE	FALSE	FALSE	0	Ribonuclease BN
Q9HNI9	phnE	0.509	0.0518	-0.457	0.0371	0.811	0.0485	0.0853	0.885	0.121	FALSE	FALSE	FALSE	FALSE	TRUE	1	ABC-type transport system permease protein(Probable substrate phosphate/phosphonate)
Q9HNK1	VNG_2068C	0.118	0.0523	-0.0652	0.0708	0.379	0.277	0.143	0.562	0.408	FALSE	FALSE	FALSE	FALSE	FALSE	0	Kef-type transport system
Q9HNK5	VNG_2064H	0.912	0.121	-0.791	0.0684	0.788	0.0955	0.139	0.867	0.188	FALSE	FALSE	FALSE	FALSE	FALSE	0	TIGR03663 family protein
Q9HNN0	VNG_2027H	0.229	-0.191	-0.42	0.706	0.743	0.474	0.78	0.84	0.587	FALSE	FALSE	FALSE	FALSE	TRUE	14	Small CPxCG-related zinc finger protein
Q9HNN6	VNG_2019C	0.0869	0.255	0.168	0.365	0.0121	0.0785	0.493	0.0489	0.163	FALSE	FALSE	FALSE	FALSE	FALSE	0	M50 family metalloprotease
Q9HNP0	VNG_2012C	0.449	0.327	-0.122	4.67e-05	0.000611	0.125	0.000475	0.00519	0.232	FALSE	FALSE	FALSE	FALSE	FALSE	0	M50 family metalloprotease
Q9HNQ5	VNG_1993H	-0.0404	-0.421	-0.381	0.635	0.000106	0.000275	0.721	0.00159	0.00313	FALSE	FALSE	FALSE	FALSE	FALSE	0	Abi/CAAX domain protein
Q9HNQ9	secF	0.179	0.242	0.0634	0.074	0.0161	0.487	0.149	0.0589	0.591	FALSE	FALSE	FALSE	FALSE	FALSE	0	Protein-export membrane protein SecF
Q9HNR0	secD	-0.133	-0.179	-0.0464	0.0108	0.00099	0.304	0.0343	0.00742	0.435	FALSE	FALSE	FALSE	FALSE	FALSE	0	Protein-export membrane protein SecD
Q9HNR2	nhaC3	0.518	0.224	-0.294	3.18e-05	0.0173	0.00318	0.000352	0.0618	0.0181	FALSE	FALSE	FALSE	FALSE	FALSE	0	Probable NhaC-type sodium/proton antiporter
Q9HNR7	VNG_1978H	1.01	0.19	-0.822	0.0283	0.64	0.0571	0.0701	0.763	0.133	FALSE	FALSE	FALSE	FALSE	TRUE	11	Uncharacterized protein
Q9HNS0	VNG_1974H	-0.174	0.124	0.298	0.0519	0.137	0.00192	0.11	0.272	0.0128	FALSE	FALSE	FALSE	FALSE	FALSE	0	DUF1628 domain protein
Q9HNV1	VNG_1934H	-0.277	-0.0814	0.196	0.0143	0.407	0.0583	0.0415	0.588	0.134	FALSE	FALSE	FALSE	FALSE	FALSE	0	Secreted glycoprotein
Q9HNY2	VNG_1894C	0.354	0.315	-0.0395	0.0118	0.0178	0.742	0.037	0.0619	0.819	FALSE	FALSE	FALSE	FALSE	FALSE	0	ABC-type transport system permease protein
Q9HP06	cef	0.00576	0.0655	0.0597	0.955	0.508	0.546	0.969	0.677	0.648	FALSE	FALSE	FALSE	FALSE	FALSE	0	Cation efflux system protein (Zinc/cadmium)
Q9HP10	htr3	-0.372	0.0693	0.441	3.33e-05	0.267	3.18e-06	0.000352	0.446	0.000129	FALSE	FALSE	FALSE	FALSE	FALSE	0	Htr3 transducer
Q9HP15	VNG_1849H	0.0174	-0.0402	-0.0575	0.839	0.624	0.485	0.882	0.747	0.591	FALSE	FALSE	FALSE	FALSE	FALSE	0	HPP family protein
Q9HP16	pchA	-0.321	0.0794	0.4	0.0163	0.494	0.00313	0.0446	0.665	0.0181	FALSE	FALSE	FALSE	FALSE	FALSE	0	Potassium channel homolog
Q9HP39	VNG_1820H	0.808	0.186	-0.622	0.00741	0.466	0.0248	0.0243	0.652	0.0744	FALSE	FALSE	FALSE	FALSE	TRUE	3	Uncharacterized protein
Q9HP63	panF	-0.156	-0.227	-0.0714	0.0751	0.0109	0.373	0.15	0.0457	0.502	FALSE	FALSE	FALSE	FALSE	FALSE	0	Pantothenate permease
Q9HP66	VNG_1782C	0.622	-0.562	-1.18	0.283	0.31	0.0433	0.4	0.505	0.113	FALSE	FALSE	FALSE	FALSE	TRUE	2	DUF92 family protein
Q9HP76	VNG_1770C	-0.0833	0.0345	0.118	0.116	0.481	0.0265	0.211	0.652	0.0762	FALSE	FALSE	FALSE	FALSE	FALSE	0	Protein kinase domain-containing protein
Q9HP95	VNG_1744H	-0.48	-0.373	0.107	0.297	0.394	0.805	0.413	0.575	0.872	FALSE	FALSE	FALSE	FALSE	TRUE	14	ZIP family metal transporter
Q9HPA2	htr17	-0.364	-0.761	-0.398	0.471	0.127	0.412	0.579	0.259	0.531	FALSE	FALSE	FALSE	FALSE	TRUE	4	Htr17 transducer
Q9HPA3	VNG_1732C	-0.412	-0.15	0.262	0.000468	0.109	0.00942	0.0029	0.228	0.0358	FALSE	FALSE	FALSE	FALSE	FALSE	0	Potassium channel domain-containing protein
Q9HPA6	htlB	-0.756	-0.473	0.283	3.12e-07	3.95e-05	0.00345	1.48e-05	0.00075	0.0187	FALSE	FALSE	FALSE	FALSE	FALSE	0	DUF106 family protein
Q9HPA9	trkH2	0.212	-0.014	-0.226	0.598	0.971	0.558	0.693	0.985	0.659	FALSE	FALSE	FALSE	FALSE	TRUE	1	TRK potassium uptake system protein
Q9HPE0	cruF	0.0288	-0.00339	-0.0321	0.943	0.993	0.933	0.968	0.993	0.962	FALSE	FALSE	FALSE	FALSE	TRUE	14	Bisanhydrobacterioruberin hydratase
Q9HPE3	VNG_1678H	-0.936	-1.37	-0.434	0.211	0.0643	0.535	0.323	0.158	0.641	FALSE	FALSE	FALSE	FALSE	TRUE	1	DUF2178 family protein
Q9HPE5	VNG_1675H	-0.175	0.342	0.517	0.187	0.013	0.000726	0.296	0.0509	0.00667	FALSE	FALSE	FALSE	FALSE	FALSE	0	J domain-containing protein
Q9HPG0	VNG_1655H	-0.0479	-0.578	-0.53	0.863	0.044	0.0619	0.902	0.116	0.139	FALSE	FALSE	FALSE	FALSE	FALSE	0	Uncharacterized protein
Q9HPH4	cbiM	0.712	-0.83	-1.54	0.621	0.548	0.271	0.71	0.692	0.405	FALSE	FALSE	FALSE	FALSE	TRUE	13	Putative cobalt transport protein CbiM
Q9HPH6	cbiQ	-0.464	0.0619	0.525	0.0211	0.723	0.00822	0.0558	0.821	0.0321	FALSE	FALSE	FALSE	FALSE	FALSE	0	ABC-type transport system permease protein(Probable substrate cobalt)
Q9HPI3	ccp	-0.269	-1	-0.73	0.676	0.12	0.247	0.756	0.246	0.378	FALSE	FALSE	FALSE	FALSE	TRUE	2	Cytochrome aa3 controlling protein
Q9HPQ2	trp6	0.323	-0.0239	-0.347	0.00332	0.79	0.00141	0.0124	0.867	0.0108	FALSE	FALSE	FALSE	FALSE	FALSE	0	Daunorubicin resistance ABC transporter ATP-binding protein
Q9HPQ3	VNG_1525C	-1.11	-1.05	0.0664	0.0271	0.0295	0.88	0.0684	0.0877	0.933	FALSE	FALSE	FALSE	FALSE	TRUE	12	DUF4010 domain-containing protein
Q9HPQ5	htr8	-0.205	0.076	0.281	0.00201	0.166	8.77e-05	0.00831	0.317	0.00125	FALSE	FALSE	FALSE	FALSE	FALSE	0	Htr8 transducer
Q9HPR0	VNG_1514H	0.275	0.456	0.182	0.503	0.253	0.643	0.605	0.429	0.739	FALSE	FALSE	FALSE	FALSE	TRUE	14	DUF649 family protein
Q9HPT0	VNG_1484H	0.383	0.241	-0.142	9.12e-06	0.000567	0.0212	0.000144	0.00505	0.0657	FALSE	FALSE	FALSE	FALSE	FALSE	0	Uncharacterized protein
Q9HPT7	VNG_1476C	0.0419	0.153	0.111	0.502	0.0198	0.0773	0.605	0.0659	0.163	FALSE	FALSE	FALSE	FALSE	FALSE	0	RND superfamily permease
Q9HPT8	VNG_1475C	-0.252	0.11	0.362	0.173	0.524	0.0491	0.287	0.678	0.121	FALSE	FALSE	FALSE	FALSE	FALSE	0	CARDB domain-containing protein
Q9HPV6	VNG_1455H	0.383	-0.0783	-0.461	0.00427	0.481	0.000749	0.0152	0.652	0.00667	FALSE	FALSE	FALSE	FALSE	TRUE	1	DoxX domain protein
Q9HPW7	VNG_1440H	0.286	0.0555	-0.231	0.041	0.656	0.079	0.0927	0.776	0.163	FALSE	FALSE	FALSE	FALSE	FALSE	0	Uncharacterized protein
Q9HPX5	htlA	0.0856	-0.135	-0.221	0.264	0.0755	0.00722	0.384	0.172	0.0303	FALSE	FALSE	FALSE	FALSE	FALSE	0	AI-2E family transport protein
Q9HPY9	VNG_1409C	0.579	0.851	0.272	0.401	0.204	0.677	0.526	0.371	0.757	FALSE	FALSE	FALSE	FALSE	TRUE	7	DUF63 family protein
Q9HPZ0	ush	-0.411	-0.139	0.272	0.0288	0.404	0.115	0.0701	0.588	0.221	FALSE	FALSE	FALSE	FALSE	FALSE	0	5'-nucleotidase family hydrolase
Q9HQ04	mscS2	0.213	-0.01	-0.223	0.0993	0.932	0.074	0.186	0.963	0.159	FALSE	FALSE	FALSE	FALSE	FALSE	0	Mechanosensitive channel protein MscS
Q9HQ05	VNG_1387H	0.817	0.23	-0.587	0.000347	0.192	0.00343	0.0023	0.356	0.0187	FALSE	FALSE	FALSE	FALSE	FALSE	0	Uncharacterized protein
Q9HQ15	VNG_1375C	-0.11	0.0527	0.163	0.327	0.619	0.139	0.451	0.745	0.252	FALSE	FALSE	FALSE	FALSE	FALSE	0	histidine kinase
Q9HQ30	VNG_1355H	-0.408	-0.314	0.0942	0.000425	0.00248	0.291	0.00269	0.0147	0.422	FALSE	FALSE	FALSE	FALSE	FALSE	0	DUF304 domain protein
Q9HQ31	VNG_1353C	-0.0934	-0.0601	0.0334	0.171	0.349	0.599	0.285	0.54	0.7	FALSE	FALSE	FALSE	FALSE	FALSE	0	DUF304 domain protein
Q9HQ54	VNG_1323C	-0.0137	0.147	0.16	0.813	0.0178	0.0108	0.861	0.0619	0.0376	FALSE	FALSE	FALSE	FALSE	FALSE	0	Pectin lyase domain protein
Q9HQ64	sdhD.1	0.873	0.395	-0.478	0.00166	0.0885	0.0441	0.00717	0.195	0.114	FALSE	FALSE	FALSE	FALSE	FALSE	0	Membrane anchor
Q9HQ81	trkH1	-0.447	-0.327	0.12	0.0231	0.0718	0.487	0.0603	0.169	0.591	FALSE	FALSE	FALSE	FALSE	FALSE	0	TRK potassium uptake system protein
Q9HQA7	VNG_1249C	-0.23	-0.205	0.0248	0.000563	0.00101	0.627	0.00338	0.00742	0.726	FALSE	FALSE	FALSE	FALSE	FALSE	0	ABC-type transport system permease protein
Q9HQB9	VNG_1234C	-0.204	-0.0959	0.109	0.0169	0.206	0.155	0.0455	0.372	0.274	FALSE	FALSE	FALSE	FALSE	FALSE	0	Sensor box histidine kinase
Q9HQF3	hcpD	-0.166	0.833	0.999	0.72	0.0754	0.0371	0.792	0.172	0.0996	FALSE	FALSE	FALSE	FALSE	TRUE	2	Halocyanin HcpD
Q9HQG2	VNG_1178H	-0.512	-0.0448	0.467	0.183	0.9	0.203	0.296	0.939	0.328	FALSE	FALSE	FALSE	FALSE	TRUE	13	Uncharacterized protein
Q9HQH2	VNG_1164C	-0.128	-0.204	-0.0754	0.0959	0.0102	0.292	0.181	0.0442	0.422	FALSE	FALSE	FALSE	FALSE	FALSE	0	Mechanosensitive channel protein MscS
Q9HQN6	menA	0.259	-0.255	-0.514	0.08	0.0723	0.00152	0.158	0.169	0.0111	FALSE	FALSE	FALSE	FALSE	FALSE	0	1,4-dihydroxy-2-naphthoate octaprenyltransferase
Q9HQP2	tot	0.251	0.233	-0.0178	0.00094	0.0012	0.763	0.00478	0.00832	0.833	FALSE	FALSE	FALSE	FALSE	FALSE	0	dolichyl-phosphooligosaccharide-protein glycotransferase
Q9HQP3	exoM	-0.0827	0.0632	0.146	0.371	0.472	0.11	0.493	0.652	0.213	FALSE	FALSE	FALSE	FALSE	FALSE	0	Succinoglycan biosynthesis protein
Q9HQQ3	VNG_1056C	0.621	1.04	0.42	0.276	0.0668	0.437	0.397	0.163	0.552	FALSE	FALSE	FALSE	FALSE	TRUE	6	AlkP-core domain protein
Q9HQQ5	ptp	0.247	0.256	0.0081	0.00932	0.0058	0.92	0.0302	0.0281	0.959	FALSE	FALSE	FALSE	FALSE	FALSE	0	Probable flippase AglR
Q9HQQ6	gtl	0.41	0.247	-0.163	0.000341	0.0106	0.0721	0.0023	0.0451	0.156	FALSE	FALSE	FALSE	FALSE	FALSE	0	Dolichyl-phosphate glucosyltransferase AglJ
Q9HQQ8	VNG_1050H	0.473	0.109	-0.365	0.591	0.897	0.665	0.69	0.939	0.756	FALSE	FALSE	FALSE	FALSE	TRUE	9	TRAM domain protein
Q9HQR9	VNG_1034H	0.057	-0.277	-0.334	0.389	0.000465	8.13e-05	0.516	0.00457	0.00122	FALSE	FALSE	FALSE	FALSE	FALSE	0	Uncharacterized protein
Q9HQS2	pgsA	0.802	0.531	-0.271	8.32e-06	0.00034	0.0318	0.00014	0.00372	0.0896	FALSE	FALSE	FALSE	FALSE	FALSE	0	CDP-diacylglycerol-glycerol-3-phosphate 3-phosphatidyltransferase
Q9HQU3	VNG_1002H	0.0753	0.679	0.604	0.916	0.327	0.382	0.946	0.523	0.506	FALSE	FALSE	FALSE	FALSE	TRUE	3	Uncharacterized protein
Q9HQV1	VNG_0993H	-0.0857	0.0257	0.111	0.266	0.723	0.138	0.384	0.821	0.252	FALSE	FALSE	FALSE	FALSE	FALSE	0	Uncharacterized protein
Q9HQV2	VNG_0992H	0.21	0.458	0.248	0.00644	3.75e-06	0.00148	0.0219	0.000133	0.0111	FALSE	FALSE	FALSE	FALSE	FALSE	0	Secreted glycoprotein
Q9HQW3	VNG_0979H	-0.554	-0.223	0.33	0.174	0.556	0.388	0.287	0.692	0.509	FALSE	FALSE	FALSE	FALSE	TRUE	13	Glycerophosphoryl diester phosphodiesterase membrane domain-containing protein
Q9HQY1	arlF	-2.37	-0.604	1.76	0.013	0.462	0.0443	0.0396	0.652	0.114	FALSE	FALSE	FALSE	FALSE	TRUE	9	Arl cluster protein ArlF
Q9HQY4	fapJ	0.297	0.652	0.354	0.476	0.115	0.377	0.579	0.238	0.502	FALSE	FALSE	FALSE	FALSE	TRUE	5	Archaellar motor/biogenesis protein ArlJ
Q9HQZ1	gufA	-0.57	-0.77	-0.2	0.0235	0.00294	0.368	0.0609	0.0164	0.5	FALSE	FALSE	FALSE	FALSE	TRUE	6	GufA family transport protein (Probablesubstrate zinc)
Q9HR01	VNG_0927C	0.535	-0.426	-0.961	0.295	0.381	0.0602	0.412	0.562	0.137	FALSE	FALSE	FALSE	FALSE	TRUE	2	Uncharacterized protein
Q9HR05	sfuB	0.334	-0.0678	-0.402	0.474	0.878	0.371	0.579	0.93	0.501	FALSE	FALSE	FALSE	FALSE	TRUE	8	ABC-type transport system permease protein
Q9HR07	VNG_0920H	-0.552	-0.3	0.252	1.03e-06	0.000397	0.00165	3.98e-05	0.00404	0.0117	FALSE	FALSE	FALSE	FALSE	FALSE	0	Glycosyltransferase RgtA/B/C/D-like domain-containing protein
Q9HR13	VNG_0913H	-0.109	-0.138	-0.0296	0.089	0.0291	0.612	0.174	0.0877	0.712	FALSE	FALSE	FALSE	FALSE	FALSE	0	Uncharacterized protein
Q9HR14	VNG_0911H	0.931	1.48	0.552	0.107	0.0124	0.305	0.198	0.0491	0.435	FALSE	FALSE	FALSE	FALSE	TRUE	6	C2H2-type domain-containing protein
Q9HR16	putP	-0.0314	-0.041	-0.00961	0.702	0.603	0.902	0.779	0.735	0.949	FALSE	FALSE	FALSE	FALSE	FALSE	0	Proline permease
Q9HR22	rbsC2	-0.0728	-0.0553	0.0175	0.442	0.54	0.846	0.557	0.69	0.906	FALSE	FALSE	FALSE	FALSE	FALSE	0	ABC-type transport system permease protein(Probable substrate sugar)
Q9HR23	rbsC1	0.606	0.0836	-0.522	0.000393	0.518	0.00096	0.00254	0.678	0.00829	FALSE	FALSE	FALSE	FALSE	FALSE	0	ABC-type transport system permease protein(Probable substrate sugar)
Q9HR41	traB	0.0107	0.0227	0.0121	0.871	0.719	0.848	0.906	0.821	0.906	FALSE	FALSE	FALSE	FALSE	FALSE	0	Possible signaling protein
Q9HR54	VNG_0858C	0.161	0.129	-0.0319	0.0531	0.0989	0.668	0.11	0.21	0.756	FALSE	FALSE	FALSE	FALSE	FALSE	0	Probable rhomboid family protease
Q9HR62	VNG_0846C	-0.366	0.0964	0.462	7.55e-05	0.154	3.87e-06	0.000672	0.3	0.000136	FALSE	FALSE	FALSE	FALSE	FALSE	0	VKGC domain protein
Q9HR80	VNG_0822C	0.284	0.494	0.209	0.0309	0.000649	0.0867	0.0747	0.00528	0.174	FALSE	FALSE	FALSE	FALSE	FALSE	0	Type II secretion system protein GspF domain-containing protein
Q9HR88	htr18	-0.0295	0.242	0.271	0.595	0.000353	0.000121	0.692	0.00373	0.00164	FALSE	FALSE	FALSE	FALSE	FALSE	0	Htr18 transducer
Q9HR94	tatA	-0.41	0.253	0.663	0.00212	0.0301	1.73e-05	0.00864	0.0885	0.000355	FALSE	FALSE	FALSE	FALSE	FALSE	0	Sec-independent protein translocase proteinTatA
Q9HRA1	htr6	-0.282	0.0514	0.334	0.00328	0.513	0.000634	0.0124	0.678	0.00646	FALSE	FALSE	FALSE	FALSE	FALSE	0	Htr6 transducer
Q9HRB0	VNG_0779C	-0.00935	0.262	0.272	0.951	0.0874	0.0778	0.968	0.195	0.163	FALSE	FALSE	FALSE	FALSE	FALSE	0	S1 motif domain-containing protein
Q9HRB8	VNG_0767H	0.241	0.654	0.413	0.68	0.252	0.464	0.757	0.429	0.577	FALSE	FALSE	FALSE	FALSE	TRUE	13	Uncharacterized protein
Q9HRC5	VNG_0759H	-0.213	-0.011	0.202	0.00426	0.857	0.00454	0.0152	0.918	0.022	FALSE	FALSE	FALSE	FALSE	FALSE	0	Lipoprotein
Q9HRC9	VNG_0754C	0.000345	0.161	0.161	0.998	0.31	0.311	0.998	0.505	0.438	FALSE	FALSE	FALSE	FALSE	FALSE	0	Glutamate/valine-rich protein
Q9HRD0	ylnA	0.0649	-0.195	-0.26	0.473	0.0357	0.00786	0.579	0.102	0.0315	FALSE	FALSE	FALSE	FALSE	FALSE	0	Phosphate transporter
Q9HRE2	VNG_0737H	-0.646	-0.639	0.0067	0.442	0.427	0.993	0.557	0.615	0.997	FALSE	FALSE	FALSE	FALSE	TRUE	7	Uncharacterized protein
Q9HRF2	VNG_0727C	-0.311	-0.331	-0.0203	2.63e-05	8.28e-06	0.686	0.000322	0.000236	0.763	FALSE	FALSE	FALSE	FALSE	FALSE	0	MATE efflux family protein
Q9HRF5	VNG_0724H	-0.325	-0.78	-0.455	0.339	0.0263	0.17	0.465	0.0805	0.29	FALSE	FALSE	FALSE	FALSE	TRUE	1	Uncharacterized protein
Q9HRF7	dip2	-0.0521	0.301	0.354	0.63	0.00976	0.00347	0.718	0.0428	0.0187	FALSE	FALSE	FALSE	FALSE	FALSE	0	DNA damage-inducible protein
Q9HRG6	VNG_0708H	1.28	-0.176	-1.46	0.124	0.817	0.0719	0.222	0.887	0.156	FALSE	FALSE	FALSE	FALSE	TRUE	4	Uncharacterized protein
Q9HRH2	yvgX	-0.407	-0.149	0.258	0.000167	0.074	0.0047	0.0014	0.171	0.0223	FALSE	FALSE	FALSE	FALSE	FALSE	0	Molybdenum-binding protein
Q9HRH6	VNG_0692C	0.0574	0.0564	-0.00106	0.49	0.479	0.989	0.594	0.652	0.997	FALSE	FALSE	FALSE	FALSE	FALSE	0	ABC-type transport system permease protein
Q9HRH7	VNG_0690C	-0.193	0.0375	0.23	0.0066	0.528	0.00136	0.0221	0.678	0.0108	FALSE	FALSE	FALSE	FALSE	FALSE	0	ABC-type transport system permease protein
Q9HRJ4	VNG_0670H	-0.564	0.0583	0.622	0.000604	0.643	0.000168	0.00338	0.764	0.00218	FALSE	FALSE	FALSE	FALSE	FALSE	0	Small CPxCG-related zinc finger protein
Q9HRJ5	VNG_0669H	0.751	-0.0831	-0.834	0.19	0.876	0.132	0.298	0.93	0.245	FALSE	FALSE	FALSE	FALSE	TRUE	1	ABC-type transport system permease protein
Q9HRJ7	trp4	0.117	-0.371	-0.487	0.446	0.0206	0.00402	0.56	0.0666	0.0201	FALSE	FALSE	FALSE	FALSE	TRUE	1	ABC transporter, ATP-binding protein homolog
Q9HRJ9	coxB1	-0.0801	-0.0129	0.0671	0.789	0.964	0.815	0.852	0.981	0.879	FALSE	FALSE	FALSE	FALSE	FALSE	0	cytochrome-c oxidase
Q9HRK2	VNG_0660H	0.371	-1.26	-1.63	0.793	0.357	0.238	0.852	0.549	0.372	FALSE	FALSE	FALSE	FALSE	TRUE	12	Cox cluster protein
Q9HRL1	ndhG3	0.0947	-0.334	-0.429	0.152	6.27e-05	4.29e-06	0.257	0.000992	0.000136	FALSE	FALSE	FALSE	FALSE	FALSE	0	NADH dehydrogenase/oxidoreductase
Q9HRL2	nuoM	-0.419	-0.653	-0.234	0.113	0.0154	0.341	0.207	0.057	0.474	FALSE	FALSE	FALSE	FALSE	FALSE	0	F420H2:quinone oxidoreductase chain M
Q9HRL3	nuoL	0.873	0.146	-0.727	0.000905	0.479	0.00266	0.00469	0.652	0.0158	FALSE	FALSE	FALSE	FALSE	FALSE	0	F420H2:quinone oxidoreductase chain L
Q9HRL8	ndhG4	-0.201	-0.201	-0.000159	0.0478	0.0397	0.999	0.105	0.111	0.999	FALSE	FALSE	FALSE	FALSE	FALSE	0	NADH dehydrogenase/oxidoreductase
Q9HRM1	nolB	0.192	-0.156	-0.348	0.147	0.214	0.0114	0.253	0.379	0.0385	FALSE	FALSE	FALSE	FALSE	FALSE	0	NADH dehydrogenase-like complex subunit A
Q9HRM4	VNG_0631C	0.331	0.864	0.533	0.462	0.0581	0.224	0.575	0.144	0.355	FALSE	FALSE	FALSE	FALSE	TRUE	3	Glycosyltransferase RgtA/B/C/D-like domain-containing protein
Q9HRN3	edp	-0.095	0.107	0.202	0.279	0.208	0.0256	0.4	0.373	0.0751	FALSE	FALSE	FALSE	FALSE	FALSE	0	Proteinase IV homolog
Q9HRN5	pchA2	-0.171	-0.0442	0.126	0.12	0.661	0.222	0.218	0.776	0.353	FALSE	FALSE	FALSE	FALSE	FALSE	0	Ion channel pore / TrkA domain protein
Q9HRN6	htr16	-0.882	-0.00356	0.878	2.65e-05	0.98	1.74e-05	0.000322	0.99	0.000355	FALSE	FALSE	FALSE	FALSE	FALSE	0	Htr16 transducer
Q9HRQ6	VNG_0591C	0.0381	0.584	0.546	0.672	6.25e-06	1.32e-05	0.753	0.000198	0.00033	FALSE	FALSE	FALSE	FALSE	FALSE	0	ArsR family transcription regulator
Q9HRQ7	VNG_0590H	-0.223	0.251	0.473	0.614	0.554	0.272	0.706	0.692	0.405	FALSE	FALSE	FALSE	FALSE	TRUE	11	DUF2269 family protein
Q9HRQ8	VNG_0587H	-0.175	0.0391	0.215	0.0287	0.58	0.00756	0.0701	0.716	0.0309	FALSE	FALSE	FALSE	FALSE	FALSE	0	Uncharacterized protein
Q9HRQ9	hcpE	-0.236	0.255	0.491	0.0658	0.0414	0.000672	0.135	0.113	0.0066	FALSE	FALSE	FALSE	FALSE	FALSE	0	Halocyanin HcpE
Q9HRR0	VNG_0585H	-0.183	0.0311	0.214	0.149	0.791	0.0833	0.255	0.867	0.17	FALSE	FALSE	FALSE	FALSE	FALSE	0	Uncharacterized protein
Q9HRR2	cyb	-0.303	-0.584	-0.281	0.249	0.0294	0.263	0.364	0.0877	0.399	FALSE	FALSE	FALSE	FALSE	FALSE	0	Cytochrome b6
Q9HRR3	petD	0.783	0.163	-0.62	2.78e-11	0.00141	3.67e-10	3.96e-09	0.00938	7.19e-08	FALSE	FALSE	FALSE	FALSE	FALSE	0	Cytochrome bc1 complex cytochrome b/c subunit
Q9HRR4	VNG_0581H	0.726	-0.0171	-0.743	0.424	0.984	0.393	0.544	0.991	0.511	FALSE	FALSE	FALSE	FALSE	TRUE	1	Uncharacterized protein
Q9HRS0	VNG_0573C	-0.182	0.398	0.58	0.366	0.051	0.0076	0.493	0.132	0.0309	FALSE	FALSE	FALSE	FALSE	FALSE	0	Blue (type 1) copper domain-containing protein
Q9HRS2	mrpE	-0.193	0.0228	0.216	0.00549	0.693	0.00183	0.0191	0.806	0.0124	FALSE	FALSE	FALSE	FALSE	FALSE	0	Mrp-type sodium/proton antiporter system subunit
Q9HRS5	mrpB1	0.381	0.0695	-0.311	0.0013	0.46	0.00417	0.00598	0.652	0.0205	FALSE	FALSE	FALSE	FALSE	FALSE	0	Mrp-type sodium/proton antiporter system subunitB1
Q9HRS6	mrpB2	-2.38	-3.35	-0.967	0.0936	0.0192	0.458	0.178	0.0651	0.573	FALSE	FALSE	FALSE	FALSE	TRUE	3	Mrp-type sodium/proton antiporter system subunitB2
Q9HRS7	mrpC	1.34	1.25	-0.0943	0.197	0.21	0.922	0.306	0.374	0.959	FALSE	FALSE	FALSE	FALSE	TRUE	8	Mrp-type sodium/proton antiporter system subunitC
Q9HRS8	ndhG2	-0.483	-0.594	-0.111	0.000595	5.72e-05	0.31	0.00338	0.000958	0.438	FALSE	FALSE	FALSE	FALSE	FALSE	0	NADH dehydrogenase/oxidoreductase
Q9HRT0	mrpD2	0.0064	-0.262	-0.268	0.947	0.012	0.0104	0.968	0.0489	0.037	FALSE	FALSE	FALSE	FALSE	FALSE	0	Mrp-type sodium/proton antiporter system subunitD2
Q9HRT3	sgb	-0.21	0.327	0.537	0.546	0.333	0.121	0.644	0.524	0.23	FALSE	FALSE	FALSE	FALSE	TRUE	13	Probable RfbX family transport protein
Q9HRT4	VNG_0555C	0.0028	0.105	0.102	0.971	0.168	0.179	0.981	0.317	0.3	FALSE	FALSE	FALSE	FALSE	FALSE	0	DUF2298 family protein
Q9HRU7	VNG_0537C	0.748	0.229	-0.519	1.12e-06	0.0218	4.06e-05	3.98e-05	0.0691	0.00068	FALSE	FALSE	FALSE	FALSE	FALSE	0	TRAP-type transport system permease protein
Q9HRW2	VNG_0516H	1.16	0.891	-0.274	0.229	0.332	0.762	0.346	0.524	0.833	FALSE	FALSE	FALSE	FALSE	TRUE	11	Uncharacterized protein
Q9HRX1	VNG_0505C	-0.0113	0.334	0.346	0.947	0.0539	0.0472	0.968	0.135	0.119	FALSE	FALSE	FALSE	FALSE	FALSE	0	DUF21/CBS domain protein
Q9HS05	VNG_0463C	1.75	0.488	-1.26	0.00706	0.376	0.0326	0.0234	0.561	0.091	FALSE	FALSE	FALSE	FALSE	TRUE	4	Uncharacterized protein
Q9HS11	pstC2	-0.0443	-0.178	-0.134	0.753	0.199	0.328	0.822	0.366	0.461	FALSE	FALSE	FALSE	FALSE	FALSE	0	Phosphate transport system permease protein
Q9HS12	pstA2	-0.93	-0.789	0.141	3.08e-09	1.51e-08	0.061	2.93e-07	4.29e-06	0.138	FALSE	FALSE	FALSE	FALSE	FALSE	0	Phosphate transport system permease protein PstA
Q9HS26	nhaC1	-0.0596	-0.191	-0.131	0.533	0.0503	0.163	0.63	0.131	0.28	FALSE	FALSE	FALSE	FALSE	FALSE	0	Na+/H+ antiporter
Q9HS33	yfmO2	-0.264	-0.209	0.0554	0.00471	0.0151	0.476	0.0166	0.0568	0.587	FALSE	FALSE	FALSE	FALSE	FALSE	0	Major facilitator superfamily transport protein
Q9HS47	VNG_0408H	0.136	-0.0138	-0.15	0.512	0.944	0.452	0.613	0.968	0.567	FALSE	FALSE	FALSE	FALSE	TRUE	7	Peptidase M48 family protein
Q9HS59	VNG_0393C	-0.127	-0.127	0.000358	0.0153	0.0122	0.994	0.0427	0.0489	0.997	FALSE	FALSE	FALSE	FALSE	FALSE	0	DUF373 family protein
Q9HS84	VNG_0359C	-0.111	0.116	0.227	0.195	0.158	0.0113	0.304	0.304	0.0385	FALSE	FALSE	FALSE	FALSE	FALSE	0	Ribonuclease BN
Q9HS86	htr14	0.0271	0.185	0.158	0.811	0.104	0.16	0.861	0.219	0.278	FALSE	FALSE	FALSE	FALSE	FALSE	0	Htr14 transducer
Q9HS88	VNG_0352H	0.866	0.468	-0.398	7e-06	0.00163	0.00524	0.000125	0.0105	0.0241	FALSE	FALSE	FALSE	FALSE	FALSE	0	Homolog to Sec-independent protein translocasesubunit TatA
Q9HSA0	VNG_0331H	-0.102	0.00404	0.106	0.188	0.955	0.155	0.296	0.976	0.274	FALSE	FALSE	FALSE	FALSE	FALSE	0	DUF3007 family protein
Q9HSA2	caaX	0.0743	0.118	0.0436	0.568	0.349	0.725	0.666	0.54	0.805	FALSE	FALSE	FALSE	FALSE	FALSE	0	Peptidase M48 family protein (Homolog to CAAXprenyl protease)
Q9HSA7	VNG_0322H	-0.139	-0.33	-0.192	0.441	0.0683	0.271	0.557	0.164	0.405	FALSE	FALSE	FALSE	FALSE	FALSE	0	NfeD domain protein
Q9HSA8	ids	0.0669	0.113	0.0458	0.283	0.0692	0.438	0.4	0.164	0.552	FALSE	FALSE	FALSE	FALSE	FALSE	0	Bifunctional short chain isoprenyl diphosphate synthase
Q9HSB1	dpg	-1.64	-0.541	1.1	0.0157	0.361	0.0751	0.0434	0.549	0.16	FALSE	FALSE	FALSE	FALSE	TRUE	11	Dolichol-P-glucose synthetase
Q9HSF1	VNG_0262C	-0.0854	0.0849	0.17	0.285	0.268	0.0361	0.4	0.446	0.098	FALSE	FALSE	FALSE	FALSE	FALSE	0	DHH/RecJ family phosphoesterase
Q9HSG4	VNG_0244H	-1.58	-0.425	1.16	0.13	0.659	0.24	0.229	0.776	0.374	FALSE	FALSE	FALSE	FALSE	TRUE	10	Yip1 domain protein
Q9HSH3	VNG_0230C	-0.258	-0.0595	0.198	0.00069	0.316	0.00372	0.00371	0.509	0.0193	FALSE	FALSE	FALSE	FALSE	FALSE	0	DUF2070 family protein
Q9HSH8	VNG_0222C	0.2	0.709	0.509	0.744	0.239	0.392	0.816	0.411	0.511	FALSE	FALSE	FALSE	FALSE	TRUE	14	DUF11/DUF58 family protein
Q9HSJ6	VNG_0197C	-1.46	-0.842	0.622	0.0487	0.216	0.355	0.105	0.38	0.486	FALSE	FALSE	FALSE	FALSE	TRUE	5	UPF0104 family protein
Q9HSK3	VNG_0188H	-0.59	-0.271	0.319	0.238	0.564	0.498	0.354	0.699	0.602	FALSE	FALSE	FALSE	FALSE	TRUE	3	Major facilitator superfamily transport protein
Q9HSL1	VNG_0178H	0.0358	0.385	0.349	0.809	0.0151	0.0251	0.861	0.0568	0.0744	FALSE	FALSE	FALSE	FALSE	FALSE	0	Homolog to restriction system mrr
Q9HSL5	cat1	0.221	0.318	0.0969	0.00587	0.00024	0.161	0.0201	0.00274	0.278	FALSE	FALSE	FALSE	FALSE	FALSE	0	Cationic amino acid transporter
Q9HSM3	alkK	-0.48	-0.3	0.181	0.284	0.48	0.668	0.4	0.652	0.756	FALSE	FALSE	FALSE	FALSE	TRUE	13	Medium-chain acyl-CoA ligase
Q9HSN5	zntA	-0.0797	0.0729	0.153	0.341	0.362	0.0684	0.465	0.549	0.15	FALSE	FALSE	FALSE	FALSE	FALSE	0	P-type transport ATPase (Probable substratezinc/cadmium)
Q9HSQ7	trp1	0.316	0.332	0.016	0.00285	0.00142	0.852	0.0111	0.00938	0.906	FALSE	FALSE	FALSE	FALSE	FALSE	0	ABC transport protein
Q9HST7	VNG_0080H	-1.59	-2.67	-1.08	0.0526	0.00224	0.153	0.11	0.0139	0.274	FALSE	FALSE	FALSE	FALSE	TRUE	10	VanZ family protein
Q9HSW2	VNG_0050C	-0.0908	0.239	0.329	0.816	0.525	0.383	0.861	0.678	0.506	FALSE	FALSE	FALSE	FALSE	TRUE	8	Probable RfbX family transport protein
Q9HT01	VNG_0005H	0.0982	0.0574	-0.0408	0.133	0.347	0.501	0.232	0.54	0.602	FALSE	FALSE	FALSE	FALSE	FALSE	0	Dolichyl-diphosphooligosaccharide--protein glycosyltransferase
Q9HT02	VNG_0003C	-0.237	0.0057	0.242	0.00172	0.924	0.00101	0.0073	0.96	0.00845	FALSE	FALSE	FALSE	FALSE	FALSE	0	ABC transporter permease
Q9HT04	VNG_0001H	-0.148	0.329	0.477	0.0869	0.000729	2.11e-05	0.171	0.00577	0.000401	FALSE	FALSE	FALSE	FALSE	FALSE	0	Secreted glycoprotein

## Sheet: M3vsBSS_LabelFree_Quant_results
Label Free Quantification _Non Irradiated cell envelope extract incubated in M3 vs Non Irradiated cell envelope extract incubated in BSS
Protein ID	Gene Name	BSS_vs_M3_log2 fold change	BSS_vs_QC_log2 fold change	M3_vs_QC_log2 fold change	BSS_vs_M3_p.val	BSS_vs_QC_p.val	M3_vs_QC_p.val	BSS_vs_M3_p.adj	BSS_vs_QC_p.adj	M3_vs_QC_p.adj	BSS_vs_M3_significant	BSS_vs_QC_significant	M3_vs_QC_significant	significant	imputed	num_NAs	Description
P02945	bop	1.6	-1.29	-2.9	6.97e-06	4.52e-05	2.01e-09	2.12e-05	0.00253	1.54e-08	TRUE	TRUE	TRUE	TRUE	FALSE	0	Bacteriorhodopsin
P0DME1	csg	1.55	0.264	-1.28	4.02e-08	0.0905	2.6e-07	2.32e-07	0.291	1.14e-06	TRUE	FALSE	TRUE	TRUE	FALSE	0	Cell surface glycoprotein
P0DMI3	htr1	2.78	-0.17	-2.95	3.64e-11	0.301	8.3e-12	5.36e-10	0.521	1.6e-10	TRUE	FALSE	TRUE	TRUE	FALSE	0	Sensory rhodopsin I transducer
P13075	flaA2	1.64	-0.185	-1.83	1.51e-08	0.219	1.95e-09	9.38e-08	0.451	1.54e-08	TRUE	FALSE	TRUE	TRUE	FALSE	0	Flagellin A2
P13077	flaB2	2.57	-0.878	-3.45	7.93e-09	0.000984	7.22e-11	5.25e-08	0.0166	7.77e-10	TRUE	FALSE	TRUE	TRUE	TRUE	5	Flagellin B2
P13078	flaB3	3.05	-0.327	-3.38	4.69e-11	0.0837	5.78e-12	6.56e-10	0.279	1.25e-10	TRUE	FALSE	TRUE	TRUE	FALSE	0	Flagellin B3
P57684	kdpA	-2.44	0.178	2.62	1.66e-07	0.498	3.74e-08	7.26e-07	0.683	1.91e-07	TRUE	FALSE	TRUE	TRUE	TRUE	14	Potassium-transporting ATPase potassium-binding subunit
P61116	flaB1	4	-0.225	-4.22	1.25e-07	0.592	3.45e-08	5.85e-07	0.748	1.79e-07	TRUE	FALSE	TRUE	TRUE	FALSE	0	Flagellin B1
P61118	flaA1a	2.19	-0.245	-2.44	9.71e-08	0.285	1.34e-08	4.72e-07	0.508	8.18e-08	TRUE	FALSE	TRUE	TRUE	FALSE	0	Flagellin A1
Q9HHN1	arcD	4.11	0.784	-3.33	1.54e-06	0.15	1.1e-05	5.45e-06	0.382	3.11e-05	TRUE	FALSE	TRUE	TRUE	TRUE	1	Arginine/ornithine antiporter ArcD
Q9HN46	asd	-3.45	-0.576	2.88	2.93e-10	0.023	2.04e-09	2.88e-09	0.121	1.54e-08	TRUE	FALSE	TRUE	TRUE	TRUE	10	Putative archaetidylserine decarboxylase proenzyme
Q9HP84	cosT	0.938	-0.159	-1.1	3.96e-07	0.153	2.96e-08	1.61e-06	0.384	1.66e-07	FALSE	FALSE	TRUE	TRUE	FALSE	0	Transducer protein CosT
Q9HPU7	brp	-1.62	-0.122	1.5	0.000283	0.719	0.000388	0.00061	0.847	0.000822	TRUE	FALSE	TRUE	TRUE	TRUE	11	Probable beta-carotene 15,15'-dioxygenase Brp
Q9HQ63	sdhD	4.85	-0.603	-5.45	2.08e-11	0.0383	2.04e-12	3.75e-10	0.173	8.14e-11	TRUE	FALSE	TRUE	TRUE	TRUE	5	Succinate dehydrogenase hydrophobic membrane anchor subunit
Q9HRP0	VNG_0610G	-1.33	0.0187	1.35	2.53e-05	0.931	1.34e-05	6.87e-05	0.945	3.76e-05	TRUE	FALSE	TRUE	TRUE	TRUE	6	Digeranylgeranylglyceryl phosphate synthase
O51960	VNG_6008H	2.13	-0.106	-2.23	0.000166	0.799	6.64e-05	0.000382	0.888	0.00016	TRUE	FALSE	TRUE	TRUE	TRUE	3	Vng6008h
O54523	phoT1_1	-0.756	1.13	1.89	0.198	0.0518	0.00308	0.235	0.204	0.00545	FALSE	FALSE	TRUE	TRUE	TRUE	12	Phosphate transporter
Q9HHJ0	mrr	-1.67	-0.537	1.13	6.19e-05	0.0842	0.00147	0.000155	0.279	0.00279	TRUE	FALSE	TRUE	TRUE	TRUE	11	Mrr restriction system protein homolog
Q9HHP6	VNG_6293C	-1.31	-0.216	1.09	9.81e-05	0.381	0.000362	0.000233	0.583	0.000774	TRUE	FALSE	TRUE	TRUE	TRUE	5	DMT superfamily transport protein
Q9HHQ6	ugpE	2.08	-0.824	-2.9	1.74e-07	0.00188	1.09e-09	7.51e-07	0.0234	9.53e-09	TRUE	FALSE	TRUE	TRUE	TRUE	5	Sn-glycerol-3-phosphate transport system permease
Q9HHQ7	ugpA	-2.91	-0.207	2.7	4.3e-07	0.539	6.3e-07	1.72e-06	0.708	2.45e-06	TRUE	FALSE	TRUE	TRUE	TRUE	12	ABC-type transport system permease protein(Probable substrate glycerol-3-phosphate)
Q9HHS5	VNG_6251H	4.5	0.401	-4.1	4.72e-12	0.0914	9.69e-12	1.06e-10	0.291	1.7e-10	TRUE	FALSE	TRUE	TRUE	TRUE	5	DUF2078 family protein
Q9HHU7	cat2	-1.37	0.226	1.59	3.78e-08	0.0996	2.67e-09	2.25e-07	0.306	1.86e-08	TRUE	FALSE	TRUE	TRUE	FALSE	0	Cationic amino acid transporter
Q9HHV6	VNG_6208C	2.03	0.455	-1.57	5.45e-08	0.0347	8.02e-07	2.93e-07	0.164	2.95e-06	TRUE	FALSE	TRUE	TRUE	TRUE	4	Vng6208c
Q9HHW6	VNG_6195H	-1.68	0.553	2.23	0.000146	0.104	4.27e-06	0.000342	0.316	1.29e-05	TRUE	FALSE	TRUE	TRUE	TRUE	11	Small CPxCG-related zinc finger protein
Q9HM71	VNG_2677H	1.92	0.286	-1.63	0.000225	0.465	0.000654	0.000501	0.66	0.00134	TRUE	FALSE	TRUE	TRUE	TRUE	1	Probable secreted glycoprotein
Q9HMB1	VNG_2625C	-2.09	0.318	2.41	2.27e-05	0.353	2.74e-06	6.35e-05	0.574	9.14e-06	TRUE	FALSE	TRUE	TRUE	TRUE	9	PrsW family protein
Q9HMC9	arsB	-1.04	-0.314	0.724	6.91e-09	0.00234	4.41e-07	4.96e-08	0.0234	1.75e-06	TRUE	FALSE	FALSE	TRUE	FALSE	0	Arsenite transport protein
Q9HMD8	VNG_2591C	-1.08	-0.182	0.899	7.68e-07	0.176	4.21e-06	2.79e-06	0.418	1.28e-05	TRUE	FALSE	FALSE	TRUE	TRUE	6	DUF389 family protein
Q9HMF7	trkH3	-1.96	-0.242	1.72	0.000184	0.535	0.000419	0.000412	0.706	0.000882	TRUE	FALSE	TRUE	TRUE	TRUE	13	TRK potassium uptake system protein
Q9HMG3	fer5	6.38	0.516	-5.86	1.04e-14	0.0251	1.9e-14	1.76e-12	0.126	2.66e-12	TRUE	FALSE	TRUE	TRUE	TRUE	5	Ferredoxin (2Fe-2S)
Q9HMH6	VNG_2535H	-2.53	-0.916	1.62	5.15e-07	0.00662	5.52e-05	2e-06	0.0524	0.000134	TRUE	FALSE	TRUE	TRUE	TRUE	7	PsiE domain protein
Q9HMI1	dppC1	1.63	0.162	-1.46	6.93e-05	0.581	0.000128	0.000172	0.746	0.000294	TRUE	FALSE	TRUE	TRUE	TRUE	3	ABC-type transport system permease protein(Probable substrate dipeptide/oligopeptide)
Q9HMK0	VNG_2509H	5.4	0.142	-5.26	4.24e-09	0.746	3.37e-09	3.3e-08	0.865	2.24e-08	TRUE	FALSE	TRUE	TRUE	TRUE	3	Uncharacterized protein
Q9HML6	pstC1	0.613	-0.459	-1.07	0.000843	0.00541	1.62e-06	0.00164	0.0473	5.75e-06	FALSE	FALSE	TRUE	TRUE	FALSE	0	Phosphate transport system permease protein
Q9HML7	pstA1	2.14	-0.0768	-2.21	7.31e-09	0.671	2.48e-09	5.11e-08	0.803	1.81e-08	TRUE	FALSE	TRUE	TRUE	FALSE	0	Phosphate transport system permease protein PstA
Q9HMN6	VNG_2458C	-1.65	-0.361	1.29	2.16e-06	0.111	2.23e-05	7.21e-06	0.33	6.07e-05	TRUE	FALSE	TRUE	TRUE	TRUE	1	MgtE family transport protein
Q9HMN8	VNG_2455C	-1.58	-0.707	0.877	0.00126	0.0848	0.037	0.00237	0.279	0.0537	TRUE	FALSE	FALSE	TRUE	TRUE	3	Nucleoside recognition protein
Q9HMR5	VNG_2419C	-2.23	-0.512	1.72	0.000655	0.32	0.00362	0.00132	0.544	0.00622	TRUE	FALSE	TRUE	TRUE	TRUE	14	Major facilitator superfamily transport protein
Q9HMT4	cysT1	-1.03	-0.0884	0.943	0.00399	0.765	0.00546	0.00653	0.876	0.00909	TRUE	FALSE	FALSE	TRUE	TRUE	1	ABC-type transport system permease protein(Probable substrate thiamine)
Q9HMW2	appC	1.11	1.68	0.562	0.00199	3.07e-05	0.0678	0.00353	0.00215	0.0931	TRUE	TRUE	FALSE	TRUE	TRUE	7	ABC-type transport system permease protein(Probable substrate dipeptide/oligopeptide)
Q9HMX1	dppC2	1.52	0.163	-1.35	8.24e-08	0.297	2.04e-07	4.12e-07	0.521	9.08e-07	TRUE	FALSE	TRUE	TRUE	FALSE	0	ABC-type transport system permease protein(Probable substrate dipeptide/oligopeptide)
Q9HMY9	VNG_2324H	1.56	0.298	-1.26	0.000309	0.368	0.00132	0.000661	0.58	0.00256	TRUE	FALSE	TRUE	TRUE	TRUE	1	CPBP family intramembrane metalloprotease
Q9HN02	hlp	-1.21	0.105	1.31	9.07e-10	0.24	1.51e-10	7.69e-09	0.477	1.51e-09	TRUE	FALSE	TRUE	TRUE	FALSE	0	DUF21/CBS domain protein
Q9HN22	VNG_2285C	4.64	0.364	-4.28	4.92e-12	0.134	8.55e-12	1.06e-10	0.354	1.6e-10	TRUE	FALSE	TRUE	TRUE	TRUE	2	Preflagellin peptidase C-terminal domain-containing protein
Q9HN37	tatC2	-2.11	-0.165	1.95	6.89e-10	0.283	1.17e-09	6.22e-09	0.508	9.89e-09	TRUE	FALSE	TRUE	TRUE	FALSE	0	Sec-independent protein translocase protein TatC
Q9HN54	VNG_2246H	-2.17	-0.123	2.05	4.05e-08	0.559	4.91e-08	2.32e-07	0.725	2.41e-07	TRUE	FALSE	TRUE	TRUE	TRUE	12	Uncharacterized protein
Q9HN79	dinF	-0.706	0.679	1.38	0.00473	0.0046	6.07e-06	0.00765	0.0415	1.79e-05	FALSE	FALSE	TRUE	TRUE	TRUE	5	DNA damage-inducible protein
Q9HN91	VNG_2199H	-1.19	-0.16	1.03	8.06e-09	0.129	3.13e-08	5.25e-08	0.353	1.68e-07	TRUE	FALSE	TRUE	TRUE	FALSE	0	Urease accessory protein UreH-like transmembrane domain-containing protein
Q9HN93	hcpB	4.55	3.68	-0.869	0.000567	0.00223	0.399	0.00115	0.0234	0.446	TRUE	FALSE	FALSE	TRUE	TRUE	8	Halocyanin-like
Q9HN95	coxA1	2.57	0.132	-2.44	6.42e-06	0.723	7.12e-06	1.97e-05	0.847	2.08e-05	TRUE	FALSE	TRUE	TRUE	TRUE	2	Cytochrome c oxidase subunit I
Q9HNA6	VNG_2180C	2.02	0.383	-1.64	4.65e-06	0.19	2.99e-05	1.48e-05	0.432	7.76e-05	TRUE	FALSE	TRUE	TRUE	TRUE	1	Signal transduction histidine kinase dimerisation/phosphoacceptor domain-containing protein
Q9HNB6	VNG_2168C	2.5	-0.134	-2.64	5.14e-11	0.374	1.3e-11	6.85e-10	0.58	2.04e-10	TRUE	FALSE	TRUE	TRUE	TRUE	5	Zinc metalloprotease
Q9HNC9	VNG_2154C	-1.14	0.103	1.24	2.43e-09	0.259	4e-10	1.94e-08	0.495	3.73e-09	TRUE	FALSE	TRUE	TRUE	FALSE	0	DUF373 family protein
Q9HNF7	nhaC2	1.67	0.749	-0.922	1.04e-07	0.000496	6.78e-05	4.94e-07	0.0108	0.000162	TRUE	FALSE	FALSE	TRUE	TRUE	5	Na+/H+ antiporter
Q9HNG4	uraA	3.41	-0.418	-3.83	5.8e-10	0.0969	6.12e-11	5.42e-09	0.305	6.85e-10	TRUE	FALSE	TRUE	TRUE	TRUE	5	Xanthine/uracil permease family transportprotein
Q9HNI4	VNG_2089H	3.56	0.113	-3.45	3.39e-11	0.583	2.89e-11	5.27e-10	0.746	3.67e-10	TRUE	FALSE	TRUE	TRUE	TRUE	5	Ribonuclease BN
Q9HNN0	VNG_2027H	-1.74	0.0207	1.76	0.00595	0.969	0.0041	0.00952	0.972	0.00695	TRUE	FALSE	TRUE	TRUE	TRUE	14	Small CPxCG-related zinc finger protein
Q9HNP0	VNG_2012C	1.68	0.381	-1.3	6.2e-07	0.0708	8e-06	2.35e-06	0.251	2.29e-05	TRUE	FALSE	TRUE	TRUE	TRUE	5	M50 family metalloprotease
Q9HNQ5	VNG_1993H	1.26	-0.364	-1.62	0.00199	0.275	0.000148	0.00353	0.504	0.000333	TRUE	FALSE	TRUE	TRUE	TRUE	3	Abi/CAAX domain protein
Q9HNQ9	secF	5.02	0.278	-4.74	1.95e-12	0.251	2.37e-12	6.81e-11	0.488	8.3e-11	TRUE	FALSE	TRUE	TRUE	TRUE	1	Protein-export membrane protein SecF
Q9HNR0	secD	0.879	-0.206	-1.09	5.21e-05	0.191	3.04e-06	0.000133	0.432	9.91e-06	FALSE	FALSE	TRUE	TRUE	FALSE	0	Protein-export membrane protein SecD
Q9HNR7	VNG_1978H	-0.966	0.707	1.67	0.04	0.106	0.00101	0.0566	0.32	0.00201	FALSE	FALSE	TRUE	TRUE	TRUE	11	Uncharacterized protein
Q9HNS6	VNG_1965H	2.53	1.43	-1.09	6.31e-09	4.98e-06	9.45e-05	4.77e-08	0.000698	0.000219	TRUE	TRUE	TRUE	TRUE	TRUE	5	DUF112 family protein
Q9HNV1	VNG_1934H	3.98	0.0632	-3.92	4.24e-08	0.869	2.95e-08	2.38e-07	0.932	1.66e-07	TRUE	FALSE	TRUE	TRUE	FALSE	0	Secreted glycoprotein
Q9HP10	htr3	3.32	-0.244	-3.57	1.32e-10	0.257	2.58e-11	1.54e-09	0.495	3.46e-10	TRUE	FALSE	TRUE	TRUE	FALSE	0	Htr3 transducer
Q9HP16	pchA	1.78	0.192	-1.58	0.000666	0.637	0.0012	0.00133	0.786	0.00236	TRUE	FALSE	TRUE	TRUE	TRUE	4	Potassium channel homolog
Q9HP39	VNG_1820H	-1.46	0.124	1.58	1.68e-05	0.588	4.02e-06	4.8e-05	0.748	1.24e-05	TRUE	FALSE	TRUE	TRUE	TRUE	5	Uncharacterized protein
Q9HP95	VNG_1744H	-2.09	-0.651	1.43	0.000128	0.116	0.00227	3e-04	0.338	0.0041	TRUE	FALSE	TRUE	TRUE	TRUE	14	ZIP family metal transporter
Q9HPA2	htr17	-1.37	-0.846	0.526	0.000252	0.00787	0.0759	0.000556	0.0565	0.103	TRUE	FALSE	FALSE	TRUE	TRUE	6	Htr17 transducer
Q9HPA6	htlB	-2.07	-0.191	1.88	2.59e-11	0.118	5.53e-11	4.26e-10	0.338	6.45e-10	TRUE	FALSE	TRUE	TRUE	FALSE	0	DUF106 family protein
Q9HPD6	VNG_1687C	-1.68	-1.23	0.451	0.000153	0.00163	0.18	0.000354	0.0229	0.223	TRUE	FALSE	FALSE	TRUE	TRUE	7	Major facilitator superfamily transport protein
Q9HPE0	cruF	-1.57	-0.256	1.32	0.000412	0.455	0.00129	0.000867	0.657	0.00251	TRUE	FALSE	TRUE	TRUE	TRUE	14	Bisanhydrobacterioruberin hydratase
Q9HPE5	VNG_1675H	-0.669	0.401	1.07	0.00374	0.0487	3.99e-05	0.00616	0.198	0.000102	FALSE	FALSE	TRUE	TRUE	TRUE	5	J domain-containing protein
Q9HPG0	VNG_1655H	3.92	-0.325	-4.24	2.98e-10	0.228	5.19e-11	2.88e-09	0.459	6.31e-10	TRUE	FALSE	TRUE	TRUE	TRUE	5	Uncharacterized protein
Q9HPH6	cbiQ	-1.62	0.224	1.85	1.37e-05	0.377	1.84e-06	3.97e-05	0.58	6.45e-06	TRUE	FALSE	TRUE	TRUE	TRUE	2	ABC-type transport system permease protein(Probable substrate cobalt)
Q9HPI3	ccp	-2.71	-0.918	1.79	0.000428	0.132	0.0073	0.000895	0.353	0.0117	TRUE	FALSE	FALSE	TRUE	TRUE	1	Cytochrome aa3 controlling protein
Q9HPQ3	VNG_1525C	-4.14	-0.206	3.93	3.86e-07	0.665	4.24e-07	1.59e-06	0.802	1.75e-06	TRUE	FALSE	TRUE	TRUE	TRUE	8	DUF4010 domain-containing protein
Q9HPQ5	htr8	2.05	0.229	-1.82	1.13e-08	0.214	3.08e-08	7.21e-08	0.447	1.68e-07	TRUE	FALSE	TRUE	TRUE	FALSE	0	Htr8 transducer
Q9HPQ7	VNG_1519H	0.538	1.16	0.622	0.0133	1.38e-05	0.00408	0.0204	0.00129	0.00695	FALSE	TRUE	FALSE	TRUE	TRUE	5	DUF2892 family protein
Q9HPR0	VNG_1514H	-1.62	0.43	2.05	0.00281	0.339	0.000276	0.00477	0.561	0.000604	TRUE	FALSE	TRUE	TRUE	TRUE	14	DUF649 family protein
Q9HPT0	VNG_1484H	-0.921	0.214	1.13	0.00273	0.399	0.00034	0.00469	0.603	0.000732	FALSE	FALSE	TRUE	TRUE	FALSE	0	Uncharacterized protein
Q9HPV6	VNG_1455H	-1.4	0.104	1.51	6.19e-08	0.46	1.34e-08	3.21e-07	0.658	8.18e-08	TRUE	FALSE	TRUE	TRUE	FALSE	0	DoxX domain protein
Q9HPW7	VNG_1440H	2.93	0.31	-2.62	1.66e-06	0.416	3.76e-06	5.75e-06	0.613	1.18e-05	TRUE	FALSE	TRUE	TRUE	TRUE	2	Uncharacterized protein
Q9HQ25	VNG_1362H	-2.12	0.0709	2.19	5.85e-06	0.815	2.38e-06	1.84e-05	0.902	8.06e-06	TRUE	FALSE	TRUE	TRUE	TRUE	14	DUF3054 family protein
Q9HQ30	VNG_1355H	-1.06	-0.224	0.832	2.78e-06	0.129	2.54e-05	9.15e-06	0.353	6.72e-05	TRUE	FALSE	FALSE	TRUE	FALSE	0	DUF304 domain protein
Q9HQ54	VNG_1323C	-0.886	0.213	1.1	1.63e-06	0.0764	6.18e-08	5.7e-06	0.268	2.98e-07	FALSE	FALSE	TRUE	TRUE	FALSE	0	Pectin lyase domain protein
Q9HQ81	trkH1	1.04	-0.0886	-1.13	0.00216	0.748	0.000792	0.0038	0.865	0.00159	TRUE	FALSE	TRUE	TRUE	TRUE	4	TRK potassium uptake system protein
Q9HQF3	hcpD	-0.656	0.829	1.48	0.135	0.0543	0.00197	0.171	0.211	0.00367	FALSE	FALSE	TRUE	TRUE	TRUE	6	Halocyanin HcpD
Q9HQH2	VNG_1164C	1.22	-0.0299	-1.25	9.7e-05	0.895	4.85e-05	0.000232	0.935	0.00012	TRUE	FALSE	TRUE	TRUE	TRUE	3	Mechanosensitive channel protein MscS
Q9HQP2	tot	2.58	0.244	-2.33	8.37e-10	0.202	1.83e-09	7.33e-09	0.438	1.5e-08	TRUE	FALSE	TRUE	TRUE	FALSE	0	dolichyl-phosphooligosaccharide-protein glycotransferase
Q9HQQ6	gtl	2.28	0.285	-2	1.42e-07	0.249	4.44e-07	6.51e-07	0.487	1.75e-06	TRUE	FALSE	TRUE	TRUE	TRUE	4	Dolichyl-phosphate glucosyltransferase AglJ
Q9HQR9	VNG_1034H	-1.02	-0.188	0.836	7.74e-09	0.0437	6.52e-08	5.25e-08	0.186	3.09e-07	TRUE	FALSE	FALSE	TRUE	FALSE	0	Uncharacterized protein
Q9HQV2	VNG_0992H	2.47	0.492	-1.98	2.25e-10	0.0076	2.73e-09	2.43e-09	0.056	1.86e-08	TRUE	FALSE	TRUE	TRUE	FALSE	0	Secreted glycoprotein
Q9HQW3	VNG_0979H	-2.07	0.293	2.36	2.4e-05	0.388	3.25e-06	6.66e-05	0.591	1.05e-05	TRUE	FALSE	TRUE	TRUE	TRUE	13	Glycerophosphoryl diester phosphodiesterase membrane domain-containing protein
Q9HQY1	arlF	-3.59	0.468	4.06	2.77e-10	0.0653	2.6e-11	2.87e-09	0.237	3.46e-10	TRUE	FALSE	TRUE	TRUE	TRUE	11	Arl cluster protein ArlF
Q9HQY4	fapJ	-0.399	0.927	1.33	0.3	0.0198	0.00201	0.347	0.107	0.00373	FALSE	FALSE	TRUE	TRUE	TRUE	7	Archaellar motor/biogenesis protein ArlJ
Q9HQZ1	gufA	-2.29	-1.01	1.28	2.91e-05	0.0161	0.00359	7.77e-05	0.0959	0.0062	TRUE	FALSE	TRUE	TRUE	TRUE	7	GufA family transport protein (Probablesubstrate zinc)
Q9HR05	sfuB	-1.56	-0.182	1.38	0.00267	0.669	0.0047	0.00461	0.803	0.00793	TRUE	FALSE	TRUE	TRUE	TRUE	8	ABC-type transport system permease protein
Q9HR14	VNG_0911H	0.219	1.62	1.4	0.634	0.00194	0.00551	0.691	0.0234	0.00913	FALSE	FALSE	TRUE	TRUE	TRUE	8	C2H2-type domain-containing protein
Q9HR22	rbsC2	1.99	0.0383	-1.96	5.2e-05	0.912	4.03e-05	0.000133	0.939	0.000102	TRUE	FALSE	TRUE	TRUE	TRUE	3	ABC-type transport system permease protein(Probable substrate sugar)
Q9HR23	rbsC1	1.99	0.223	-1.77	6.19e-08	0.269	1.64e-07	3.21e-07	0.496	7.53e-07	TRUE	FALSE	TRUE	TRUE	TRUE	5	ABC-type transport system permease protein(Probable substrate sugar)
Q9HR54	VNG_0858C	-1.39	0.236	1.63	4.52e-07	0.158	3.41e-08	1.78e-06	0.387	1.79e-07	TRUE	FALSE	TRUE	TRUE	FALSE	0	Probable rhomboid family protease
Q9HR94	tatA	5.82	0.388	-5.43	6.55e-11	0.278	9.42e-11	7.97e-10	0.505	9.77e-10	TRUE	FALSE	TRUE	TRUE	TRUE	1	Sec-independent protein translocase proteinTatA
Q9HRB8	VNG_0767H	-0.845	1.76	2.61	0.0728	0.000771	1.64e-05	0.0994	0.0144	4.55e-05	FALSE	FALSE	TRUE	TRUE	TRUE	13	Uncharacterized protein
Q9HRC5	VNG_0759H	1.97	0.115	-1.86	0.00049	0.791	0.000567	0.001	0.882	0.00118	TRUE	FALSE	TRUE	TRUE	TRUE	1	Lipoprotein
Q9HRC9	VNG_0754C	2.54	0.38	-2.16	6.75e-07	0.222	2.85e-06	2.49e-06	0.454	9.4e-06	TRUE	FALSE	TRUE	TRUE	TRUE	4	Glutamate/valine-rich protein
Q9HRF2	VNG_0727C	2.26	-0.28	-2.54	2.57e-12	0.0194	2.47e-13	8e-11	0.107	1.39e-11	TRUE	FALSE	TRUE	TRUE	FALSE	0	MATE efflux family protein
Q9HRF5	VNG_0724H	-1.83	-0.165	1.66	0.00151	0.72	0.00224	0.00276	0.847	0.00408	TRUE	FALSE	TRUE	TRUE	TRUE	1	Uncharacterized protein
Q9HRH2	yvgX	-1.45	0.299	1.75	0.00901	0.529	0.00183	0.0142	0.703	0.00343	FALSE	FALSE	TRUE	TRUE	FALSE	0	Molybdenum-binding protein
Q9HRH6	VNG_0692C	2.06	0.13	-1.93	1.87e-09	0.414	2.52e-09	1.54e-08	0.613	1.81e-08	TRUE	FALSE	TRUE	TRUE	TRUE	5	ABC-type transport system permease protein
Q9HRJ5	VNG_0669H	-1.03	0.0971	1.13	9.46e-05	0.612	2.34e-05	0.000228	0.762	6.29e-05	TRUE	FALSE	TRUE	TRUE	FALSE	0	ABC-type transport system permease protein
Q9HRJ7	trp4	-2.01	-0.283	1.72	5.59e-11	0.0296	2.61e-10	7.12e-10	0.143	2.52e-09	TRUE	FALSE	TRUE	TRUE	FALSE	0	ABC transporter, ATP-binding protein homolog
Q9HRJ9	coxB1	2.9	0.218	-2.68	1.8e-12	0.124	2.98e-12	6.81e-11	0.349	9.28e-11	TRUE	FALSE	TRUE	TRUE	TRUE	5	cytochrome-c oxidase
Q9HRK1	coxC	5.1	1.66	-3.45	2.9e-14	1.24e-07	4.81e-12	2.71e-12	3.47e-05	1.12e-10	TRUE	TRUE	TRUE	TRUE	TRUE	5	Cox-type terminal oxidase subunit III
Q9HRK2	VNG_0660H	-3.27	-0.606	2.66	0.00177	0.474	0.00564	0.00319	0.667	0.00929	TRUE	FALSE	TRUE	TRUE	TRUE	8	Cox cluster protein
Q9HRL1	ndhG3	1.72	-0.279	-2	0.00144	0.52	0.00027	0.00265	0.698	0.000595	TRUE	FALSE	TRUE	TRUE	TRUE	1	NADH dehydrogenase/oxidoreductase
Q9HRL3	nuoL	-1.15	-0.176	0.978	5.36e-07	0.205	2.39e-06	2.06e-06	0.439	8.06e-06	TRUE	FALSE	FALSE	TRUE	FALSE	0	F420H2:quinone oxidoreductase chain L
Q9HRL8	ndhG4	1.57	-0.213	-1.78	4.95e-08	0.178	5e-09	2.72e-07	0.418	3.26e-08	TRUE	FALSE	TRUE	TRUE	FALSE	0	NADH dehydrogenase/oxidoreductase
Q9HRN6	htr16	1.59	0.0398	-1.55	3.18e-08	0.791	2.5e-08	1.94e-07	0.882	1.46e-07	TRUE	FALSE	TRUE	TRUE	TRUE	5	Htr16 transducer
Q9HRQ7	VNG_0590H	-1.03	0.729	1.76	0.00419	0.0251	2.38e-05	0.00682	0.126	6.34e-05	TRUE	FALSE	TRUE	TRUE	TRUE	11	DUF2269 family protein
Q9HRQ8	VNG_0587H	2.52	0.133	-2.39	3.41e-12	0.291	3.99e-12	9.54e-11	0.515	1.12e-10	TRUE	FALSE	TRUE	TRUE	TRUE	4	Uncharacterized protein
Q9HRQ9	hcpE	3	0.271	-2.73	2.3e-07	0.414	4.41e-07	9.6e-07	0.613	1.75e-06	TRUE	FALSE	TRUE	TRUE	FALSE	0	Halocyanin HcpE
Q9HRR3	petD	5.71	0.161	-5.54	1.7e-12	0.548	1.37e-12	6.81e-11	0.714	6.39e-11	TRUE	FALSE	TRUE	TRUE	TRUE	1	Cytochrome bc1 complex cytochrome b/c subunit
Q9HRR4	VNG_0581H	3.24	0.11	-3.13	5.29e-12	0.505	4.64e-12	1.06e-10	0.689	1.12e-10	TRUE	FALSE	TRUE	TRUE	TRUE	5	Uncharacterized protein
Q9HRS5	mrpB1	2.01	0.21	-1.8	6.59e-09	0.225	1.62e-08	4.86e-08	0.457	9.67e-08	TRUE	FALSE	TRUE	TRUE	TRUE	5	Mrp-type sodium/proton antiporter system subunitB1
Q9HRS8	ndhG2	2.68	-0.47	-3.15	1.8e-12	0.00177	8.93e-14	6.81e-11	0.0234	6.25e-12	TRUE	FALSE	TRUE	TRUE	TRUE	5	NADH dehydrogenase/oxidoreductase
Q9HRT3	sgb	-1.59	0.457	2.05	0.000801	0.23	4.86e-05	0.00157	0.46	0.00012	TRUE	FALSE	TRUE	TRUE	TRUE	14	Probable RfbX family transport protein
Q9HRT4	VNG_0555C	2.84	0.152	-2.69	0.00192	0.837	0.0021	0.00345	0.919	0.00386	TRUE	FALSE	TRUE	TRUE	TRUE	3	DUF2298 family protein
Q9HRX1	VNG_0505C	-0.856	0.331	1.19	0.000178	0.0647	3.3e-06	0.000402	0.237	1.05e-05	FALSE	FALSE	TRUE	TRUE	TRUE	5	DUF21/CBS domain protein
Q9HRZ7	VNG_0472H	-1.36	-2.86	-1.5	0.036	0.000137	0.0177	0.0511	0.00479	0.0266	FALSE	TRUE	FALSE	TRUE	TRUE	9	DUF2178 family protein
Q9HS26	nhaC1	0.63	-0.409	-1.04	0.0618	0.191	0.00337	0.0857	0.432	0.0059	FALSE	FALSE	TRUE	TRUE	FALSE	0	Na+/H+ antiporter
Q9HS33	yfmO2	2.87	-0.078	-2.95	2.33e-13	0.51	8.31e-14	1.63e-11	0.689	6.25e-12	TRUE	FALSE	TRUE	TRUE	TRUE	5	Major facilitator superfamily transport protein
Q9HS47	VNG_0408H	-1.57	0.14	1.71	1.93e-06	0.498	3.95e-07	6.51e-06	0.683	1.65e-06	TRUE	FALSE	TRUE	TRUE	TRUE	8	Peptidase M48 family protein
Q9HS59	VNG_0393C	-1.1	-0.0957	1.01	1.99e-07	0.429	3.62e-07	8.43e-07	0.625	1.54e-06	TRUE	FALSE	TRUE	TRUE	FALSE	0	DUF373 family protein
Q9HS82	VNG_0361C	2.72	0.403	-2.32	1.46e-07	0.176	6.43e-07	6.56e-07	0.418	2.47e-06	TRUE	FALSE	TRUE	TRUE	TRUE	1	Rhomboid family protease
Q9HS84	VNG_0359C	1.18	0.152	-1.03	1.8e-06	0.329	5.47e-06	6.14e-06	0.555	1.63e-05	TRUE	FALSE	TRUE	TRUE	FALSE	0	Ribonuclease BN
Q9HS86	htr14	-1.4	-0.163	1.24	1.51e-06	0.368	3.95e-06	5.43e-06	0.58	1.23e-05	TRUE	FALSE	TRUE	TRUE	FALSE	0	Htr14 transducer
Q9HS88	VNG_0352H	4.19	0.546	-3.64	5.08e-12	0.0191	2.04e-11	1.06e-10	0.107	3e-10	TRUE	FALSE	TRUE	TRUE	TRUE	2	Homolog to Sec-independent protein translocasesubunit TatA
Q9HSA0	VNG_0331H	3.39	0.031	-3.36	2.14e-11	0.87	1.31e-11	3.75e-10	0.932	2.04e-10	TRUE	FALSE	TRUE	TRUE	TRUE	4	DUF3007 family protein
Q9HSA8	ids	3.65	0.0705	-3.58	1.26e-14	0.566	8.81e-15	1.76e-12	0.731	2.47e-12	TRUE	FALSE	TRUE	TRUE	FALSE	0	Bifunctional short chain isoprenyl diphosphate synthase
Q9HSF1	VNG_0262C	1.94	0.287	-1.65	7.32e-08	0.155	3.28e-07	3.72e-07	0.384	1.41e-06	TRUE	FALSE	TRUE	TRUE	TRUE	5	DHH/RecJ family phosphoesterase
Q9HSM3	alkK	-2.08	-0.436	1.64	2.63e-05	0.211	0.000187	7.08e-05	0.447	0.000417	TRUE	FALSE	TRUE	TRUE	TRUE	14	Medium-chain acyl-CoA ligase
Q9HST7	VNG_0080H	-1.64	-2.2	-0.557	0.00351	0.000216	0.239	0.00585	0.0055	0.288	TRUE	TRUE	FALSE	TRUE	TRUE	12	VanZ family protein
Q9HT04	VNG_0001H	2.66	0.305	-2.35	1.54e-10	0.0881	4.66e-10	1.73e-09	0.287	4.21e-09	TRUE	FALSE	TRUE	TRUE	FALSE	0	Secreted glycoprotein
P0DMH8	sop1	-0.266	-0.537	-0.272	0.0733	0.00101	0.0575	0.0997	0.0166	0.0806	FALSE	FALSE	FALSE	FALSE	TRUE	5	Sensory rhodopsin-1
P0DMI4	htr4	0.373	0.141	-0.232	0.00492	0.214	0.0491	0.00792	0.447	0.0696	FALSE	FALSE	FALSE	FALSE	FALSE	0	Transducer protein Htr4
P0DMI5	htr7	0.742	-0.397	-1.14	0.119	0.371	0.0182	0.154	0.58	0.0273	FALSE	FALSE	FALSE	FALSE	TRUE	3	Transducer protein Htr7
P33518	coxA2	1.26	-0.0932	-1.35	0.0637	0.879	0.0402	0.0879	0.932	0.0581	FALSE	FALSE	FALSE	FALSE	FALSE	0	Cytochrome c oxidase polypeptide 1
P57699	kdpB	-0.955	-0.774	0.181	0.00311	0.00938	0.498	0.00522	0.064	0.542	FALSE	FALSE	FALSE	FALSE	TRUE	3	Potassium-transporting ATPase ATP-binding subunit
P71411	sop2	1.07	-0.192	-1.26	0.0616	0.711	0.0251	0.0857	0.844	0.037	FALSE	FALSE	FALSE	FALSE	TRUE	2	Sensory rhodopsin-2
Q9HMD1	secG	-0.676	-0.457	0.219	0.000467	0.00674	0.153	0.000962	0.0524	0.193	FALSE	FALSE	FALSE	FALSE	FALSE	0	Preprotein translocase subunit SecG
Q9HND8	atpI	0.318	-0.0164	-0.334	0.234	0.948	0.193	0.272	0.956	0.238	FALSE	FALSE	FALSE	FALSE	FALSE	0	V-type ATP synthase subunit I
Q9HNE6	blh	0.66	-0.177	-0.837	0.00112	0.28	8.57e-05	0.00213	0.505	0.000201	FALSE	FALSE	FALSE	FALSE	TRUE	3	Probable beta-carotene 15,15'-dioxygenase Blh
Q9HP81	htr2	0.863	0.252	-0.611	5.87e-05	0.113	0.000988	0.000148	0.332	0.00198	FALSE	FALSE	FALSE	FALSE	FALSE	0	Sensory rhodopsin II transducer
Q9HPB1	secY	-0.051	-0.186	-0.135	0.674	0.123	0.254	0.722	0.347	0.302	FALSE	FALSE	FALSE	FALSE	FALSE	0	Protein translocase subunit SecY
Q9HRJ8	ctaB	-0.264	0.705	0.969	0.0738	7.78e-05	2.28e-06	0.0999	0.00363	7.88e-06	FALSE	FALSE	FALSE	FALSE	TRUE	5	Protoheme IX farnesyltransferase
Q9HS72	secE	0.87	0.536	-0.334	0.00072	0.0157	0.11	0.00143	0.0956	0.145	FALSE	FALSE	FALSE	FALSE	TRUE	5	Protein translocase subunit SecE
Q9HSC3	VNG_0303G	0.756	0.278	-0.478	8.31e-05	0.0582	0.00309	0.000202	0.217	0.00545	FALSE	FALSE	FALSE	FALSE	FALSE	0	Archaeal Lon protease
Q9HSQ2	htpX	0.171	-0.107	-0.278	0.15	0.337	0.021	0.188	0.561	0.0312	FALSE	FALSE	FALSE	FALSE	FALSE	0	Protease HtpX homolog
O52005	VNG_7101	-0.686	-0.216	0.471	0.0127	0.368	0.0608	0.0195	0.58	0.0847	FALSE	FALSE	FALSE	FALSE	FALSE	0	YidE family protein
O54596	cydB	-1.24	0.211	1.46	0.141	0.786	0.0767	0.177	0.882	0.104	FALSE	FALSE	FALSE	FALSE	TRUE	14	CydB
O54610	cydA	0.308	0.448	0.14	0.0921	0.0153	0.405	0.122	0.095	0.45	FALSE	FALSE	FALSE	FALSE	FALSE	0	CydA
Q9HHN5	gltP	0.89	0.0872	-0.803	3.61e-06	0.479	7.21e-06	1.17e-05	0.67	2.08e-05	FALSE	FALSE	FALSE	FALSE	FALSE	0	Proton/sodium-glutamate symport protein
Q9HHN9	VNG_6302C	-0.256	0.496	0.752	0.0879	0.00214	4.98e-05	0.117	0.0234	0.000122	FALSE	FALSE	FALSE	FALSE	FALSE	0	Vng6302c
Q9HHQ9	VNG_6276H	-0.267	1.55	1.82	0.71	0.0361	0.0165	0.753	0.168	0.0253	FALSE	FALSE	FALSE	FALSE	TRUE	3	Vng6276h
Q9HHR4	VNG_6268C	0.317	0.259	-0.0576	0.0235	0.0478	0.639	0.035	0.197	0.666	FALSE	FALSE	FALSE	FALSE	FALSE	0	OPT family transport protein
Q9HI10	VNG_6120H	-0.337	-0.56	-0.223	0.449	0.197	0.598	0.501	0.434	0.625	FALSE	FALSE	FALSE	FALSE	TRUE	3	Vng6120h
Q9HM70	VNG_2678H	0.809	0.389	-0.42	7.82e-05	0.0167	0.0107	0.000192	0.0974	0.017	FALSE	FALSE	FALSE	FALSE	FALSE	0	Secreted glycoprotein
Q9HMC0	VNG_2613H	0.086	0.468	0.382	0.736	0.0699	0.132	0.775	0.251	0.172	FALSE	FALSE	FALSE	FALSE	FALSE	0	Uncharacterized protein
Q9HMF5	arlG2	0.473	0.12	-0.353	0.00365	0.375	0.0172	0.00604	0.58	0.0261	FALSE	FALSE	FALSE	FALSE	TRUE	5	ArlG2 protein (Homolog to arl cluster proteinArlG)
Q9HMG7	fhuG	-1.1	0.0792	1.18	0.0264	0.856	0.0147	0.0389	0.932	0.0226	FALSE	FALSE	FALSE	FALSE	TRUE	8	ABC-type transport system permease protein
Q9HMI0	VNG_2532H	0.86	0.7	-0.16	0.00962	0.0235	0.573	0.015	0.122	0.605	FALSE	FALSE	FALSE	FALSE	TRUE	5	Uncharacterized protein
Q9HMI2	dppB2	0.12	0.245	0.125	0.397	0.0826	0.357	0.449	0.279	0.403	FALSE	FALSE	FALSE	FALSE	FALSE	0	ABC-type transport system permease protein(Probable substrate dipeptide/oligopeptide)
Q9HMQ8	dld	-0.584	-0.213	0.371	3.82e-05	0.0445	0.0017	0.000101	0.186	0.00322	FALSE	FALSE	FALSE	FALSE	FALSE	0	D-lactate dehydrogenase
Q9HMR8	sec11	-0.544	0.166	0.71	0.00237	0.264	0.000166	0.00413	0.495	0.000372	FALSE	FALSE	FALSE	FALSE	FALSE	0	Signal peptidase I
Q9HMS1	VNG_2413H	-1.05	-3.5	-2.45	0.379	0.00635	0.0422	0.431	0.0524	0.0603	FALSE	FALSE	FALSE	FALSE	TRUE	10	DoxX domain protein
Q9HMS7	dip1	-0.923	0.0509	0.974	1.48e-07	0.605	4.15e-08	6.56e-07	0.756	2.07e-07	FALSE	FALSE	FALSE	FALSE	FALSE	0	DNA damage-inducible protein
Q9HMU6	VNG_2380H	-0.0788	-0.455	-0.376	0.761	0.0813	0.143	0.792	0.279	0.183	FALSE	FALSE	FALSE	FALSE	FALSE	0	Uncharacterized protein
Q9HMU9	nosY	0.0588	-0.187	-0.246	0.657	0.154	0.0669	0.708	0.384	0.0923	FALSE	FALSE	FALSE	FALSE	FALSE	0	ABC-type transport system permease protein
Q9HMW3	appB	-0.0657	-0.562	-0.496	0.695	0.00274	0.00646	0.74	0.0265	0.0106	FALSE	FALSE	FALSE	FALSE	TRUE	5	ABC-type transport system permease protein(Probable substrate dipeptide/oligopeptide)
Q9HMX0	dppB1	-0.203	-0.447	-0.245	0.19	0.00637	0.104	0.229	0.0524	0.138	FALSE	FALSE	FALSE	FALSE	FALSE	0	ABC-type transport system permease protein(Probable substrate dipeptide/oligopeptide)
Q9HMY6	VNG_2329C	-0.942	-0.979	-0.0374	0.0121	0.00731	0.907	0.0186	0.0554	0.92	FALSE	FALSE	FALSE	FALSE	FALSE	0	Uncharacterized protein
Q9HMY7	VNG_2328H	0.19	0.0639	-0.126	0.373	0.751	0.535	0.427	0.866	0.571	FALSE	FALSE	FALSE	FALSE	FALSE	0	Cox cluster protein
Q9HMZ3	hdrD	0.26	0.169	-0.0908	0.0775	0.217	0.5	0.104	0.45	0.543	FALSE	FALSE	FALSE	FALSE	FALSE	0	Heterodisulfide reductase
Q9HN03	VNG_2307C	1.33	1.63	0.308	0.0961	0.0372	0.672	0.127	0.171	0.695	FALSE	FALSE	FALSE	FALSE	TRUE	8	Phosphate transporter
Q9HN36	tatC1	0.393	0.0236	-0.369	0.0294	0.882	0.032	0.0426	0.932	0.0469	FALSE	FALSE	FALSE	FALSE	TRUE	5	Sec-independent protein translocase protein TatC
Q9HN58	VNG_2241H	-0.083	0.214	0.297	0.765	0.426	0.273	0.793	0.624	0.316	FALSE	FALSE	FALSE	FALSE	TRUE	6	Uncharacterized protein
Q9HNA7	VNG_2179H	-0.227	0.342	0.569	0.643	0.467	0.234	0.698	0.66	0.285	FALSE	FALSE	FALSE	FALSE	TRUE	8	DUF1628 domain protein
Q9HND9	atpK	-0.043	0.242	0.285	0.793	0.138	0.0848	0.817	0.361	0.114	FALSE	FALSE	FALSE	FALSE	FALSE	0	H+-transporting ATP synthase subunit K
Q9HNF6	nhaC4	0.137	0.144	0.00645	0.626	0.595	0.981	0.685	0.748	0.988	FALSE	FALSE	FALSE	FALSE	TRUE	1	Probable NhaC-type sodium/proton antiporter
Q9HNF9	VNG_2121C	0.621	-0.0553	-0.677	0.183	0.898	0.133	0.222	0.935	0.172	FALSE	FALSE	FALSE	FALSE	FALSE	0	DUF502 family protein
Q9HNG6	VNG_2113C	-0.0916	0.647	0.738	0.507	0.000154	4.01e-05	0.561	0.00479	0.000102	FALSE	FALSE	FALSE	FALSE	FALSE	0	Mechanosensitive channel protein MscS
Q9HNH9	VNG_2097C	0.0354	0.361	0.325	0.928	0.343	0.391	0.935	0.565	0.438	FALSE	FALSE	FALSE	FALSE	TRUE	8	DUF418 domain protein
Q9HNI9	phnE	-0.361	0.167	0.529	0.194	0.521	0.0555	0.233	0.698	0.0781	FALSE	FALSE	FALSE	FALSE	TRUE	4	ABC-type transport system permease protein(Probable substrate phosphate/phosphonate)
Q9HNK1	VNG_2068C	-0.00322	0.085	0.0882	0.97	0.301	0.284	0.97	0.521	0.325	FALSE	FALSE	FALSE	FALSE	FALSE	0	Kef-type transport system
Q9HNK5	VNG_2064H	-0.237	0.33	0.567	0.176	0.0565	0.00291	0.215	0.214	0.00519	FALSE	FALSE	FALSE	FALSE	FALSE	0	TIGR03663 family protein
Q9HNN6	VNG_2019C	1.02	0.294	-0.728	0.145	0.651	0.271	0.183	0.793	0.315	FALSE	FALSE	FALSE	FALSE	TRUE	1	M50 family metalloprotease
Q9HNR2	nhaC3	0.0382	0.0617	0.0236	0.937	0.895	0.96	0.941	0.935	0.97	FALSE	FALSE	FALSE	FALSE	FALSE	0	Probable NhaC-type sodium/proton antiporter
Q9HNS0	VNG_1974H	0.215	0.216	0.00152	0.207	0.185	0.992	0.245	0.429	0.993	FALSE	FALSE	FALSE	FALSE	TRUE	5	DUF1628 domain protein
Q9HNX1	fxsA	0.753	0.755	0.00131	0.000278	0.000182	0.993	0.000604	0.00508	0.993	FALSE	FALSE	FALSE	FALSE	TRUE	5	FxsA domain protein
Q9HNY2	VNG_1894C	1.22	0.434	-0.788	0.118	0.547	0.281	0.153	0.714	0.323	FALSE	FALSE	FALSE	FALSE	TRUE	3	ABC-type transport system permease protein
Q9HP06	cef	0.225	0.0151	-0.21	0.228	0.931	0.239	0.267	0.945	0.288	FALSE	FALSE	FALSE	FALSE	TRUE	4	Cation efflux system protein (Zinc/cadmium)
Q9HP15	VNG_1849H	0.163	-0.00769	-0.17	0.212	0.949	0.174	0.25	0.956	0.217	FALSE	FALSE	FALSE	FALSE	TRUE	5	HPP family protein
Q9HP63	panF	0.495	-0.136	-0.631	0.0105	0.413	0.00143	0.0163	0.613	0.00275	FALSE	FALSE	FALSE	FALSE	TRUE	5	Pantothenate permease
Q9HP66	VNG_1782C	-0.595	-0.456	0.14	0.168	0.265	0.728	0.208	0.495	0.749	FALSE	FALSE	FALSE	FALSE	TRUE	6	DUF92 family protein
Q9HP76	VNG_1770C	-0.294	0.0097	0.303	0.0179	0.928	0.0118	0.027	0.945	0.0184	FALSE	FALSE	FALSE	FALSE	FALSE	0	Protein kinase domain-containing protein
Q9HPA3	VNG_1732C	-0.0468	-0.0756	-0.0288	0.752	0.596	0.839	0.786	0.748	0.858	FALSE	FALSE	FALSE	FALSE	TRUE	5	Potassium channel domain-containing protein
Q9HPA9	trkH2	-0.461	0.124	0.585	0.128	0.656	0.0492	0.163	0.795	0.0696	FALSE	FALSE	FALSE	FALSE	FALSE	0	TRK potassium uptake system protein
Q9HPE3	VNG_1678H	-0.834	-1.54	-0.709	0.0579	0.00123	0.0883	0.0814	0.0192	0.118	FALSE	FALSE	FALSE	FALSE	TRUE	6	DUF2178 family protein
Q9HPH4	cbiM	-3.21	-0.953	2.25	0.0156	0.411	0.0639	0.0237	0.613	0.0886	FALSE	FALSE	FALSE	FALSE	TRUE	10	Putative cobalt transport protein CbiM
Q9HPQ2	trp6	2.58	0.0969	-2.48	0.00695	0.904	0.00672	0.0111	0.938	0.0109	FALSE	FALSE	FALSE	FALSE	TRUE	4	Daunorubicin resistance ABC transporter ATP-binding protein
Q9HPT7	VNG_1476C	0.176	0.331	0.155	0.0814	0.00228	0.107	0.109	0.0234	0.141	FALSE	FALSE	FALSE	FALSE	FALSE	0	RND superfamily permease
Q9HPT8	VNG_1475C	-0.284	-0.0389	0.245	0.269	0.872	0.317	0.312	0.932	0.359	FALSE	FALSE	FALSE	FALSE	FALSE	0	CARDB domain-containing protein
Q9HPX5	htlA	-0.0718	-0.0475	0.0243	0.676	0.772	0.882	0.722	0.876	0.898	FALSE	FALSE	FALSE	FALSE	FALSE	0	AI-2E family transport protein
Q9HPZ0	ush	-0.554	-0.0543	0.5	0.174	0.886	0.199	0.214	0.933	0.243	FALSE	FALSE	FALSE	FALSE	TRUE	1	5'-nucleotidase family hydrolase
Q9HQ04	mscS2	-0.816	0.122	0.939	6.04e-06	0.306	6.72e-07	1.88e-05	0.525	2.54e-06	FALSE	FALSE	FALSE	FALSE	FALSE	0	Mechanosensitive channel protein MscS
Q9HQ05	VNG_1387H	0.0862	0.342	0.256	0.716	0.145	0.269	0.756	0.373	0.315	FALSE	FALSE	FALSE	FALSE	TRUE	5	Uncharacterized protein
Q9HQ15	VNG_1375C	-0.213	0.219	0.432	0.122	0.0989	0.0034	0.156	0.306	0.00591	FALSE	FALSE	FALSE	FALSE	FALSE	0	histidine kinase
Q9HQ31	VNG_1353C	-0.859	0.0885	0.947	8.52e-06	0.489	1.61e-06	2.54e-05	0.678	5.75e-06	FALSE	FALSE	FALSE	FALSE	FALSE	0	DUF304 domain protein
Q9HQ64	sdhD.1	0.675	0.248	-0.428	0.0313	0.377	0.137	0.0449	0.58	0.176	FALSE	FALSE	FALSE	FALSE	FALSE	0	Membrane anchor
Q9HQA7	VNG_1249C	0.672	-0.104	-0.776	0.000794	0.509	0.000144	0.00156	0.689	0.000327	FALSE	FALSE	FALSE	FALSE	TRUE	5	ABC-type transport system permease protein
Q9HQB9	VNG_1234C	0.874	-0.014	-0.888	5.07e-05	0.927	2.7e-05	0.000131	0.945	7.06e-05	FALSE	FALSE	FALSE	FALSE	TRUE	1	Sensor box histidine kinase
Q9HQN6	menA	-0.746	-0.133	0.612	1.7e-05	0.266	8.6e-05	4.81e-05	0.495	0.000201	FALSE	FALSE	FALSE	FALSE	FALSE	0	1,4-dihydroxy-2-naphthoate octaprenyltransferase
Q9HQP3	exoM	-0.61	0.101	0.711	7.39e-06	0.267	7.05e-07	2.22e-05	0.495	2.63e-06	FALSE	FALSE	FALSE	FALSE	FALSE	0	Succinoglycan biosynthesis protein
Q9HQQ3	VNG_1056C	0.687	1.72	1.03	0.162	0.0016	0.036	0.201	0.0229	0.0526	FALSE	FALSE	FALSE	FALSE	TRUE	8	AlkP-core domain protein
Q9HQQ5	ptp	0.577	0.377	-0.2	0.00716	0.0507	0.279	0.0113	0.203	0.321	FALSE	FALSE	FALSE	FALSE	TRUE	5	Probable flippase AglR
Q9HQQ8	VNG_1050H	-0.401	0.639	1.04	0.655	0.46	0.236	0.708	0.658	0.286	FALSE	FALSE	FALSE	FALSE	TRUE	10	TRAM domain protein
Q9HQS2	pgsA	0.851	0.608	-0.244	0.00122	0.0097	0.254	0.00231	0.0647	0.302	FALSE	FALSE	FALSE	FALSE	TRUE	3	CDP-diacylglycerol-glycerol-3-phosphate 3-phosphatidyltransferase
Q9HQU3	VNG_1002H	0.16	0.495	0.335	0.768	0.347	0.521	0.794	0.568	0.563	FALSE	FALSE	FALSE	FALSE	TRUE	6	Uncharacterized protein
Q9HQV1	VNG_0993H	-0.726	0.106	0.831	8.62e-06	0.333	1.03e-06	2.54e-05	0.558	3.74e-06	FALSE	FALSE	FALSE	FALSE	FALSE	0	Uncharacterized protein
Q9HR01	VNG_0927C	-0.036	-0.311	-0.275	0.885	0.204	0.258	0.901	0.439	0.306	FALSE	FALSE	FALSE	FALSE	TRUE	3	Uncharacterized protein
Q9HR07	VNG_0920H	-0.315	-0.208	0.107	0.5	0.641	0.809	0.556	0.787	0.83	FALSE	FALSE	FALSE	FALSE	TRUE	4	Glycosyltransferase RgtA/B/C/D-like domain-containing protein
Q9HR13	VNG_0913H	-0.887	-0.0147	0.873	9.78e-08	0.872	6.89e-08	4.72e-07	0.932	3.21e-07	FALSE	FALSE	FALSE	FALSE	FALSE	0	Uncharacterized protein
Q9HR16	putP	0.296	0.0469	-0.25	0.113	0.785	0.159	0.147	0.882	0.199	FALSE	FALSE	FALSE	FALSE	FALSE	0	Proline permease
Q9HR41	traB	0.194	0.0816	-0.113	0.302	0.646	0.527	0.348	0.789	0.567	FALSE	FALSE	FALSE	FALSE	TRUE	5	Possible signaling protein
Q9HR62	VNG_0846C	-0.727	0.259	0.986	6.44e-07	0.00819	6.78e-09	2.4e-06	0.0573	4.32e-08	FALSE	FALSE	FALSE	FALSE	TRUE	5	VKGC domain protein
Q9HR80	VNG_0822C	0.617	0.534	-0.0828	0.00138	0.00298	0.591	0.00256	0.0278	0.62	FALSE	FALSE	FALSE	FALSE	TRUE	5	Type II secretion system protein GspF domain-containing protein
Q9HR88	htr18	-0.686	0.227	0.913	9.96e-06	0.0402	1.84e-07	2.9e-05	0.176	8.3e-07	FALSE	FALSE	FALSE	FALSE	FALSE	0	Htr18 transducer
Q9HRA1	htr6	0.501	0.0192	-0.482	0.0011	0.874	0.00106	0.00211	0.932	0.00209	FALSE	FALSE	FALSE	FALSE	FALSE	0	Htr6 transducer
Q9HRB0	VNG_0779C	-0.525	0.289	0.814	0.119	0.357	0.0173	0.154	0.577	0.0261	FALSE	FALSE	FALSE	FALSE	TRUE	3	S1 motif domain-containing protein
Q9HRD0	ylnA	-0.594	-0.0702	0.524	0.00138	0.636	0.0026	0.00256	0.786	0.00466	FALSE	FALSE	FALSE	FALSE	FALSE	0	Phosphate transporter
Q9HRE2	VNG_0737H	-1.33	-0.876	0.457	0.0339	0.13	0.417	0.0484	0.353	0.461	FALSE	FALSE	FALSE	FALSE	TRUE	9	Uncharacterized protein
Q9HRF7	dip2	0.136	0.375	0.239	0.405	0.0261	0.137	0.454	0.128	0.176	FALSE	FALSE	FALSE	FALSE	FALSE	0	DNA damage-inducible protein
Q9HRG6	VNG_0708H	-0.654	0.186	0.841	0.327	0.767	0.194	0.376	0.876	0.239	FALSE	FALSE	FALSE	FALSE	TRUE	8	Uncharacterized protein
Q9HRH7	VNG_0690C	0.636	0.162	-0.474	0.00108	0.3	0.00673	0.00208	0.521	0.0109	FALSE	FALSE	FALSE	FALSE	FALSE	0	ABC-type transport system permease protein
Q9HRJ4	VNG_0670H	0.351	0.106	-0.245	0.0596	0.53	0.158	0.0834	0.703	0.199	FALSE	FALSE	FALSE	FALSE	TRUE	5	Small CPxCG-related zinc finger protein
Q9HRL2	nuoM	-0.874	-1.01	-0.131	0.00281	0.00065	0.584	0.00477	0.013	0.615	FALSE	FALSE	FALSE	FALSE	FALSE	0	F420H2:quinone oxidoreductase chain M
Q9HRL4	nolC	1.17	1.54	0.366	0.0708	0.0177	0.536	0.0972	0.101	0.571	FALSE	FALSE	FALSE	FALSE	TRUE	7	NADH dehydrogenase-like complex subunit K
Q9HRM1	nolB	-0.376	0.323	0.699	0.401	0.45	0.114	0.451	0.653	0.149	FALSE	FALSE	FALSE	FALSE	FALSE	0	NADH dehydrogenase-like complex subunit A
Q9HRM4	VNG_0631C	-0.0358	0.734	0.77	0.898	0.0137	0.0104	0.908	0.0874	0.0166	FALSE	FALSE	FALSE	FALSE	TRUE	7	Glycosyltransferase RgtA/B/C/D-like domain-containing protein
Q9HRN3	edp	0.801	0.234	-0.568	0.000443	0.193	0.00475	0.00092	0.432	0.00796	FALSE	FALSE	FALSE	FALSE	FALSE	0	Proteinase IV homolog
Q9HRN5	pchA2	0.321	0.0408	-0.28	0.395	0.909	0.437	0.448	0.939	0.482	FALSE	FALSE	FALSE	FALSE	TRUE	2	Ion channel pore / TrkA domain protein
Q9HRQ6	VNG_0591C	0.811	0.694	-0.117	0.000176	5e-04	0.467	0.000401	0.0108	0.512	FALSE	FALSE	FALSE	FALSE	TRUE	5	ArsR family transcription regulator
Q9HRR0	VNG_0585H	-0.423	0.17	0.594	0.00231	0.145	7.88e-05	0.00405	0.373	0.000187	FALSE	FALSE	FALSE	FALSE	FALSE	0	Uncharacterized protein
Q9HRR2	cyb	-0.996	-0.69	0.306	4.61e-06	0.000149	0.0416	1.48e-05	0.00479	0.0598	FALSE	FALSE	FALSE	FALSE	FALSE	0	Cytochrome b6
Q9HRR6	VNG_0578H	0.146	-0.269	-0.415	0.88	0.773	0.656	0.9	0.876	0.681	FALSE	FALSE	FALSE	FALSE	TRUE	1	Uncharacterized protein
Q9HRS0	VNG_0573C	0.89	0.524	-0.366	2.44e-05	0.00221	0.0211	6.71e-05	0.0234	0.0312	FALSE	FALSE	FALSE	FALSE	FALSE	0	Blue (type 1) copper domain-containing protein
Q9HRS2	mrpE	-0.587	-0.0417	0.546	0.000254	0.729	0.000336	0.000556	0.851	0.00073	FALSE	FALSE	FALSE	FALSE	FALSE	0	Mrp-type sodium/proton antiporter system subunit
Q9HRS6	mrpB2	-3.64	-2.82	0.819	0.0149	0.0418	0.528	0.0227	0.18	0.567	FALSE	FALSE	FALSE	FALSE	TRUE	3	Mrp-type sodium/proton antiporter system subunitB2
Q9HRS7	mrpC	-0.506	1.17	1.67	0.587	0.201	0.0745	0.645	0.438	0.102	FALSE	FALSE	FALSE	FALSE	TRUE	8	Mrp-type sodium/proton antiporter system subunitC
Q9HRT0	mrpD2	-0.46	-0.254	0.206	0.0261	0.175	0.266	0.0386	0.418	0.314	FALSE	FALSE	FALSE	FALSE	FALSE	0	Mrp-type sodium/proton antiporter system subunitD2
Q9HRU7	VNG_0537C	-0.2	0.404	0.604	0.192	0.0114	0.000619	0.231	0.074	0.00127	FALSE	FALSE	FALSE	FALSE	FALSE	0	TRAP-type transport system permease protein
Q9HRW2	VNG_0516H	-0.18	0.578	0.758	0.833	0.485	0.362	0.855	0.675	0.407	FALSE	FALSE	FALSE	FALSE	TRUE	11	Uncharacterized protein
Q9HS05	VNG_0463C	0.495	0.691	0.195	0.175	0.0556	0.566	0.214	0.213	0.6	FALSE	FALSE	FALSE	FALSE	TRUE	5	Uncharacterized protein
Q9HS11	pstC2	0.302	-0.172	-0.473	0.0969	0.31	0.011	0.127	0.528	0.0172	FALSE	FALSE	FALSE	FALSE	FALSE	0	Phosphate transport system permease protein
Q9HS12	pstA2	-1.09	-0.598	0.496	0.0278	0.185	0.267	0.0406	0.429	0.314	FALSE	FALSE	FALSE	FALSE	FALSE	0	Phosphate transport system permease protein PstA
Q9HS87	VNG_0354C	-0.798	0.0356	0.834	0.00152	0.86	0.000744	0.00277	0.932	0.00151	FALSE	FALSE	FALSE	FALSE	FALSE	0	Abi/CAAX domain protein
Q9HSA2	caaX	-0.604	0.181	0.786	0.000409	0.177	1.91e-05	0.000867	0.418	5.23e-05	FALSE	FALSE	FALSE	FALSE	FALSE	0	Peptidase M48 family protein (Homolog to CAAXprenyl protease)
Q9HSA7	VNG_0322H	0.118	-0.18	-0.298	0.572	0.374	0.149	0.631	0.58	0.19	FALSE	FALSE	FALSE	FALSE	FALSE	0	NfeD domain protein
Q9HSG4	VNG_0244H	-2.55	0.152	2.7	0.0233	0.878	0.0136	0.0349	0.932	0.0211	FALSE	FALSE	FALSE	FALSE	TRUE	12	Yip1 domain protein
Q9HSH3	VNG_0230C	-0.556	0.0849	0.641	0.0278	0.703	0.0103	0.0406	0.838	0.0164	FALSE	FALSE	FALSE	FALSE	TRUE	2	DUF2070 family protein
Q9HSJ6	VNG_0197C	-0.654	-0.106	0.549	0.228	0.835	0.288	0.267	0.919	0.328	FALSE	FALSE	FALSE	FALSE	TRUE	8	UPF0104 family protein
Q9HSK3	VNG_0188H	-0.584	-0.861	-0.276	0.165	0.0401	0.482	0.204	0.176	0.527	FALSE	FALSE	FALSE	FALSE	TRUE	6	Major facilitator superfamily transport protein
Q9HSL1	VNG_0178H	-0.044	0.532	0.576	0.897	0.117	0.0919	0.908	0.338	0.123	FALSE	FALSE	FALSE	FALSE	TRUE	2	Homolog to restriction system mrr
Q9HSL5	cat1	-0.127	0.444	0.571	0.753	0.26	0.153	0.786	0.495	0.193	FALSE	FALSE	FALSE	FALSE	TRUE	1	Cationic amino acid transporter
Q9HSN5	zntA	-0.305	0.224	0.529	0.136	0.247	0.0121	0.172	0.486	0.0189	FALSE	FALSE	FALSE	FALSE	TRUE	1	P-type transport ATPase (Probable substratezinc/cadmium)
Q9HSQ7	trp1	0.27	0.146	-0.124	0.0301	0.195	0.27	0.0434	0.434	0.315	FALSE	FALSE	FALSE	FALSE	FALSE	0	ABC transport protein
Q9HT01	VNG_0005H	0.662	0.177	-0.485	3.96e-05	0.131	0.00053	0.000104	0.353	0.00111	FALSE	FALSE	FALSE	FALSE	FALSE	0	Dolichyl-diphosphooligosaccharide--protein glycosyltransferase
Q9HT02	VNG_0003C	0.489	-0.000228	-0.49	0.00294	0.999	0.00212	0.00496	0.999	0.00388	FALSE	FALSE	FALSE	FALSE	FALSE	0	ABC transporter permease

## Sheet: M4vsBSS_LabelFree_Quant_results
Label Free Quantification _Non Irradiated cell envelope extract incubated in M4 vs Non Irradiated cell envelope extract incubated in BSS
Protein ID	Gene Name	BSS_vs_M4_log2 fold change	BSS_vs_QC_log2 fold change	M4_vs_QC_log2 fold change	BSS_vs_M4_p.val	BSS_vs_QC_p.val	M4_vs_QC_p.val	BSS_vs_M4_p.adj	BSS_vs_QC_p.adj	M4_vs_QC_p.adj	BSS_vs_M4_significant	BSS_vs_QC_significant	M4_vs_QC_significant	significant	imputed	num_NAs	Description
P0DMI3	htr1	1.24	-0.224	-1.47	1.11e-09	0.0222	6.22e-11	6.56e-08	0.115	9.18e-09	TRUE	FALSE	TRUE	TRUE	FALSE	0	Sensory rhodopsin I transducer
P0DMI4	htr4	1.14	0.074	-1.07	5.16e-10	0.346	7.12e-10	3.8e-08	0.564	5.25e-08	TRUE	FALSE	TRUE	TRUE	FALSE	0	Transducer protein Htr4
Q9HP81	htr2	1.01	0.102	-0.908	6.5e-09	0.229	1.5e-08	1.87e-07	0.435	4.91e-07	TRUE	FALSE	FALSE	TRUE	FALSE	0	Sensory rhodopsin II transducer
Q9HHQ9	VNG_6276H	2.46	0.991	-1.47	0.000119	0.0455	0.00569	0.000746	0.186	0.022	TRUE	FALSE	FALSE	TRUE	TRUE	5	Vng6276h
Q9HHV6	VNG_6208C	1.41	0.368	-1.04	6.77e-13	1.65e-05	2.62e-11	2e-10	0.00243	7.74e-09	TRUE	FALSE	TRUE	TRUE	FALSE	0	Vng6208c
Q9HMG3	fer5	1.35	0.461	-0.888	3.37e-05	0.0538	0.00111	0.000262	0.205	0.00671	TRUE	FALSE	FALSE	TRUE	FALSE	0	Ferredoxin (2Fe-2S)
Q9HMI0	VNG_2532H	1.94	0.671	-1.27	3.79e-08	0.00195	4.15e-06	9.31e-07	0.036	7.38e-05	TRUE	FALSE	TRUE	TRUE	FALSE	0	Uncharacterized protein
Q9HMK0	VNG_2509H	1.09	0.0905	-1	3.35e-07	0.46	5.7e-07	7.06e-06	0.678	1.4e-05	TRUE	FALSE	TRUE	TRUE	FALSE	0	Uncharacterized protein
Q9HN93	hcpB	5.07	3.8	-1.26	0.00268	0.0129	0.363	0.00941	0.0848	0.48	TRUE	FALSE	FALSE	TRUE	TRUE	7	Halocyanin-like
Q9HNA7	VNG_2179H	1.34	0.569	-0.775	0.0026	0.13	0.0459	0.00925	0.31	0.104	TRUE	FALSE	FALSE	TRUE	TRUE	5	DUF1628 domain protein
Q9HNS6	VNG_1965H	2.44	1.38	-1.06	0.00167	0.0392	0.101	0.0064	0.165	0.192	TRUE	FALSE	FALSE	TRUE	TRUE	1	DUF112 family protein
Q9HNV1	VNG_1934H	1.3	-0.0818	-1.38	4.18e-09	0.43	1.02e-09	1.43e-07	0.651	5.99e-08	TRUE	FALSE	TRUE	TRUE	FALSE	0	Secreted glycoprotein
Q9HP10	htr3	1.49	0.0928	-1.4	3.34e-06	0.644	4.25e-06	3.95e-05	0.789	7.38e-05	TRUE	FALSE	TRUE	TRUE	FALSE	0	Htr3 transducer
Q9HPT8	VNG_1475C	1.03	0.121	-0.906	0.000674	0.605	0.00132	0.00293	0.774	0.00736	TRUE	FALSE	FALSE	TRUE	FALSE	0	CARDB domain-containing protein
Q9HPW7	VNG_1440H	1.49	0.105	-1.39	9.57e-06	0.634	1.33e-05	9.11e-05	0.783	0.000206	TRUE	FALSE	TRUE	TRUE	FALSE	0	Uncharacterized protein
Q9HQ54	VNG_1323C	1.6	0.169	-1.43	6.33e-11	0.0848	1.64e-10	9.34e-09	0.245	1.61e-08	TRUE	FALSE	TRUE	TRUE	FALSE	0	Pectin lyase domain protein
Q9HQV2	VNG_0992H	1.01	0.444	-0.562	1.81e-06	0.00322	0.000493	2.85e-05	0.0413	0.00373	TRUE	FALSE	FALSE	TRUE	FALSE	0	Secreted glycoprotein
Q9HR94	tatA	1.42	0.335	-1.08	1.87e-06	0.0809	2.39e-05	2.85e-05	0.239	0.000321	TRUE	FALSE	TRUE	TRUE	FALSE	0	Sec-independent protein translocase proteinTatA
Q9HRA1	htr6	1.01	0.0605	-0.948	4.35e-09	0.454	5.56e-09	1.43e-07	0.673	2.34e-07	TRUE	FALSE	FALSE	TRUE	FALSE	0	Htr6 transducer
Q9HPE3	VNG_1678H	0.188	-1.4	-1.59	0.644	0.0024	0.000892	0.734	0.0373	0.00572	FALSE	FALSE	TRUE	TRUE	TRUE	4	DUF2178 family protein
Q9HRC9	VNG_0754C	1.87	0.23	-1.64	4.51e-06	0.38	1.21e-05	5.11e-05	0.606	0.000198	TRUE	FALSE	TRUE	TRUE	TRUE	1	Glutamate/valine-rich protein
Q9HRK1	coxC	2.62	1.61	-1.01	0.000256	0.00789	0.0734	0.00142	0.0651	0.15	TRUE	FALSE	FALSE	TRUE	FALSE	0	Cox-type terminal oxidase subunit III
Q9HRQ6	VNG_0591C	1.46	0.58	-0.876	2.24e-06	0.00721	3e-04	2.9e-05	0.0645	0.00253	TRUE	FALSE	FALSE	TRUE	TRUE	2	ArsR family transcription regulator
Q9HRQ9	hcpE	1.23	0.278	-0.956	2.93e-05	0.182	0.000241	0.000234	0.386	0.00216	TRUE	FALSE	FALSE	TRUE	FALSE	0	Halocyanin HcpE
Q9HRS0	VNG_0573C	2.32	0.521	-1.79	2.09e-09	0.00839	3.45e-08	1.03e-07	0.0651	1.02e-06	TRUE	FALSE	TRUE	TRUE	FALSE	0	Blue (type 1) copper domain-containing protein
Q9HS86	htr14	1.33	0.151	-1.18	4.49e-10	0.106	1.29e-09	3.8e-08	0.276	6.35e-08	TRUE	FALSE	TRUE	TRUE	FALSE	0	Htr14 transducer
Q9HSL1	VNG_0178H	1.03	0.442	-0.593	0.000342	0.0567	0.0143	0.00174	0.205	0.0432	TRUE	FALSE	FALSE	TRUE	FALSE	0	Homolog to restriction system mrr
Q9HT04	VNG_0001H	2.19	0.314	-1.88	2.57e-09	0.0767	1.13e-08	1.09e-07	0.236	4.16e-07	TRUE	FALSE	TRUE	TRUE	FALSE	0	Secreted glycoprotein
Q9HRL4	nolC	-1.04	0.793	1.83	0.0369	0.0882	0.000776	0.0726	0.245	0.0052	FALSE	FALSE	TRUE	TRUE	TRUE	2	NADH dehydrogenase-like complex subunit K
Q9HRN6	htr16	0.983	-0.183	-1.17	4.69e-06	0.192	3.63e-07	5.12e-05	0.396	9.73e-06	FALSE	FALSE	TRUE	TRUE	FALSE	0	Htr16 transducer
P0DMH8	sop1	-1.37	-0.845	0.521	8.85e-07	0.00011	0.0058	1.53e-05	0.00546	0.022	TRUE	FALSE	FALSE	TRUE	FALSE	0	Sensory rhodopsin-1
Q9HHQ6	ugpE	-1.01	-0.908	0.101	7e-05	0.00013	0.575	0.00048	0.00546	0.675	TRUE	FALSE	FALSE	TRUE	FALSE	0	Sn-glycerol-3-phosphate transport system permease
Q9HI10	VNG_6120H	-1.51	-0.634	0.872	1.93e-06	0.00463	0.000378	2.85e-05	0.0487	0.00301	TRUE	FALSE	FALSE	TRUE	FALSE	0	Vng6120h
Q9HMF7	trkH3	-1.63	-0.823	0.802	0.000625	0.0371	0.0416	0.00276	0.164	0.0981	TRUE	FALSE	FALSE	TRUE	TRUE	11	TRK potassium uptake system protein
Q9HMY6	VNG_2329C	-1.58	-0.731	0.846	0.000948	0.0649	0.0358	0.00384	0.222	0.088	TRUE	FALSE	FALSE	TRUE	FALSE	0	Uncharacterized protein
Q9HPD6	VNG_1687C	-2.04	-1.58	0.457	6.99e-09	1.08e-07	0.0145	1.87e-07	3.2e-05	0.0432	TRUE	TRUE	FALSE	TRUE	TRUE	2	Major facilitator superfamily transport protein
Q9HRS6	mrpB2	-3.54	-3.09	0.453	0.000512	0.00112	0.563	0.0024	0.0276	0.672	TRUE	FALSE	FALSE	TRUE	TRUE	2	Mrp-type sodium/proton antiporter system subunitB2
Q9HRS8	ndhG2	-1.12	-0.559	0.564	2.24e-06	0.0015	0.00139	2.9e-05	0.0295	0.00759	TRUE	FALSE	FALSE	TRUE	FALSE	0	NADH dehydrogenase/oxidoreductase
Q9HS12	pstA2	-1.13	-0.708	0.425	4.77e-05	0.00217	0.0421	0.000352	0.0373	0.0985	TRUE	FALSE	FALSE	TRUE	FALSE	0	Phosphate transport system permease protein PstA
P02945	bop	-0.636	-1.03	-0.398	0.0208	0.000552	0.112	0.0489	0.0148	0.204	FALSE	FALSE	FALSE	FALSE	FALSE	0	Bacteriorhodopsin
P0DME1	csg	0.807	0.232	-0.575	0.0762	0.575	0.177	0.13	0.767	0.282	FALSE	FALSE	FALSE	FALSE	FALSE	0	Cell surface glycoprotein
P0DMI5	htr7	0.528	-0.638	-1.17	0.158	0.0802	0.0038	0.241	0.239	0.0159	FALSE	FALSE	FALSE	FALSE	FALSE	0	Transducer protein Htr7
P13075	flaA2	0.844	-0.0737	-0.918	0.00159	0.729	0.000557	0.00615	0.867	0.0041	FALSE	FALSE	FALSE	FALSE	FALSE	0	Flagellin A2
P13077	flaB2	-0.165	-0.942	-0.777	0.454	0.00039	0.00193	0.553	0.0128	0.01	FALSE	FALSE	FALSE	FALSE	FALSE	0	Flagellin B2
P13078	flaB3	0.68	-0.124	-0.804	0.0151	0.609	0.00411	0.0374	0.774	0.0166	FALSE	FALSE	FALSE	FALSE	FALSE	0	Flagellin B3
P33518	coxA2	0.203	0.319	0.116	0.0826	0.00818	0.285	0.136	0.0651	0.404	FALSE	FALSE	FALSE	FALSE	FALSE	0	Cytochrome c oxidase polypeptide 1
P57684	kdpA	-0.278	-0.206	0.0722	0.433	0.543	0.83	0.533	0.739	0.877	FALSE	FALSE	FALSE	FALSE	TRUE	7	Potassium-transporting ATPase potassium-binding subunit
P57699	kdpB	-0.304	-0.753	-0.448	0.326	0.0194	0.139	0.427	0.108	0.235	FALSE	FALSE	FALSE	FALSE	FALSE	0	Potassium-transporting ATPase ATP-binding subunit
P61116	flaB1	0.53	-0.164	-0.694	0.0273	0.442	0.00452	0.0593	0.661	0.018	FALSE	FALSE	FALSE	FALSE	FALSE	0	Flagellin B1
P61118	flaA1a	-0.0291	-0.439	-0.41	0.9	0.0637	0.0812	0.929	0.221	0.159	FALSE	FALSE	FALSE	FALSE	FALSE	0	Flagellin A1
P71411	sop2	0.254	0.349	0.0949	0.111	0.0285	0.519	0.177	0.135	0.636	FALSE	FALSE	FALSE	FALSE	FALSE	0	Sensory rhodopsin-2
Q9HHN1	arcD	1.1	0.781	-0.318	0.0373	0.11	0.5	0.0729	0.281	0.622	FALSE	FALSE	FALSE	FALSE	FALSE	0	Arginine/ornithine antiporter ArcD
Q9HMD1	secG	0.56	-0.257	-0.817	0.0152	0.209	0.000843	0.0375	0.408	0.00553	FALSE	FALSE	FALSE	FALSE	FALSE	0	Preprotein translocase subunit SecG
Q9HN46	asd	-0.346	0.149	0.495	0.147	0.501	0.0374	0.226	0.706	0.0911	FALSE	FALSE	FALSE	FALSE	TRUE	3	Putative archaetidylserine decarboxylase proenzyme
Q9HND8	atpI	0.348	0.0302	-0.318	0.00151	0.729	0.00218	0.00596	0.867	0.0104	FALSE	FALSE	FALSE	FALSE	FALSE	0	V-type ATP synthase subunit I
Q9HNE6	blh	-0.501	-0.233	0.267	0.00595	0.139	0.0937	0.0175	0.325	0.179	FALSE	FALSE	FALSE	FALSE	FALSE	0	Probable beta-carotene 15,15'-dioxygenase Blh
Q9HP84	cosT	0.237	-0.177	-0.414	0.0513	0.12	0.00159	0.0958	0.295	0.00837	FALSE	FALSE	FALSE	FALSE	FALSE	0	Transducer protein CosT
Q9HPB1	secY	-0.699	-0.234	0.465	7.91e-05	0.0783	0.00198	0.00053	0.238	0.01	FALSE	FALSE	FALSE	FALSE	FALSE	0	Protein translocase subunit SecY
Q9HPU7	brp	-0.0617	0.0686	0.13	0.776	0.742	0.533	0.852	0.868	0.647	FALSE	FALSE	FALSE	FALSE	TRUE	9	Probable beta-carotene 15,15'-dioxygenase Brp
Q9HQ63	sdhD	-0.81	-0.676	0.134	0.0248	0.0461	0.671	0.0551	0.186	0.76	FALSE	FALSE	FALSE	FALSE	FALSE	0	Succinate dehydrogenase hydrophobic membrane anchor subunit
Q9HRJ8	ctaB	0.454	0.722	0.268	0.00482	6.55e-05	0.059	0.015	0.00483	0.127	FALSE	FALSE	FALSE	FALSE	FALSE	0	Protoheme IX farnesyltransferase
Q9HRP0	VNG_0610G	-0.0101	-0.0233	-0.0132	0.973	0.934	0.963	0.977	0.977	0.966	FALSE	FALSE	FALSE	FALSE	TRUE	6	Digeranylgeranylglyceryl phosphate synthase
Q9HS72	secE	1.16	0.458	-0.707	0.0232	0.314	0.129	0.0526	0.545	0.223	FALSE	FALSE	FALSE	FALSE	FALSE	0	Protein translocase subunit SecE
Q9HSC3	VNG_0303G	0.0852	0.0705	-0.0147	0.575	0.628	0.919	0.674	0.781	0.942	FALSE	FALSE	FALSE	FALSE	FALSE	0	Archaeal Lon protease
Q9HSQ2	htpX	-0.347	-0.107	0.24	0.000614	0.182	0.007	0.00276	0.386	0.0255	FALSE	FALSE	FALSE	FALSE	FALSE	0	Protease HtpX homolog
O51960	VNG_6008H	0.0499	-0.109	-0.159	0.811	0.589	0.433	0.867	0.769	0.555	FALSE	FALSE	FALSE	FALSE	FALSE	0	Vng6008h
O52005	VNG_7101	-1.46	-0.401	1.06	0.00404	0.346	0.0211	0.0131	0.564	0.0576	FALSE	FALSE	FALSE	FALSE	FALSE	0	YidE family protein
O54523	phoT1_1	0.83	1.73	0.904	0.195	0.00994	0.144	0.287	0.0715	0.241	FALSE	FALSE	FALSE	FALSE	TRUE	11	Phosphate transporter
O54596	cydB	0.201	0.132	-0.0692	0.816	0.873	0.933	0.867	0.954	0.953	FALSE	FALSE	FALSE	FALSE	TRUE	14	CydB
O54610	cydA	-0.125	0.0522	0.177	0.275	0.627	0.114	0.374	0.781	0.205	FALSE	FALSE	FALSE	FALSE	FALSE	0	CydA
Q9HHI2	lctP	-0.369	0.0341	0.403	0.235	0.906	0.178	0.329	0.972	0.282	FALSE	FALSE	FALSE	FALSE	TRUE	11	L-lactate permease
Q9HHJ0	mrr	-0.479	-0.626	-0.146	0.202	0.089	0.677	0.292	0.245	0.76	FALSE	FALSE	FALSE	FALSE	TRUE	8	Mrr restriction system protein homolog
Q9HHN5	gltP	0.04	0.235	0.195	0.804	0.142	0.218	0.867	0.325	0.328	FALSE	FALSE	FALSE	FALSE	FALSE	0	Proton/sodium-glutamate symport protein
Q9HHN9	VNG_6302C	0.546	0.278	-0.268	0.0368	0.241	0.258	0.0726	0.45	0.376	FALSE	FALSE	FALSE	FALSE	FALSE	0	Vng6302c
Q9HHP6	VNG_6293C	-0.542	-0.195	0.347	0.00397	0.22	0.0377	0.0131	0.421	0.0913	FALSE	FALSE	FALSE	FALSE	FALSE	0	DMT superfamily transport protein
Q9HHQ7	ugpA	-1.04	0.495	1.54	0.185	0.501	0.0496	0.278	0.706	0.109	FALSE	FALSE	FALSE	FALSE	TRUE	14	ABC-type transport system permease protein(Probable substrate glycerol-3-phosphate)
Q9HHR4	VNG_6268C	-0.182	0.109	0.291	0.0511	0.204	0.00302	0.0958	0.408	0.0129	FALSE	FALSE	FALSE	FALSE	FALSE	0	OPT family transport protein
Q9HHS5	VNG_6251H	-0.767	-0.0354	0.732	0.00566	0.878	0.0058	0.0172	0.956	0.022	FALSE	FALSE	FALSE	FALSE	FALSE	0	DUF2078 family protein
Q9HHS6	phoT3	-0.486	0.161	0.648	0.182	0.634	0.0705	0.273	0.783	0.146	FALSE	FALSE	FALSE	FALSE	TRUE	8	Phosphate transporter
Q9HHU7	cat2	-0.0277	0.322	0.35	0.787	0.00455	0.00254	0.856	0.0487	0.0113	FALSE	FALSE	FALSE	FALSE	FALSE	0	Cationic amino acid transporter
Q9HHW6	VNG_6195H	-0.848	0.19	1.04	0.032	0.588	0.00866	0.0656	0.769	0.03	FALSE	FALSE	FALSE	FALSE	TRUE	10	Small CPxCG-related zinc finger protein
Q9HM70	VNG_2678H	0.626	0.306	-0.32	0.00289	0.0888	0.0764	0.01	0.245	0.152	FALSE	FALSE	FALSE	FALSE	FALSE	0	Secreted glycoprotein
Q9HM71	VNG_2677H	0.0548	0.141	0.0857	0.821	0.546	0.712	0.867	0.739	0.784	FALSE	FALSE	FALSE	FALSE	FALSE	0	Probable secreted glycoprotein
Q9HM75	cyo	-0.572	-0.88	-0.308	0.0614	0.00548	0.273	0.113	0.0521	0.393	FALSE	FALSE	FALSE	FALSE	TRUE	8	Archaeosortase A
Q9HMB1	VNG_2625C	0.427	0.618	0.191	0.375	0.187	0.675	0.481	0.389	0.76	FALSE	FALSE	FALSE	FALSE	TRUE	5	PrsW family protein
Q9HMC0	VNG_2613H	0.276	0.364	0.0878	0.104	0.0311	0.574	0.168	0.143	0.675	FALSE	FALSE	FALSE	FALSE	FALSE	0	Uncharacterized protein
Q9HMC9	arsB	-0.731	-0.26	0.471	6.21e-07	0.0075	5.46e-05	1.16e-05	0.0651	0.000701	FALSE	FALSE	FALSE	FALSE	FALSE	0	Arsenite transport protein
Q9HMD8	VNG_2591C	-0.695	-0.463	0.232	0.00983	0.0571	0.319	0.0269	0.205	0.432	FALSE	FALSE	FALSE	FALSE	TRUE	1	DUF389 family protein
Q9HMF5	arlG2	0.927	0.0438	-0.884	0.000352	0.823	0.000368	0.00176	0.919	0.00301	FALSE	FALSE	FALSE	FALSE	TRUE	2	ArlG2 protein (Homolog to arl cluster proteinArlG)
Q9HMG0	yfmD2	0.348	-0.128	-0.476	0.501	0.795	0.34	0.598	0.902	0.455	FALSE	FALSE	FALSE	FALSE	TRUE	14	ABC-type transport system permease protein
Q9HMG7	fhuG	-1.09	-0.154	0.936	0.0291	0.726	0.047	0.0618	0.867	0.106	FALSE	FALSE	FALSE	FALSE	TRUE	3	ABC-type transport system permease protein
Q9HMH6	VNG_2535H	-1.05	-0.914	0.136	0.0136	0.0225	0.71	0.0345	0.115	0.784	FALSE	FALSE	FALSE	FALSE	TRUE	6	PsiE domain protein
Q9HMI1	dppC1	0.194	0.0929	-0.101	0.274	0.578	0.546	0.374	0.767	0.655	FALSE	FALSE	FALSE	FALSE	FALSE	0	ABC-type transport system permease protein(Probable substrate dipeptide/oligopeptide)
Q9HMI2	dppB2	-0.222	0.135	0.356	0.076	0.244	0.00603	0.13	0.453	0.0225	FALSE	FALSE	FALSE	FALSE	FALSE	0	ABC-type transport system permease protein(Probable substrate dipeptide/oligopeptide)
Q9HML6	pstC1	-0.985	-0.539	0.446	1.94e-05	0.00308	0.0106	0.000163	0.0413	0.0343	FALSE	FALSE	FALSE	FALSE	FALSE	0	Phosphate transport system permease protein
Q9HML7	pstA1	-0.177	-0.148	0.029	0.0743	0.114	0.747	0.129	0.289	0.809	FALSE	FALSE	FALSE	FALSE	FALSE	0	Phosphate transport system permease protein PstA
Q9HMN6	VNG_2458C	-0.561	-0.292	0.268	0.00171	0.0549	0.0755	0.0064	0.205	0.151	FALSE	FALSE	FALSE	FALSE	FALSE	0	MgtE family transport protein
Q9HMN8	VNG_2455C	-0.812	-0.696	0.116	0.0197	0.0335	0.702	0.0468	0.15	0.779	FALSE	FALSE	FALSE	FALSE	TRUE	1	Nucleoside recognition protein
Q9HMQ8	dld	-0.723	-0.259	0.464	2.36e-06	0.0139	0.000171	2.9e-05	0.0866	0.00162	FALSE	FALSE	FALSE	FALSE	FALSE	0	D-lactate dehydrogenase
Q9HMR5	VNG_2419C	-1.33	-0.054	1.28	0.0463	0.928	0.0459	0.0886	0.975	0.104	FALSE	FALSE	FALSE	FALSE	TRUE	10	Major facilitator superfamily transport protein
Q9HMR8	sec11	0.81	0.162	-0.648	8.47e-06	0.185	5.77e-05	8.32e-05	0.387	0.000709	FALSE	FALSE	FALSE	FALSE	FALSE	0	Signal peptidase I
Q9HMS1	VNG_2413H	-0.0684	0.858	0.927	0.939	0.326	0.291	0.965	0.553	0.41	FALSE	FALSE	FALSE	FALSE	TRUE	1	DoxX domain protein
Q9HMS7	dip1	-0.449	-0.159	0.29	0.0322	0.395	0.132	0.0656	0.612	0.227	FALSE	FALSE	FALSE	FALSE	FALSE	0	DNA damage-inducible protein
Q9HMT4	cysT1	-0.413	0.0438	0.457	0.0262	0.788	0.0122	0.0577	0.9	0.0384	FALSE	FALSE	FALSE	FALSE	FALSE	0	ABC-type transport system permease protein(Probable substrate thiamine)
Q9HMU6	VNG_2380H	-0.107	-0.475	-0.367	0.632	0.0396	0.101	0.725	0.165	0.192	FALSE	FALSE	FALSE	FALSE	FALSE	0	Uncharacterized protein
Q9HMU9	nosY	0.00896	-0.256	-0.265	0.949	0.0692	0.061	0.965	0.225	0.129	FALSE	FALSE	FALSE	FALSE	FALSE	0	ABC-type transport system permease protein
Q9HMW2	appC	1.38	1.47	0.0907	0.0086	0.0043	0.838	0.0239	0.0487	0.877	FALSE	FALSE	FALSE	FALSE	TRUE	4	ABC-type transport system permease protein(Probable substrate dipeptide/oligopeptide)
Q9HMW3	appB	-0.883	-0.681	0.202	0.00095	0.00479	0.341	0.00384	0.0487	0.455	FALSE	FALSE	FALSE	FALSE	FALSE	0	ABC-type transport system permease protein(Probable substrate dipeptide/oligopeptide)
Q9HMX0	dppB1	-0.142	-0.365	-0.223	0.439	0.0494	0.21	0.538	0.196	0.321	FALSE	FALSE	FALSE	FALSE	FALSE	0	ABC-type transport system permease protein(Probable substrate dipeptide/oligopeptide)
Q9HMX1	dppC2	-0.239	0.00412	0.243	0.0268	0.965	0.0198	0.0586	0.985	0.0551	FALSE	FALSE	FALSE	FALSE	FALSE	0	ABC-type transport system permease protein(Probable substrate dipeptide/oligopeptide)
Q9HMY7	VNG_2328H	-0.339	-0.168	0.172	0.0705	0.33	0.319	0.125	0.557	0.432	FALSE	FALSE	FALSE	FALSE	FALSE	0	Cox cluster protein
Q9HMY9	VNG_2324H	0.234	0.343	0.11	0.194	0.0547	0.515	0.287	0.205	0.636	FALSE	FALSE	FALSE	FALSE	FALSE	0	CPBP family intramembrane metalloprotease
Q9HMZ3	hdrD	-0.471	0.0634	0.535	1.32e-05	0.382	1.9e-06	0.000117	0.606	3.73e-05	FALSE	FALSE	FALSE	FALSE	FALSE	0	Heterodisulfide reductase
Q9HN02	hlp	0.464	0.0499	-0.414	0.000239	0.596	0.000452	0.00138	0.774	0.00351	FALSE	FALSE	FALSE	FALSE	FALSE	0	DUF21/CBS domain protein
Q9HN03	VNG_2307C	0.661	1.48	0.818	0.489	0.119	0.374	0.587	0.294	0.49	FALSE	FALSE	FALSE	FALSE	TRUE	5	Phosphate transporter
Q9HN22	VNG_2285C	0.296	0.265	-0.0304	0.081	0.0999	0.843	0.135	0.265	0.879	FALSE	FALSE	FALSE	FALSE	FALSE	0	Preflagellin peptidase C-terminal domain-containing protein
Q9HN36	tatC1	-0.427	0.0498	0.477	0.0813	0.823	0.0458	0.135	0.919	0.104	FALSE	FALSE	FALSE	FALSE	FALSE	0	Sec-independent protein translocase protein TatC
Q9HN37	tatC2	-0.477	-0.235	0.241	5.66e-05	0.0115	0.01	0.000397	0.0792	0.0336	FALSE	FALSE	FALSE	FALSE	FALSE	0	Sec-independent protein translocase protein TatC
Q9HN39	VNG_2264C	-0.208	0.463	0.672	0.675	0.337	0.171	0.757	0.562	0.276	FALSE	FALSE	FALSE	FALSE	TRUE	13	Probable queuosine precursor transporter
Q9HN54	VNG_2246H	-0.0591	-0.073	-0.0139	0.847	0.804	0.962	0.886	0.905	0.966	FALSE	FALSE	FALSE	FALSE	TRUE	10	Uncharacterized protein
Q9HN58	VNG_2241H	1.1	0.264	-0.839	0.0508	0.602	0.112	0.0958	0.774	0.204	FALSE	FALSE	FALSE	FALSE	TRUE	4	Uncharacterized protein
Q9HN79	dinF	0.276	0.495	0.219	0.032	0.000506	0.0687	0.0656	0.0148	0.144	FALSE	FALSE	FALSE	FALSE	FALSE	0	DNA damage-inducible protein
Q9HN91	VNG_2199H	-0.401	-0.246	0.155	0.0384	0.166	0.373	0.0746	0.358	0.49	FALSE	FALSE	FALSE	FALSE	FALSE	0	Urease accessory protein UreH-like transmembrane domain-containing protein
Q9HN95	coxA1	-0.26	0.00211	0.263	0.0159	0.982	0.0119	0.0387	0.995	0.0381	FALSE	FALSE	FALSE	FALSE	FALSE	0	Cytochrome c oxidase subunit I
Q9HNA6	VNG_2180C	0.0819	0.535	0.453	0.399	3.05e-05	0.000163	0.502	0.003	0.0016	FALSE	FALSE	FALSE	FALSE	FALSE	0	Signal transduction histidine kinase dimerisation/phosphoacceptor domain-containing protein
Q9HNB0	VNG_2176H	0.368	0.0786	-0.289	0.223	0.78	0.312	0.314	0.9	0.432	FALSE	FALSE	FALSE	FALSE	TRUE	13	Uncharacterized protein
Q9HNB6	VNG_2168C	-0.558	-0.226	0.331	0.0142	0.257	0.105	0.0358	0.471	0.196	FALSE	FALSE	FALSE	FALSE	FALSE	0	Zinc metalloprotease
Q9HNC9	VNG_2154C	-0.0187	0.0775	0.0961	0.871	0.484	0.388	0.903	0.698	0.506	FALSE	FALSE	FALSE	FALSE	FALSE	0	DUF373 family protein
Q9HND9	atpK	0.928	0.0258	-0.902	0.00718	0.929	0.00652	0.0208	0.975	0.024	FALSE	FALSE	FALSE	FALSE	FALSE	0	H+-transporting ATP synthase subunit K
Q9HNF6	nhaC4	-0.515	0.0291	0.544	0.000325	0.787	0.000129	0.00168	0.9	0.00131	FALSE	FALSE	FALSE	FALSE	FALSE	0	Probable NhaC-type sodium/proton antiporter
Q9HNF7	nhaC2	0.921	0.653	-0.268	0.0211	0.0756	0.444	0.049	0.235	0.563	FALSE	FALSE	FALSE	FALSE	FALSE	0	Na+/H+ antiporter
Q9HNF9	VNG_2121C	-0.37	-0.118	0.252	0.0929	0.559	0.22	0.151	0.753	0.33	FALSE	FALSE	FALSE	FALSE	FALSE	0	DUF502 family protein
Q9HNG4	uraA	-0.458	-0.444	0.014	0.035	0.0331	0.942	0.0698	0.15	0.957	FALSE	FALSE	FALSE	FALSE	FALSE	0	Xanthine/uracil permease family transportprotein
Q9HNG6	VNG_2113C	0.498	0.349	-0.15	0.126	0.254	0.618	0.198	0.469	0.709	FALSE	FALSE	FALSE	FALSE	FALSE	0	Mechanosensitive channel protein MscS
Q9HNH9	VNG_2097C	-0.431	0.196	0.627	0.468	0.728	0.275	0.566	0.867	0.394	FALSE	FALSE	FALSE	FALSE	TRUE	3	DUF418 domain protein
Q9HNI4	VNG_2089H	0.228	-0.0223	-0.25	0.121	0.869	0.079	0.192	0.953	0.156	FALSE	FALSE	FALSE	FALSE	FALSE	0	Ribonuclease BN
Q9HNI9	phnE	-0.472	0.131	0.603	0.00831	0.392	0.00106	0.0236	0.612	0.00667	FALSE	FALSE	FALSE	FALSE	FALSE	0	ABC-type transport system permease protein(Probable substrate phosphate/phosphonate)
Q9HNK1	VNG_2068C	-0.241	0.0817	0.323	0.00749	0.289	0.00062	0.0214	0.508	0.00435	FALSE	FALSE	FALSE	FALSE	FALSE	0	Kef-type transport system
Q9HNK5	VNG_2064H	0.638	0.304	-0.334	0.000693	0.0505	0.0338	0.00296	0.196	0.0839	FALSE	FALSE	FALSE	FALSE	FALSE	0	TIGR03663 family protein
Q9HNN0	VNG_2027H	0.808	0.646	-0.162	0.14	0.213	0.749	0.218	0.413	0.809	FALSE	FALSE	FALSE	FALSE	TRUE	14	Small CPxCG-related zinc finger protein
Q9HNN6	VNG_2019C	0.0715	0.273	0.202	0.654	0.0889	0.199	0.74	0.245	0.309	FALSE	FALSE	FALSE	FALSE	FALSE	0	M50 family metalloprotease
Q9HNP0	VNG_2012C	0.157	0.246	0.0897	0.359	0.141	0.58	0.466	0.325	0.676	FALSE	FALSE	FALSE	FALSE	FALSE	0	M50 family metalloprotease
Q9HNQ5	VNG_1993H	-0.292	-0.453	-0.161	0.425	0.205	0.645	0.529	0.408	0.734	FALSE	FALSE	FALSE	FALSE	TRUE	1	Abi/CAAX domain protein
Q9HNQ9	secF	-0.513	0.159	0.672	0.0671	0.531	0.0165	0.12	0.736	0.0482	FALSE	FALSE	FALSE	FALSE	FALSE	0	Protein-export membrane protein SecF
Q9HNR0	secD	-0.24	-0.152	0.0874	0.00399	0.0393	0.214	0.0131	0.165	0.324	FALSE	FALSE	FALSE	FALSE	FALSE	0	Protein-export membrane protein SecD
Q9HNR2	nhaC3	-0.155	0.267	0.422	0.0784	0.00413	8.52e-05	0.132	0.0487	0.000966	FALSE	FALSE	FALSE	FALSE	FALSE	0	Probable NhaC-type sodium/proton antiporter
Q9HNR7	VNG_1978H	0.789	0.581	-0.208	0.0743	0.161	0.604	0.129	0.351	0.699	FALSE	FALSE	FALSE	FALSE	TRUE	9	Uncharacterized protein
Q9HNS0	VNG_1974H	0.549	0.111	-0.438	0.000225	0.321	0.0011	0.00132	0.553	0.00671	FALSE	FALSE	FALSE	FALSE	FALSE	0	DUF1628 domain protein
Q9HNX1	fxsA	1.46	0.653	-0.812	0.0248	0.263	0.169	0.0551	0.474	0.274	FALSE	FALSE	FALSE	FALSE	TRUE	1	FxsA domain protein
Q9HNY2	VNG_1894C	1.21	0.352	-0.858	0.0852	0.583	0.192	0.139	0.768	0.3	FALSE	FALSE	FALSE	FALSE	TRUE	1	ABC-type transport system permease protein
Q9HP06	cef	0.554	0.071	-0.483	0.0209	0.734	0.0328	0.0489	0.867	0.0828	FALSE	FALSE	FALSE	FALSE	FALSE	0	Cation efflux system protein (Zinc/cadmium)
Q9HP12	VNG_1852H	-1.21	0.107	1.31	0.0448	0.841	0.025	0.0863	0.933	0.0665	FALSE	FALSE	FALSE	FALSE	TRUE	14	DUF63 family protein
Q9HP15	VNG_1849H	-0.299	-0.0996	0.199	0.0151	0.353	0.0751	0.0374	0.57	0.151	FALSE	FALSE	FALSE	FALSE	FALSE	0	HPP family protein
Q9HP16	pchA	0.227	0.203	-0.0248	0.179	0.209	0.874	0.27	0.408	0.902	FALSE	FALSE	FALSE	FALSE	FALSE	0	Potassium channel homolog
Q9HP39	VNG_1820H	-0.206	0.0529	0.259	0.308	0.781	0.186	0.41	0.9	0.292	FALSE	FALSE	FALSE	FALSE	TRUE	1	Uncharacterized protein
Q9HP63	panF	-0.596	-0.258	0.338	2.03e-05	0.0141	0.00245	0.000167	0.0866	0.0111	FALSE	FALSE	FALSE	FALSE	FALSE	0	Pantothenate permease
Q9HP66	VNG_1782C	-0.109	-0.0628	0.0467	0.481	0.672	0.752	0.58	0.815	0.81	FALSE	FALSE	FALSE	FALSE	FALSE	0	DUF92 family protein
Q9HP76	VNG_1770C	0.248	0.0367	-0.211	0.000805	0.525	0.00204	0.00334	0.731	0.0102	FALSE	FALSE	FALSE	FALSE	FALSE	0	Protein kinase domain-containing protein
Q9HP86	VNG_1758H	-0.944	-0.554	0.39	0.0307	0.164	0.318	0.0642	0.356	0.432	FALSE	FALSE	FALSE	FALSE	TRUE	14	Uncharacterized protein
Q9HP95	VNG_1744H	-0.136	0.0557	0.191	0.81	0.918	0.724	0.867	0.975	0.788	FALSE	FALSE	FALSE	FALSE	TRUE	11	ZIP family metal transporter
Q9HPA2	htr17	-0.214	-0.879	-0.664	0.655	0.0701	0.161	0.74	0.225	0.263	FALSE	FALSE	FALSE	FALSE	TRUE	5	Htr17 transducer
Q9HPA3	VNG_1732C	-0.227	-0.154	0.0726	0.0243	0.0952	0.415	0.0547	0.258	0.534	FALSE	FALSE	FALSE	FALSE	FALSE	0	Potassium channel domain-containing protein
Q9HPA6	htlB	-0.662	-0.267	0.395	0.000287	0.0655	0.0101	0.00157	0.222	0.0336	FALSE	FALSE	FALSE	FALSE	FALSE	0	DUF106 family protein
Q9HPA9	trkH2	-0.626	0.0168	0.642	0.0134	0.938	0.00891	0.0344	0.977	0.0306	FALSE	FALSE	FALSE	FALSE	FALSE	0	TRK potassium uptake system protein
Q9HPE0	cruF	0.263	0.0803	-0.183	0.433	0.801	0.567	0.533	0.905	0.674	FALSE	FALSE	FALSE	FALSE	TRUE	12	Bisanhydrobacterioruberin hydratase
Q9HPE5	VNG_1675H	0.462	0.355	-0.107	0.0646	0.13	0.635	0.118	0.31	0.726	FALSE	FALSE	FALSE	FALSE	TRUE	1	J domain-containing protein
Q9HPG0	VNG_1655H	-0.057	-0.487	-0.43	0.814	0.0505	0.0799	0.867	0.196	0.157	FALSE	FALSE	FALSE	FALSE	FALSE	0	Uncharacterized protein
Q9HPH4	cbiM	-0.574	-1.97	-1.4	0.675	0.146	0.295	0.757	0.33	0.414	FALSE	FALSE	FALSE	FALSE	TRUE	14	Putative cobalt transport protein CbiM
Q9HPH6	cbiQ	-0.143	0.21	0.353	0.462	0.267	0.0715	0.561	0.477	0.147	FALSE	FALSE	FALSE	FALSE	TRUE	1	ABC-type transport system permease protein(Probable substrate cobalt)
Q9HPI3	ccp	-1.29	-0.891	0.402	0.0289	0.102	0.444	0.0617	0.269	0.563	FALSE	FALSE	FALSE	FALSE	TRUE	1	Cytochrome aa3 controlling protein
Q9HPQ2	trp6	-0.659	-0.0655	0.594	0.000451	0.647	0.000763	0.00218	0.789	0.0052	FALSE	FALSE	FALSE	FALSE	FALSE	0	Daunorubicin resistance ABC transporter ATP-binding protein
Q9HPQ3	VNG_1525C	-1.08	-0.972	0.105	0.0298	0.0388	0.81	0.0627	0.165	0.863	FALSE	FALSE	FALSE	FALSE	TRUE	12	DUF4010 domain-containing protein
Q9HPQ5	htr8	0.488	0.0854	-0.403	1.35e-05	0.261	6.5e-05	0.000117	0.474	0.000767	FALSE	FALSE	FALSE	FALSE	FALSE	0	Htr8 transducer
Q9HPQ7	VNG_1519H	-0.39	0.576	0.967	0.205	0.0591	0.00382	0.293	0.21	0.0159	FALSE	FALSE	FALSE	FALSE	FALSE	0	DUF2892 family protein
Q9HPR0	VNG_1514H	0.224	0.911	0.687	0.705	0.122	0.235	0.785	0.298	0.348	FALSE	FALSE	FALSE	FALSE	TRUE	8	DUF649 family protein
Q9HPT0	VNG_1484H	0.297	0.309	0.0115	0.000572	0.000277	0.862	0.00264	0.0102	0.896	FALSE	FALSE	FALSE	FALSE	FALSE	0	Uncharacterized protein
Q9HPT7	VNG_1476C	0.309	0.134	-0.175	0.0121	0.215	0.111	0.0318	0.414	0.204	FALSE	FALSE	FALSE	FALSE	FALSE	0	RND superfamily permease
Q9HPV6	VNG_1455H	0.106	0.226	0.12	0.588	0.236	0.522	0.683	0.447	0.636	FALSE	FALSE	FALSE	FALSE	FALSE	0	DoxX domain protein
Q9HPX5	htlA	-0.329	-0.0869	0.242	0.00594	0.389	0.0263	0.0175	0.61	0.0687	FALSE	FALSE	FALSE	FALSE	FALSE	0	AI-2E family transport protein
Q9HPY9	VNG_1409C	0.701	1.46	0.763	0.199	0.0104	0.147	0.289	0.0733	0.246	FALSE	FALSE	FALSE	FALSE	TRUE	3	DUF63 family protein
Q9HPZ0	ush	0.333	-0.19	-0.523	0.0772	0.275	0.00722	0.131	0.488	0.026	FALSE	FALSE	FALSE	FALSE	FALSE	0	5'-nucleotidase family hydrolase
Q9HQ04	mscS2	-0.121	0.0232	0.144	0.195	0.79	0.112	0.287	0.9	0.204	FALSE	FALSE	FALSE	FALSE	FALSE	0	Mechanosensitive channel protein MscS
Q9HQ05	VNG_1387H	-0.131	0.158	0.289	0.579	0.483	0.21	0.675	0.698	0.321	FALSE	FALSE	FALSE	FALSE	FALSE	0	Uncharacterized protein
Q9HQ15	VNG_1375C	0.294	0.0665	-0.228	0.0107	0.501	0.0323	0.0283	0.706	0.0821	FALSE	FALSE	FALSE	FALSE	FALSE	0	histidine kinase
Q9HQ30	VNG_1355H	-0.264	-0.317	-0.0523	0.0586	0.0218	0.677	0.109	0.115	0.76	FALSE	FALSE	FALSE	FALSE	FALSE	0	DUF304 domain protein
Q9HQ31	VNG_1353C	-0.261	-0.0423	0.219	0.0084	0.614	0.018	0.0236	0.774	0.0515	FALSE	FALSE	FALSE	FALSE	FALSE	0	DUF304 domain protein
Q9HQ64	sdhD.1	0.281	0.427	0.146	0.128	0.0222	0.396	0.201	0.115	0.513	FALSE	FALSE	FALSE	FALSE	FALSE	0	Membrane anchor
Q9HQ81	trkH1	-0.629	-0.127	0.501	2.27e-06	0.134	1.8e-05	2.9e-05	0.317	0.000266	FALSE	FALSE	FALSE	FALSE	FALSE	0	TRK potassium uptake system protein
Q9HQA7	VNG_1249C	-0.515	-0.212	0.303	1.15e-05	0.014	0.00123	0.000106	0.0866	0.00709	FALSE	FALSE	FALSE	FALSE	FALSE	0	ABC-type transport system permease protein
Q9HQB9	VNG_1234C	0.000301	0.00462	0.00432	0.997	0.955	0.958	0.997	0.981	0.966	FALSE	FALSE	FALSE	FALSE	FALSE	0	Sensor box histidine kinase
Q9HQF3	hcpD	1.18	0.284	-0.893	0.00471	0.415	0.0189	0.0148	0.635	0.0536	FALSE	FALSE	FALSE	FALSE	FALSE	0	Halocyanin HcpD
Q9HQG2	VNG_1178H	-0.354	0.102	0.456	0.261	0.729	0.136	0.359	0.867	0.233	FALSE	FALSE	FALSE	FALSE	TRUE	13	Uncharacterized protein
Q9HQH2	VNG_1164C	-0.118	-0.0864	0.0312	0.433	0.546	0.827	0.533	0.739	0.877	FALSE	FALSE	FALSE	FALSE	FALSE	0	Mechanosensitive channel protein MscS
Q9HQN6	menA	-0.827	-0.24	0.587	0.00302	0.299	0.0192	0.0104	0.522	0.054	FALSE	FALSE	FALSE	FALSE	FALSE	0	1,4-dihydroxy-2-naphthoate octaprenyltransferase
Q9HQP2	tot	0.0352	0.265	0.229	0.735	0.0165	0.0334	0.815	0.0993	0.0835	FALSE	FALSE	FALSE	FALSE	FALSE	0	dolichyl-phosphooligosaccharide-protein glycotransferase
Q9HQP3	exoM	0.532	0.114	-0.418	0.000411	0.326	0.00208	0.00202	0.553	0.0102	FALSE	FALSE	FALSE	FALSE	FALSE	0	Succinoglycan biosynthesis protein
Q9HQQ3	VNG_1056C	0.707	0.364	-0.342	0.141	0.416	0.444	0.218	0.635	0.563	FALSE	FALSE	FALSE	FALSE	TRUE	3	AlkP-core domain protein
Q9HQQ5	ptp	-0.304	0.165	0.469	0.105	0.344	0.0143	0.169	0.564	0.0432	FALSE	FALSE	FALSE	FALSE	FALSE	0	Probable flippase AglR
Q9HQQ6	gtl	0.172	0.223	0.0506	0.0836	0.0244	0.577	0.137	0.118	0.676	FALSE	FALSE	FALSE	FALSE	FALSE	0	Dolichyl-phosphate glucosyltransferase AglJ
Q9HQQ8	VNG_1050H	1.68	0.513	-1.17	0.0652	0.535	0.169	0.119	0.737	0.274	FALSE	FALSE	FALSE	FALSE	TRUE	10	TRAM domain protein
Q9HQR9	VNG_1034H	-0.226	-0.263	-0.0369	0.0493	0.0202	0.72	0.0938	0.111	0.787	FALSE	FALSE	FALSE	FALSE	FALSE	0	Uncharacterized protein
Q9HQS2	pgsA	0.397	0.583	0.186	0.00429	0.000122	0.119	0.0138	0.00546	0.212	FALSE	FALSE	FALSE	FALSE	FALSE	0	CDP-diacylglycerol-glycerol-3-phosphate 3-phosphatidyltransferase
Q9HQU3	VNG_1002H	0.121	0.537	0.416	0.864	0.433	0.542	0.901	0.652	0.655	FALSE	FALSE	FALSE	FALSE	TRUE	3	Uncharacterized protein
Q9HQV1	VNG_0993H	0.109	0.00485	-0.104	0.235	0.955	0.236	0.329	0.981	0.348	FALSE	FALSE	FALSE	FALSE	FALSE	0	Uncharacterized protein
Q9HQW3	VNG_0979H	-0.264	0.144	0.408	0.554	0.735	0.344	0.651	0.867	0.457	FALSE	FALSE	FALSE	FALSE	TRUE	13	Glycerophosphoryl diester phosphodiesterase membrane domain-containing protein
Q9HQY4	fapJ	-0.0973	0.783	0.881	0.82	0.0712	0.0454	0.867	0.226	0.104	FALSE	FALSE	FALSE	FALSE	TRUE	2	Archaellar motor/biogenesis protein ArlJ
Q9HQZ1	gufA	-0.574	-0.515	0.0584	0.068	0.0847	0.837	0.121	0.245	0.877	FALSE	FALSE	FALSE	FALSE	TRUE	1	GufA family transport protein (Probablesubstrate zinc)
Q9HR01	VNG_0927C	-0.772	-0.377	0.395	5.37e-05	0.012	0.00912	0.000386	0.0802	0.0309	FALSE	FALSE	FALSE	FALSE	FALSE	0	Uncharacterized protein
Q9HR05	sfuB	-0.417	-0.306	0.111	0.381	0.5	0.805	0.485	0.706	0.863	FALSE	FALSE	FALSE	FALSE	TRUE	5	ABC-type transport system permease protein
Q9HR07	VNG_0920H	-0.541	-0.269	0.272	3.69e-05	0.00861	0.00819	0.000279	0.0651	0.0288	FALSE	FALSE	FALSE	FALSE	FALSE	0	Glycosyltransferase RgtA/B/C/D-like domain-containing protein
Q9HR13	VNG_0913H	-0.181	-0.0742	0.106	0.0191	0.276	0.126	0.0457	0.488	0.219	FALSE	FALSE	FALSE	FALSE	FALSE	0	Uncharacterized protein
Q9HR14	VNG_0911H	1.13	1.34	0.207	0.0176	0.00496	0.617	0.0425	0.0488	0.709	FALSE	FALSE	FALSE	FALSE	TRUE	5	C2H2-type domain-containing protein
Q9HR16	putP	-0.374	-0.0187	0.356	0.000118	0.79	0.000128	0.000746	0.9	0.00131	FALSE	FALSE	FALSE	FALSE	FALSE	0	Proline permease
Q9HR22	rbsC2	-0.00757	-0.0227	-0.0151	0.946	0.831	0.887	0.965	0.925	0.912	FALSE	FALSE	FALSE	FALSE	FALSE	0	ABC-type transport system permease protein(Probable substrate sugar)
Q9HR23	rbsC1	0.115	0.152	0.0365	0.527	0.387	0.834	0.624	0.61	0.877	FALSE	FALSE	FALSE	FALSE	FALSE	0	ABC-type transport system permease protein(Probable substrate sugar)
Q9HR41	traB	0.189	7.88e-05	-0.189	0.0282	0.999	0.0229	0.0607	0.999	0.0619	FALSE	FALSE	FALSE	FALSE	FALSE	0	Possible signaling protein
Q9HR54	VNG_0858C	-0.144	0.136	0.281	0.0664	0.0693	0.00114	0.12	0.225	0.00673	FALSE	FALSE	FALSE	FALSE	FALSE	0	Probable rhomboid family protease
Q9HR62	VNG_0846C	-0.115	0.0559	0.171	0.308	0.6	0.123	0.41	0.774	0.215	FALSE	FALSE	FALSE	FALSE	FALSE	0	VKGC domain protein
Q9HR80	VNG_0822C	-0.0109	0.515	0.526	0.943	0.00264	0.00226	0.965	0.0389	0.0106	FALSE	FALSE	FALSE	FALSE	FALSE	0	Type II secretion system protein GspF domain-containing protein
Q9HR88	htr18	0.891	0.249	-0.642	5.11e-08	0.00973	1.75e-06	1.16e-06	0.0715	3.68e-05	FALSE	FALSE	FALSE	FALSE	FALSE	0	Htr18 transducer
Q9HRB0	VNG_0779C	0.658	0.272	-0.386	0.00136	0.109	0.0293	0.00541	0.28	0.0758	FALSE	FALSE	FALSE	FALSE	FALSE	0	S1 motif domain-containing protein
Q9HRB8	VNG_0767H	0.335	0.859	0.524	0.533	0.108	0.313	0.629	0.28	0.432	FALSE	FALSE	FALSE	FALSE	TRUE	12	Uncharacterized protein
Q9HRC5	VNG_0759H	0.668	-0.025	-0.693	0.00455	0.898	0.00258	0.0144	0.967	0.0114	FALSE	FALSE	FALSE	FALSE	FALSE	0	Lipoprotein
Q9HRD0	ylnA	-0.554	-0.0845	0.47	0.000803	0.513	0.00212	0.00334	0.718	0.0102	FALSE	FALSE	FALSE	FALSE	FALSE	0	Phosphate transporter
Q9HRE2	VNG_0737H	-1.24	-0.643	0.595	0.207	0.485	0.517	0.294	0.698	0.636	FALSE	FALSE	FALSE	FALSE	TRUE	5	Uncharacterized protein
Q9HRF2	VNG_0727C	-0.659	-0.295	0.363	6.78e-06	0.00626	0.00142	6.9e-05	0.0578	0.00762	FALSE	FALSE	FALSE	FALSE	FALSE	0	MATE efflux family protein
Q9HRF5	VNG_0724H	0.111	-0.766	-0.877	0.835	0.15	0.103	0.877	0.334	0.194	FALSE	FALSE	FALSE	FALSE	TRUE	1	Uncharacterized protein
Q9HRF7	dip2	0.0956	0.303	0.208	0.284	0.0023	0.0238	0.384	0.0373	0.0638	FALSE	FALSE	FALSE	FALSE	FALSE	0	DNA damage-inducible protein
Q9HRG6	VNG_0708H	0.804	-0.0554	-0.86	0.203	0.925	0.158	0.293	0.975	0.261	FALSE	FALSE	FALSE	FALSE	TRUE	6	Uncharacterized protein
Q9HRH2	yvgX	-0.255	-0.118	0.137	0.0229	0.239	0.174	0.0523	0.45	0.279	FALSE	FALSE	FALSE	FALSE	FALSE	0	Molybdenum-binding protein
Q9HRH6	VNG_0692C	-0.0882	0.0942	0.182	0.406	0.356	0.085	0.509	0.57	0.165	FALSE	FALSE	FALSE	FALSE	FALSE	0	ABC-type transport system permease protein
Q9HRH7	VNG_0690C	-0.207	0.0704	0.277	0.0334	0.418	0.00514	0.0674	0.635	0.0202	FALSE	FALSE	FALSE	FALSE	FALSE	0	ABC-type transport system permease protein
Q9HRJ4	VNG_0670H	0.145	0.0193	-0.126	0.506	0.926	0.546	0.602	0.975	0.655	FALSE	FALSE	FALSE	FALSE	FALSE	0	Small CPxCG-related zinc finger protein
Q9HRJ5	VNG_0669H	-0.397	0.15	0.546	0.135	0.543	0.0386	0.211	0.739	0.0922	FALSE	FALSE	FALSE	FALSE	FALSE	0	ABC-type transport system permease protein
Q9HRJ7	trp4	-0.672	-0.38	0.292	0.00049	0.0191	0.0619	0.00233	0.108	0.13	FALSE	FALSE	FALSE	FALSE	FALSE	0	ABC transporter, ATP-binding protein homolog
Q9HRJ9	coxB1	0.523	0.11	-0.413	0.0346	0.617	0.0744	0.0695	0.774	0.151	FALSE	FALSE	FALSE	FALSE	FALSE	0	cytochrome-c oxidase
Q9HRK2	VNG_0660H	0.0598	-1.97	-2.03	0.965	0.15	0.139	0.975	0.334	0.235	FALSE	FALSE	FALSE	FALSE	TRUE	12	Cox cluster protein
Q9HRL1	ndhG3	-0.612	-0.291	0.321	8.52e-05	0.0177	0.0104	0.000559	0.103	0.0341	FALSE	FALSE	FALSE	FALSE	FALSE	0	NADH dehydrogenase/oxidoreductase
Q9HRL2	nuoM	-0.737	-0.26	0.477	0.0673	0.477	0.202	0.12	0.697	0.312	FALSE	FALSE	FALSE	FALSE	FALSE	0	F420H2:quinone oxidoreductase chain M
Q9HRL3	nuoL	-0.0376	0.0665	0.104	0.802	0.644	0.472	0.867	0.789	0.593	FALSE	FALSE	FALSE	FALSE	FALSE	0	F420H2:quinone oxidoreductase chain L
Q9HRL8	ndhG4	-0.242	-0.16	0.0819	0.0762	0.207	0.511	0.13	0.408	0.633	FALSE	FALSE	FALSE	FALSE	FALSE	0	NADH dehydrogenase/oxidoreductase
Q9HRM1	nolB	0.0325	-0.00763	-0.0402	0.78	0.946	0.719	0.853	0.979	0.787	FALSE	FALSE	FALSE	FALSE	FALSE	0	NADH dehydrogenase-like complex subunit A
Q9HRM4	VNG_0631C	0.415	0.914	0.499	0.383	0.0566	0.276	0.485	0.205	0.394	FALSE	FALSE	FALSE	FALSE	TRUE	3	Glycosyltransferase RgtA/B/C/D-like domain-containing protein
Q9HRN3	edp	0.829	0.0804	-0.748	0.000157	0.617	0.000273	0.000947	0.774	0.00237	FALSE	FALSE	FALSE	FALSE	FALSE	0	Proteinase IV homolog
Q9HRN5	pchA2	-0.352	-0.0674	0.284	0.013	0.58	0.0311	0.034	0.767	0.0797	FALSE	FALSE	FALSE	FALSE	FALSE	0	Ion channel pore / TrkA domain protein
Q9HRQ7	VNG_0590H	0.103	0.667	0.564	0.697	0.0173	0.0388	0.779	0.102	0.0922	FALSE	FALSE	FALSE	FALSE	TRUE	10	DUF2269 family protein
Q9HRQ8	VNG_0587H	0.48	0.0687	-0.412	6.57e-06	0.324	2.23e-05	6.9e-05	0.553	0.000314	FALSE	FALSE	FALSE	FALSE	FALSE	0	Uncharacterized protein
Q9HRR0	VNG_0585H	-0.0521	0.126	0.178	0.777	0.476	0.319	0.852	0.697	0.432	FALSE	FALSE	FALSE	FALSE	FALSE	0	Uncharacterized protein
Q9HRR2	cyb	-0.311	-0.511	-0.2	0.16	0.0229	0.336	0.243	0.115	0.453	FALSE	FALSE	FALSE	FALSE	FALSE	0	Cytochrome b6
Q9HRR3	petD	0.0647	0.142	0.0778	0.408	0.0692	0.302	0.509	0.225	0.42	FALSE	FALSE	FALSE	FALSE	FALSE	0	Cytochrome bc1 complex cytochrome b/c subunit
Q9HRR4	VNG_0581H	0.797	-0.000316	-0.798	0.0105	0.999	0.00807	0.0282	0.999	0.0287	FALSE	FALSE	FALSE	FALSE	FALSE	0	Uncharacterized protein
Q9HRR5	VNG_0579H	0.606	-1.63	-2.24	0.59	0.142	0.051	0.683	0.325	0.111	FALSE	FALSE	FALSE	FALSE	TRUE	11	Uncharacterized protein
Q9HRR6	VNG_0578H	0.864	-0.0729	-0.937	0.00169	0.74	0.000612	0.0064	0.868	0.00435	FALSE	FALSE	FALSE	FALSE	FALSE	0	Uncharacterized protein
Q9HRS2	mrpE	0.247	0.0378	-0.209	0.00595	0.616	0.0125	0.0175	0.774	0.0389	FALSE	FALSE	FALSE	FALSE	FALSE	0	Mrp-type sodium/proton antiporter system subunit
Q9HRS5	mrpB1	-0.297	0.148	0.445	0.0228	0.205	0.00126	0.0523	0.408	0.00713	FALSE	FALSE	FALSE	FALSE	FALSE	0	Mrp-type sodium/proton antiporter system subunitB1
Q9HRS7	mrpC	0.591	0.999	0.407	0.593	0.35	0.7	0.683	0.568	0.779	FALSE	FALSE	FALSE	FALSE	TRUE	6	Mrp-type sodium/proton antiporter system subunitC
Q9HRS9	VNG_0562C	-1.25	1.08	2.33	0.288	0.335	0.0489	0.387	0.561	0.108	FALSE	FALSE	FALSE	FALSE	TRUE	13	NADH:quinone oxidoreductase/Mrp antiporter membrane subunit domain-containing protein
Q9HRT0	mrpD2	-0.417	-0.219	0.198	0.00507	0.0917	0.123	0.0156	0.25	0.215	FALSE	FALSE	FALSE	FALSE	FALSE	0	Mrp-type sodium/proton antiporter system subunitD2
Q9HRT3	sgb	-0.653	-0.253	0.4	0.0715	0.444	0.234	0.126	0.661	0.348	FALSE	FALSE	FALSE	FALSE	TRUE	13	Probable RfbX family transport protein
Q9HRT4	VNG_0555C	-0.02	0.174	0.194	0.872	0.157	0.117	0.903	0.345	0.21	FALSE	FALSE	FALSE	FALSE	FALSE	0	DUF2298 family protein
Q9HRU7	VNG_0537C	0.489	0.226	-0.263	0.237	0.561	0.499	0.33	0.753	0.622	FALSE	FALSE	FALSE	FALSE	FALSE	0	TRAP-type transport system permease protein
Q9HRW2	VNG_0516H	0.44	-0.0401	-0.48	0.635	0.964	0.588	0.726	0.985	0.683	FALSE	FALSE	FALSE	FALSE	TRUE	11	Uncharacterized protein
Q9HRX1	VNG_0505C	0.0478	0.377	0.329	0.823	0.081	0.123	0.867	0.239	0.215	FALSE	FALSE	FALSE	FALSE	FALSE	0	DUF21/CBS domain protein
Q9HRZ7	VNG_0472H	-2.01	-1.92	0.0909	0.00339	0.00346	0.871	0.0115	0.0426	0.902	FALSE	FALSE	FALSE	FALSE	TRUE	3	DUF2178 family protein
Q9HS05	VNG_0463C	-0.428	0.502	0.93	0.273	0.183	0.0209	0.374	0.386	0.0576	FALSE	FALSE	FALSE	FALSE	FALSE	0	Uncharacterized protein
Q9HS11	pstC2	-0.494	-0.174	0.321	0.0065	0.263	0.0488	0.019	0.474	0.108	FALSE	FALSE	FALSE	FALSE	FALSE	0	Phosphate transport system permease protein
Q9HS26	nhaC1	-0.238	-0.293	-0.0551	0.0316	0.00818	0.574	0.0656	0.0651	0.675	FALSE	FALSE	FALSE	FALSE	FALSE	0	Na+/H+ antiporter
Q9HS33	yfmO2	-0.29	-0.153	0.137	0.00894	0.118	0.159	0.0247	0.294	0.261	FALSE	FALSE	FALSE	FALSE	FALSE	0	Major facilitator superfamily transport protein
Q9HS47	VNG_0408H	-0.308	-0.0501	0.258	0.327	0.866	0.39	0.427	0.953	0.506	FALSE	FALSE	FALSE	FALSE	TRUE	5	Peptidase M48 family protein
Q9HS48	VNG_0407H	-0.434	0.0554	0.49	0.288	0.885	0.214	0.387	0.96	0.324	FALSE	FALSE	FALSE	FALSE	TRUE	12	Uncharacterized protein
Q9HS59	VNG_0393C	-0.388	-0.104	0.284	0.000246	0.198	0.00234	0.0014	0.406	0.0108	FALSE	FALSE	FALSE	FALSE	FALSE	0	DUF373 family protein
Q9HS82	VNG_0361C	-0.325	0.481	0.806	0.21	0.0613	0.00411	0.297	0.215	0.0166	FALSE	FALSE	FALSE	FALSE	FALSE	0	Rhomboid family protease
Q9HS84	VNG_0359C	0.42	0.108	-0.312	0.00249	0.344	0.0129	0.00896	0.564	0.0397	FALSE	FALSE	FALSE	FALSE	FALSE	0	Ribonuclease BN
Q9HS87	VNG_0354C	0.885	-0.049	-0.934	0.0794	0.915	0.0558	0.133	0.975	0.121	FALSE	FALSE	FALSE	FALSE	TRUE	1	Abi/CAAX domain protein
Q9HS88	VNG_0352H	0.949	0.45	-0.498	0.00215	0.0856	0.06	0.00784	0.245	0.128	FALSE	FALSE	FALSE	FALSE	FALSE	0	Homolog to Sec-independent protein translocasesubunit TatA
Q9HSA0	VNG_0331H	0.682	-0.00445	-0.687	0.000297	0.975	0.000187	0.0016	0.992	0.00172	FALSE	FALSE	FALSE	FALSE	FALSE	0	DUF3007 family protein
Q9HSA2	caaX	-0.101	0.152	0.253	0.318	0.127	0.0168	0.421	0.307	0.0486	FALSE	FALSE	FALSE	FALSE	FALSE	0	Peptidase M48 family protein (Homolog to CAAXprenyl protease)
Q9HSA7	VNG_0322H	-0.815	-0.402	0.413	0.000307	0.029	0.0256	0.00162	0.136	0.0675	FALSE	FALSE	FALSE	FALSE	FALSE	0	NfeD domain protein
Q9HSA8	ids	0.402	0.158	-0.244	0.000627	0.0964	0.0152	0.00276	0.259	0.0449	FALSE	FALSE	FALSE	FALSE	FALSE	0	Bifunctional short chain isoprenyl diphosphate synthase
Q9HSB1	dpg	-0.953	0.133	1.09	0.379	0.897	0.297	0.484	0.967	0.416	FALSE	FALSE	FALSE	FALSE	TRUE	9	Dolichol-P-glucose synthetase
Q9HSE5	VNG_0270C	-0.397	-0.0246	0.372	0.26	0.94	0.269	0.359	0.977	0.391	FALSE	FALSE	FALSE	FALSE	TRUE	14	Major facilitator superfamily (MFS) profile domain-containing protein
Q9HSF1	VNG_0262C	0.405	0.256	-0.149	0.00993	0.0701	0.273	0.0269	0.225	0.393	FALSE	FALSE	FALSE	FALSE	FALSE	0	DHH/RecJ family phosphoesterase
Q9HSG4	VNG_0244H	-1.44	-0.0197	1.42	0.195	0.985	0.183	0.287	0.995	0.288	FALSE	FALSE	FALSE	FALSE	TRUE	11	Yip1 domain protein
Q9HSH3	VNG_0230C	-0.382	-0.000682	0.381	0.000156	0.993	0.000104	0.000947	0.999	0.00113	FALSE	FALSE	FALSE	FALSE	FALSE	0	DUF2070 family protein
Q9HSJ6	VNG_0197C	-0.367	-0.0739	0.293	0.365	0.847	0.448	0.472	0.936	0.565	FALSE	FALSE	FALSE	FALSE	TRUE	1	UPF0104 family protein
Q9HSK3	VNG_0188H	-0.898	-0.77	0.128	0.0132	0.0237	0.682	0.0343	0.117	0.762	FALSE	FALSE	FALSE	FALSE	TRUE	1	Major facilitator superfamily transport protein
Q9HSL5	cat1	-0.00365	0.37	0.373	0.974	0.00298	0.00278	0.977	0.0413	0.012	FALSE	FALSE	FALSE	FALSE	FALSE	0	Cationic amino acid transporter
Q9HSM3	alkK	-0.887	-0.47	0.418	0.0035	0.0742	0.109	0.0117	0.233	0.201	FALSE	FALSE	FALSE	FALSE	TRUE	14	Medium-chain acyl-CoA ligase
Q9HSN5	zntA	0.114	0.108	-0.0058	0.198	0.201	0.944	0.289	0.408	0.957	FALSE	FALSE	FALSE	FALSE	FALSE	0	P-type transport ATPase (Probable substratezinc/cadmium)
Q9HSQ1	VNG_0130H	-0.223	-1.02	-0.794	0.75	0.143	0.246	0.829	0.325	0.361	FALSE	FALSE	FALSE	FALSE	TRUE	14	Uncharacterized protein
Q9HSQ7	trp1	0.388	0.391	0.00307	0.00193	0.00129	0.976	0.0071	0.0293	0.976	FALSE	FALSE	FALSE	FALSE	FALSE	0	ABC transport protein
Q9HST7	VNG_0080H	-0.578	-2.12	-1.54	0.321	0.0014	0.0122	0.423	0.0295	0.0384	FALSE	FALSE	FALSE	FALSE	TRUE	12	VanZ family protein
Q9HSW2	VNG_0050C	0.0248	0.155	0.13	0.965	0.774	0.81	0.975	0.9	0.863	FALSE	FALSE	FALSE	FALSE	TRUE	8	Probable RfbX family transport protein
Q9HT01	VNG_0005H	-0.079	0.0721	0.151	0.374	0.396	0.0875	0.481	0.612	0.169	FALSE	FALSE	FALSE	FALSE	FALSE	0	Dolichyl-diphosphooligosaccharide--protein glycosyltransferase
Q9HT02	VNG_0003C	0.716	0.0565	-0.66	6.28e-07	0.503	1e-06	1.16e-05	0.706	2.28e-05	FALSE	FALSE	FALSE	FALSE	FALSE	0	ABC transporter permease

## Sheet: BSS-LSvsBSSLabelFreeQuantResult
Label Free Quantification _Non Irradiated cell envelope extract incubated in BSS-LS vs Non Irradiated cell envelope extract incubated in BSS
Protein ID	Gene Name	BSS_vs_QC_log2 fold change	X29_vs_BSS_log2 fold change	X29_vs_QC_log2 fold change	BSS_vs_QC_p.val	X29_vs_BSS_p.val	X29_vs_QC_p.val	BSS_vs_QC_p.adj	X29_vs_BSS_p.adj	X29_vs_QC_p.adj	BSS_vs_QC_significant	X29_vs_BSS_significant	X29_vs_QC_significant	significant	imputed	num_NAs	Description
Q9HS72	secE	0.463	-1.22	-0.755	0.00257	2.22e-07	3.28e-05	0.0135	1.63e-05	0.00551	FALSE	TRUE	FALSE	TRUE	FALSE	0	Protein translocase subunit SecE
Q9HPQ7	VNG_1519H	0.56	-1.06	-0.497	0.0332	0.000758	0.0548	0.0828	0.00507	0.185	FALSE	TRUE	FALSE	TRUE	FALSE	0	DUF2892 family protein
Q9HMW2	appC	1.47	-0.823	0.644	0.000691	0.0362	0.0792	0.00496	0.102	0.225	TRUE	FALSE	FALSE	TRUE	TRUE	2	ABC-type transport system permease protein(Probable substrate dipeptide/oligopeptide)
Q9HR05	sfuB	-0.023	-1.34	-1.36	0.937	0.000468	0.000272	0.947	0.00344	0.013	FALSE	TRUE	FALSE	TRUE	TRUE	6	ABC-type transport system permease protein
Q9HNS6	VNG_1965H	1.34	-0.663	0.678	0.000381	0.0463	0.0348	0.0032	0.123	0.146	TRUE	FALSE	FALSE	TRUE	FALSE	0	DUF112 family protein
Q9HML6	pstC1	-0.804	1.26	0.457	3.71e-05	3.66e-07	0.00481	0.000664	2.15e-05	0.0477	FALSE	TRUE	FALSE	TRUE	FALSE	0	Phosphate transport system permease protein
Q9HMY6	VNG_2329C	-0.866	1.18	0.315	0.00289	0.000334	0.213	0.0139	0.00293	0.41	FALSE	TRUE	FALSE	TRUE	FALSE	0	Uncharacterized protein
Q9HPD6	VNG_1687C	-1.28	1.32	0.0394	1.24e-07	1.47e-07	0.771	3.65e-05	1.49e-05	0.869	TRUE	TRUE	FALSE	TRUE	TRUE	1	Major facilitator superfamily transport protein
Q9HPE3	VNG_1678H	-1.15	1.34	0.191	6.29e-05	2.02e-05	0.373	0.000841	0.000504	0.562	TRUE	TRUE	FALSE	TRUE	TRUE	1	DUF2178 family protein
Q9HRK1	coxC	1.56	-1.25	0.311	0.00023	0.00214	0.347	0.0022	0.011	0.544	TRUE	FALSE	FALSE	TRUE	FALSE	0	Cox-type terminal oxidase subunit III
Q9HRR6	VNG_0578H	-0.182	1.17	0.984	0.397	9.41e-05	0.00031	0.514	0.00132	0.013	FALSE	TRUE	FALSE	TRUE	FALSE	0	Uncharacterized protein
Q9HRZ7	VNG_0472H	-2.81	2.8	-0.0175	8.57e-05	0.000139	0.974	0.00107	0.0018	0.984	TRUE	TRUE	FALSE	TRUE	TRUE	4	DUF2178 family protein
Q9HST7	VNG_0080H	-1.81	2.76	0.955	0.00127	3.86e-05	0.053	0.00771	0.000714	0.183	TRUE	TRUE	FALSE	TRUE	TRUE	7	VanZ family protein
P02945	bop	-0.864	0.684	-0.181	0.00012	0.00138	0.293	0.00136	0.00846	0.484	FALSE	FALSE	FALSE	FALSE	FALSE	0	Bacteriorhodopsin
P0DME1	csg	0.236	-0.657	-0.421	0.177	0.00191	0.0233	0.311	0.0102	0.118	FALSE	FALSE	FALSE	FALSE	FALSE	0	Cell surface glycoprotein
P0DMH8	sop1	-0.491	0.657	0.165	0.00323	0.000459	0.255	0.0144	0.00344	0.448	FALSE	FALSE	FALSE	FALSE	FALSE	0	Sensory rhodopsin-1
P0DMI3	htr1	-0.213	0.0944	-0.118	0.00282	0.148	0.0649	0.0139	0.279	0.2	FALSE	FALSE	FALSE	FALSE	FALSE	0	Sensory rhodopsin I transducer
P0DMI4	htr4	0.0387	-0.1	-0.0618	0.461	0.0799	0.246	0.577	0.179	0.44	FALSE	FALSE	FALSE	FALSE	FALSE	0	Transducer protein Htr4
P0DMI5	htr7	-0.44	0.216	-0.225	0.00141	0.0851	0.0637	0.00815	0.185	0.199	FALSE	FALSE	FALSE	FALSE	FALSE	0	Transducer protein Htr7
P13075	flaA2	-0.134	-0.374	-0.509	0.423	0.0446	0.0073	0.541	0.12	0.0536	FALSE	FALSE	FALSE	FALSE	FALSE	0	Flagellin A2
P13077	flaB2	-0.928	0.73	-0.198	8.75e-05	0.00112	0.269	0.00107	0.0073	0.464	FALSE	FALSE	FALSE	FALSE	FALSE	0	Flagellin B2
P13078	flaB3	-0.171	-0.196	-0.366	0.329	0.284	0.047	0.472	0.467	0.175	FALSE	FALSE	FALSE	FALSE	FALSE	0	Flagellin B3
P33518	coxA2	0.31	-0.0603	0.249	0.0219	0.639	0.0569	0.0637	0.749	0.189	FALSE	FALSE	FALSE	FALSE	FALSE	0	Cytochrome c oxidase polypeptide 1
P57684	kdpA	-0.449	0.72	0.27	0.571	0.388	0.732	0.69	0.563	0.844	FALSE	FALSE	FALSE	FALSE	TRUE	9	Potassium-transporting ATPase potassium-binding subunit
P57687	kdpC	0.605	-0.157	0.448	0.0837	0.651	0.19	0.169	0.757	0.392	FALSE	FALSE	FALSE	FALSE	TRUE	12	Potassium-transporting ATPase KdpC subunit
P57699	kdpB	-0.766	0.346	-0.42	0.0403	0.346	0.236	0.0979	0.521	0.439	FALSE	FALSE	FALSE	FALSE	FALSE	0	Potassium-transporting ATPase ATP-binding subunit
P61116	flaB1	-0.198	-0.466	-0.664	0.347	0.0456	0.00555	0.477	0.122	0.0487	FALSE	FALSE	FALSE	FALSE	FALSE	0	Flagellin B1
P61118	flaA1a	-0.341	-0.134	-0.475	0.0484	0.429	0.00921	0.111	0.594	0.0645	FALSE	FALSE	FALSE	FALSE	FALSE	0	Flagellin A1
P71411	sop2	0.316	0.085	0.401	0.00438	0.399	0.000716	0.0182	0.564	0.0143	FALSE	FALSE	FALSE	FALSE	FALSE	0	Sensory rhodopsin-2
Q9HHN1	arcD	0.743	-0.449	0.294	1.21e-06	0.000377	0.00682	0.000175	0.00302	0.0527	FALSE	FALSE	FALSE	FALSE	FALSE	0	Arginine/ornithine antiporter ArcD
Q9HMD1	secG	-0.282	-0.039	-0.322	0.0447	0.775	0.0249	0.106	0.847	0.124	FALSE	FALSE	FALSE	FALSE	FALSE	0	Preprotein translocase subunit SecG
Q9HN46	asd	-0.557	0.957	0.4	0.04	0.00223	0.127	0.0979	0.0113	0.293	FALSE	FALSE	FALSE	FALSE	TRUE	6	Putative archaetidylserine decarboxylase proenzyme
Q9HND8	atpI	0.0656	-0.306	-0.241	0.27	0.000141	0.000826	0.411	0.0018	0.0143	FALSE	FALSE	FALSE	FALSE	FALSE	0	V-type ATP synthase subunit I
Q9HNE6	blh	-0.262	0.457	0.195	5.39e-05	1.52e-07	0.000814	0.000754	1.49e-05	0.0143	FALSE	FALSE	FALSE	FALSE	FALSE	0	Probable beta-carotene 15,15'-dioxygenase Blh
Q9HP81	htr2	0.114	-0.0666	0.0474	0.141	0.398	0.527	0.259	0.564	0.691	FALSE	FALSE	FALSE	FALSE	FALSE	0	Sensory rhodopsin II transducer
Q9HP84	cosT	-0.192	-0.0555	-0.248	0.0236	0.495	0.00552	0.0662	0.618	0.0487	FALSE	FALSE	FALSE	FALSE	FALSE	0	Transducer protein CosT
Q9HPB1	secY	-0.154	0.294	0.14	0.202	0.0284	0.246	0.339	0.086	0.44	FALSE	FALSE	FALSE	FALSE	FALSE	0	Protein translocase subunit SecY
Q9HPU7	brp	0.419	-0.191	0.228	0.171	0.539	0.446	0.305	0.663	0.623	FALSE	FALSE	FALSE	FALSE	TRUE	6	Probable beta-carotene 15,15'-dioxygenase Brp
Q9HQ63	sdhD	-0.701	-0.0592	-0.76	0.0161	0.829	0.0102	0.051	0.886	0.0668	FALSE	FALSE	FALSE	FALSE	FALSE	0	Succinate dehydrogenase hydrophobic membrane anchor subunit
Q9HRJ8	ctaB	0.644	-0.316	0.328	0.00312	0.117	0.092	0.0143	0.236	0.244	FALSE	FALSE	FALSE	FALSE	FALSE	0	Protoheme IX farnesyltransferase
Q9HRP0	VNG_0610G	-0.104	-0.0429	-0.147	0.52	0.798	0.367	0.637	0.869	0.559	FALSE	FALSE	FALSE	FALSE	TRUE	5	Digeranylgeranylglyceryl phosphate synthase
Q9HSC3	VNG_0303G	0.0889	-0.0809	0.00805	0.203	0.265	0.906	0.339	0.439	0.948	FALSE	FALSE	FALSE	FALSE	FALSE	0	Archaeal Lon protease
Q9HSQ2	htpX	-0.161	0.0467	-0.115	0.0782	0.607	0.199	0.162	0.723	0.4	FALSE	FALSE	FALSE	FALSE	FALSE	0	Protease HtpX homolog
O51960	VNG_6008H	-0.0879	0.0378	-0.05	0.274	0.646	0.528	0.415	0.754	0.691	FALSE	FALSE	FALSE	FALSE	FALSE	0	Vng6008h
O52005	VNG_7101	-0.125	-0.229	-0.354	0.576	0.332	0.127	0.69	0.509	0.293	FALSE	FALSE	FALSE	FALSE	FALSE	0	YidE family protein
O54523	phoT1_1	-1.37	-0.661	-2.03	0.152	0.496	0.0412	0.274	0.618	0.159	FALSE	FALSE	FALSE	FALSE	TRUE	5	Phosphate transporter
O54596	cydB	-0.1	-0.198	-0.299	0.904	0.82	0.721	0.933	0.88	0.836	FALSE	FALSE	FALSE	FALSE	TRUE	14	CydB
O54610	cydA	0.0804	0.105	0.185	0.402	0.3	0.0662	0.518	0.479	0.201	FALSE	FALSE	FALSE	FALSE	FALSE	0	CydA
Q9HHI2	lctP	0.477	-0.564	-0.0874	0.28	0.224	0.84	0.42	0.381	0.918	FALSE	FALSE	FALSE	FALSE	TRUE	12	L-lactate permease
Q9HHJ0	mrr	-0.138	-0.375	-0.513	0.62	0.208	0.0802	0.73	0.36	0.225	FALSE	FALSE	FALSE	FALSE	TRUE	8	Mrr restriction system protein homolog
Q9HHN5	gltP	0.315	-0.373	-0.0589	0.00453	0.0018	0.539	0.0185	0.00982	0.698	FALSE	FALSE	FALSE	FALSE	FALSE	0	Proton/sodium-glutamate symport protein
Q9HHN9	VNG_6302C	0.208	0.0238	0.231	0.00296	0.701	0.0013	0.014	0.798	0.0183	FALSE	FALSE	FALSE	FALSE	FALSE	0	Vng6302c
Q9HHP6	VNG_6293C	-0.304	0.186	-0.118	0.0368	0.198	0.387	0.091	0.349	0.577	FALSE	FALSE	FALSE	FALSE	TRUE	1	DMT superfamily transport protein
Q9HHQ6	ugpE	-0.821	0.815	-0.00604	0.000181	0.00029	0.971	0.00197	0.0029	0.984	FALSE	FALSE	FALSE	FALSE	FALSE	0	Sn-glycerol-3-phosphate transport system permease
Q9HHQ9	VNG_6276H	1.05	-1.49	-0.439	0.0558	0.0132	0.398	0.124	0.0474	0.586	FALSE	FALSE	FALSE	FALSE	TRUE	1	Vng6276h
Q9HHR4	VNG_6268C	0.0823	0.0501	0.132	0.225	0.472	0.0604	0.367	0.616	0.193	FALSE	FALSE	FALSE	FALSE	FALSE	0	OPT family transport protein
Q9HHS5	VNG_6251H	0.294	-0.808	-0.513	0.202	0.00333	0.0347	0.339	0.0156	0.146	FALSE	FALSE	FALSE	FALSE	FALSE	0	DUF2078 family protein
Q9HHS6	phoT3	-0.236	-0.298	-0.534	0.226	0.148	0.0123	0.367	0.279	0.0769	FALSE	FALSE	FALSE	FALSE	TRUE	12	Phosphate transporter
Q9HHU7	cat2	0.298	-0.0146	0.284	0.021	0.905	0.0269	0.0631	0.937	0.129	FALSE	FALSE	FALSE	FALSE	FALSE	0	Cationic amino acid transporter
Q9HHV6	VNG_6208C	0.345	-0.22	0.125	1.78e-06	0.000317	0.0138	0.000175	0.00291	0.0797	FALSE	FALSE	FALSE	FALSE	FALSE	0	Vng6208c
Q9HHW6	VNG_6195H	0.0755	-0.806	-0.731	0.857	0.0805	0.0962	0.9	0.179	0.248	FALSE	FALSE	FALSE	FALSE	TRUE	7	Small CPxCG-related zinc finger protein
Q9HI10	VNG_6120H	-0.716	0.435	-0.281	0.0132	0.122	0.286	0.0443	0.243	0.483	FALSE	FALSE	FALSE	FALSE	FALSE	0	Vng6120h
Q9HM70	VNG_2678H	0.282	-0.329	-0.0472	0.0218	0.012	0.673	0.0637	0.044	0.812	FALSE	FALSE	FALSE	FALSE	FALSE	0	Secreted glycoprotein
Q9HM71	VNG_2677H	0.12	-0.0757	0.0441	0.341	0.56	0.722	0.474	0.682	0.836	FALSE	FALSE	FALSE	FALSE	FALSE	0	Probable secreted glycoprotein
Q9HM75	cyo	-0.161	0.607	0.447	0.684	0.154	0.267	0.776	0.285	0.464	FALSE	FALSE	FALSE	FALSE	TRUE	9	Archaeosortase A
Q9HMB1	VNG_2625C	0.535	-0.553	-0.0182	0.106	0.11	0.954	0.209	0.226	0.971	FALSE	FALSE	FALSE	FALSE	TRUE	4	PrsW family protein
Q9HMC0	VNG_2613H	0.395	-0.599	-0.205	0.00133	4.37e-05	0.0579	0.00783	0.000714	0.189	FALSE	FALSE	FALSE	FALSE	FALSE	0	Uncharacterized protein
Q9HMC9	arsB	-0.283	0.203	-0.08	4.88e-05	0.00147	0.128	0.000754	0.00862	0.293	FALSE	FALSE	FALSE	FALSE	FALSE	0	Arsenite transport protein
Q9HMD8	VNG_2591C	-0.487	-0.243	-0.73	0.123	0.447	0.0274	0.234	0.602	0.129	FALSE	FALSE	FALSE	FALSE	TRUE	1	DUF389 family protein
Q9HMF5	arlG2	0.0802	-0.00773	0.0725	0.303	0.923	0.351	0.442	0.949	0.544	FALSE	FALSE	FALSE	FALSE	FALSE	0	ArlG2 protein (Homolog to arl cluster proteinArlG)
Q9HMF7	trkH3	-0.505	-1.34	-1.84	0.246	0.00824	0.000563	0.391	0.0332	0.0143	FALSE	FALSE	FALSE	FALSE	TRUE	6	TRK potassium uptake system protein
Q9HMG3	fer5	0.411	-0.72	-0.309	3.43e-06	5.61e-09	7.49e-05	0.000193	1.65e-06	0.00551	FALSE	FALSE	FALSE	FALSE	FALSE	0	Ferredoxin (2Fe-2S)
Q9HMG7	fhuG	-0.132	0.395	0.263	0.797	0.465	0.61	0.864	0.612	0.763	FALSE	FALSE	FALSE	FALSE	TRUE	3	ABC-type transport system permease protein
Q9HMH6	VNG_2535H	-0.951	1.09	0.138	0.0156	0.00921	0.695	0.05	0.0356	0.831	FALSE	FALSE	FALSE	FALSE	TRUE	4	PsiE domain protein
Q9HMI0	VNG_2532H	0.6	-0.427	0.173	1.72e-05	0.000697	0.0896	0.000474	0.00476	0.24	FALSE	FALSE	FALSE	FALSE	FALSE	0	Uncharacterized protein
Q9HMI1	dppC1	0.109	-0.0142	0.0951	0.268	0.888	0.332	0.411	0.932	0.531	FALSE	FALSE	FALSE	FALSE	FALSE	0	ABC-type transport system permease protein(Probable substrate dipeptide/oligopeptide)
Q9HMI2	dppB2	0.139	-0.214	-0.0756	0.172	0.0516	0.447	0.305	0.132	0.623	FALSE	FALSE	FALSE	FALSE	FALSE	0	ABC-type transport system permease protein(Probable substrate dipeptide/oligopeptide)
Q9HMK0	VNG_2509H	0.0349	0.103	0.138	0.733	0.343	0.191	0.816	0.52	0.392	FALSE	FALSE	FALSE	FALSE	FALSE	0	Uncharacterized protein
Q9HML7	pstA1	-0.192	0.212	0.0206	0.0632	0.0505	0.832	0.137	0.13	0.916	FALSE	FALSE	FALSE	FALSE	FALSE	0	Phosphate transport system permease protein PstA
Q9HMN6	VNG_2458C	-0.336	0.338	0.00217	0.0459	0.0532	0.989	0.106	0.134	0.989	FALSE	FALSE	FALSE	FALSE	FALSE	0	MgtE family transport protein
Q9HMN8	VNG_2455C	-0.864	0.708	-0.155	0.00299	0.0139	0.531	0.014	0.0493	0.691	FALSE	FALSE	FALSE	FALSE	TRUE	1	Nucleoside recognition protein
Q9HMQ8	dld	-0.29	0.321	0.0314	0.00104	0.000634	0.664	0.00678	0.00444	0.806	FALSE	FALSE	FALSE	FALSE	FALSE	0	D-lactate dehydrogenase
Q9HMR5	VNG_2419C	-0.949	0.648	-0.301	0.0621	0.207	0.531	0.135	0.36	0.691	FALSE	FALSE	FALSE	FALSE	TRUE	14	Major facilitator superfamily transport protein
Q9HMR8	sec11	0.151	-0.179	-0.0282	0.0138	0.00642	0.609	0.0454	0.0266	0.763	FALSE	FALSE	FALSE	FALSE	FALSE	0	Signal peptidase I
Q9HMS1	VNG_2413H	-1.26	1.15	-0.11	0.136	0.189	0.892	0.253	0.335	0.946	FALSE	FALSE	FALSE	FALSE	TRUE	1	DoxX domain protein
Q9HMS7	dip1	-0.137	0.005	-0.132	0.143	0.958	0.158	0.262	0.975	0.35	FALSE	FALSE	FALSE	FALSE	FALSE	0	DNA damage-inducible protein
Q9HMT4	cysT1	0.00448	-0.0781	-0.0736	0.967	0.49	0.496	0.973	0.618	0.663	FALSE	FALSE	FALSE	FALSE	FALSE	0	ABC-type transport system permease protein(Probable substrate thiamine)
Q9HMU6	VNG_2380H	-0.577	0.8	0.223	0.00181	0.000161	0.163	0.0101	0.00182	0.354	FALSE	FALSE	FALSE	FALSE	FALSE	0	Uncharacterized protein
Q9HMU9	nosY	-0.22	0.228	0.00808	0.0234	0.0243	0.927	0.0662	0.076	0.959	FALSE	FALSE	FALSE	FALSE	FALSE	0	ABC-type transport system permease protein
Q9HMW3	appB	-0.511	0.924	0.413	0.00674	7.48e-05	0.0224	0.0255	0.00116	0.118	FALSE	FALSE	FALSE	FALSE	FALSE	0	ABC-type transport system permease protein(Probable substrate dipeptide/oligopeptide)
Q9HMX0	dppB1	-0.309	-0.0242	-0.333	0.0142	0.837	0.00921	0.0465	0.892	0.0645	FALSE	FALSE	FALSE	FALSE	FALSE	0	ABC-type transport system permease protein(Probable substrate dipeptide/oligopeptide)
Q9HMX1	dppC2	-0.0159	0.0541	0.0382	0.867	0.587	0.688	0.904	0.704	0.826	FALSE	FALSE	FALSE	FALSE	FALSE	0	ABC-type transport system permease protein(Probable substrate dipeptide/oligopeptide)
Q9HMY7	VNG_2328H	-0.229	-0.721	-0.95	0.376	0.0151	0.00189	0.505	0.0524	0.0252	FALSE	FALSE	FALSE	FALSE	FALSE	0	Cox cluster protein
Q9HMY9	VNG_2324H	0.344	0.0762	0.42	0.00324	0.466	0.000684	0.0144	0.612	0.0143	FALSE	FALSE	FALSE	FALSE	FALSE	0	CPBP family intramembrane metalloprotease
Q9HMZ3	hdrD	0.134	-0.0786	0.0549	0.0589	0.266	0.413	0.129	0.44	0.595	FALSE	FALSE	FALSE	FALSE	FALSE	0	Heterodisulfide reductase
Q9HN02	hlp	0.0117	0.0175	0.0292	0.83	0.76	0.595	0.878	0.837	0.756	FALSE	FALSE	FALSE	FALSE	FALSE	0	DUF21/CBS domain protein
Q9HN03	VNG_2307C	0.741	0.5	1.24	0.256	0.457	0.0669	0.402	0.608	0.201	FALSE	FALSE	FALSE	FALSE	TRUE	2	Phosphate transporter
Q9HN22	VNG_2285C	0.209	-0.165	0.0443	0.102	0.207	0.716	0.2	0.36	0.835	FALSE	FALSE	FALSE	FALSE	FALSE	0	Preflagellin peptidase C-terminal domain-containing protein
Q9HN36	tatC1	-0.043	0.236	0.193	0.681	0.0442	0.08	0.776	0.12	0.225	FALSE	FALSE	FALSE	FALSE	FALSE	0	Sec-independent protein translocase protein TatC
Q9HN37	tatC2	-0.291	0.361	0.0705	0.00047	9.35e-05	0.293	0.00369	0.00132	0.484	FALSE	FALSE	FALSE	FALSE	FALSE	0	Sec-independent protein translocase protein TatC
Q9HN54	VNG_2246H	-0.588	0.7	0.111	0.234	0.179	0.818	0.379	0.321	0.907	FALSE	FALSE	FALSE	FALSE	TRUE	6	Uncharacterized protein
Q9HN58	VNG_2241H	0.132	0.235	0.367	0.644	0.434	0.21	0.742	0.594	0.41	FALSE	FALSE	FALSE	FALSE	TRUE	1	Uncharacterized protein
Q9HN79	dinF	0.37	-0.283	0.087	0.072	0.176	0.654	0.151	0.318	0.798	FALSE	FALSE	FALSE	FALSE	TRUE	2	DNA damage-inducible protein
Q9HN91	VNG_2199H	-0.253	0.0193	-0.234	0.000229	0.727	0.000468	0.0022	0.822	0.0138	FALSE	FALSE	FALSE	FALSE	FALSE	0	Urease accessory protein UreH-like transmembrane domain-containing protein
Q9HN93	hcpB	4.1	-3.09	1.01	0.031	0.106	0.565	0.0801	0.22	0.726	FALSE	FALSE	FALSE	FALSE	TRUE	5	Halocyanin-like
Q9HN95	coxA1	-0.0182	0.2	0.182	0.826	0.0337	0.0424	0.877	0.0972	0.162	FALSE	FALSE	FALSE	FALSE	FALSE	0	Cytochrome c oxidase subunit I
Q9HNA6	VNG_2180C	0.561	-0.532	0.0292	3.93e-06	1.16e-05	0.713	0.000193	0.00038	0.835	FALSE	FALSE	FALSE	FALSE	FALSE	0	Signal transduction histidine kinase dimerisation/phosphoacceptor domain-containing protein
Q9HNA7	VNG_2179H	0.121	0.387	0.507	0.737	0.312	0.172	0.818	0.485	0.367	FALSE	FALSE	FALSE	FALSE	TRUE	2	DUF1628 domain protein
Q9HNB6	VNG_2168C	-0.335	0.869	0.534	0.0121	4.42e-06	0.000404	0.0418	0.000163	0.0132	FALSE	FALSE	FALSE	FALSE	FALSE	0	Zinc metalloprotease
Q9HNC9	VNG_2154C	0.0463	-0.147	-0.1	0.425	0.0254	0.0957	0.541	0.0787	0.248	FALSE	FALSE	FALSE	FALSE	FALSE	0	DUF373 family protein
Q9HND9	atpK	-0.106	-0.727	-0.832	0.691	0.0178	0.00624	0.778	0.0588	0.0505	FALSE	FALSE	FALSE	FALSE	FALSE	0	H+-transporting ATP synthase subunit K
Q9HNF6	nhaC4	-0.00777	0.168	0.16	0.931	0.0883	0.0894	0.947	0.189	0.24	FALSE	FALSE	FALSE	FALSE	FALSE	0	Probable NhaC-type sodium/proton antiporter
Q9HNF7	nhaC2	0.563	-0.000923	0.562	4.07e-05	0.993	4.14e-05	0.000664	0.993	0.00551	FALSE	FALSE	FALSE	FALSE	FALSE	0	Na+/H+ antiporter
Q9HNF9	VNG_2121C	0.0761	-1.04	-0.962	0.783	0.00246	0.00311	0.853	0.012	0.0366	FALSE	FALSE	FALSE	FALSE	FALSE	0	DUF502 family protein
Q9HNG4	uraA	-0.377	0.0885	-0.289	0.0488	0.636	0.121	0.111	0.749	0.293	FALSE	FALSE	FALSE	FALSE	FALSE	0	Xanthine/uracil permease family transportprotein
Q9HNG6	VNG_2113C	0.312	-0.149	0.163	0.0011	0.0838	0.0511	0.00686	0.184	0.181	FALSE	FALSE	FALSE	FALSE	FALSE	0	Mechanosensitive channel protein MscS
Q9HNH9	VNG_2097C	-0.181	0.313	0.132	0.649	0.455	0.741	0.746	0.608	0.85	FALSE	FALSE	FALSE	FALSE	TRUE	2	DUF418 domain protein
Q9HNI4	VNG_2089H	0.0356	0.0782	0.114	0.615	0.297	0.122	0.73	0.479	0.293	FALSE	FALSE	FALSE	FALSE	FALSE	0	Ribonuclease BN
Q9HNI9	phnE	0.186	-0.0457	0.14	0.202	0.758	0.329	0.339	0.837	0.529	FALSE	FALSE	FALSE	FALSE	FALSE	0	ABC-type transport system permease protein(Probable substrate phosphate/phosphonate)
Q9HNK1	VNG_2068C	0.0307	0.0357	0.0664	0.623	0.584	0.295	0.73	0.704	0.484	FALSE	FALSE	FALSE	FALSE	FALSE	0	Kef-type transport system
Q9HNK5	VNG_2064H	0.179	-0.231	-0.0517	0.118	0.0592	0.639	0.229	0.145	0.783	FALSE	FALSE	FALSE	FALSE	FALSE	0	TIGR03663 family protein
Q9HNN0	VNG_2027H	-0.0554	-0.658	-0.714	0.927	0.305	0.248	0.946	0.481	0.441	FALSE	FALSE	FALSE	FALSE	TRUE	14	Small CPxCG-related zinc finger protein
Q9HNN6	VNG_2019C	0.238	-0.124	0.114	0.00428	0.113	0.126	0.018	0.23	0.293	FALSE	FALSE	FALSE	FALSE	FALSE	0	M50 family metalloprotease
Q9HNP0	VNG_2012C	0.239	-0.00152	0.237	0.00541	0.984	0.00564	0.0218	0.988	0.0487	FALSE	FALSE	FALSE	FALSE	FALSE	0	M50 family metalloprotease
Q9HNQ5	VNG_1993H	-0.422	0.353	-0.0698	3.87e-05	0.000339	0.35	0.000664	0.00293	0.544	FALSE	FALSE	FALSE	FALSE	FALSE	0	Abi/CAAX domain protein
Q9HNQ9	secF	0.151	-0.211	-0.0598	0.239	0.122	0.633	0.382	0.243	0.779	FALSE	FALSE	FALSE	FALSE	FALSE	0	Protein-export membrane protein SecF
Q9HNR0	secD	-0.189	0.148	-0.0402	0.00107	0.00802	0.399	0.00683	0.0328	0.586	FALSE	FALSE	FALSE	FALSE	FALSE	0	Protein-export membrane protein SecD
Q9HNR2	nhaC3	0.0829	0.0352	0.118	0.258	0.639	0.115	0.403	0.749	0.284	FALSE	FALSE	FALSE	FALSE	FALSE	0	Probable NhaC-type sodium/proton antiporter
Q9HNR7	VNG_1978H	0.219	-0.614	-0.395	0.643	0.224	0.407	0.742	0.381	0.59	FALSE	FALSE	FALSE	FALSE	TRUE	9	Uncharacterized protein
Q9HNS0	VNG_1974H	0.114	-0.00409	0.11	0.292	0.971	0.309	0.435	0.981	0.502	FALSE	FALSE	FALSE	FALSE	FALSE	0	DUF1628 domain protein
Q9HNV1	VNG_1934H	-0.0969	0.0868	-0.01	0.237	0.307	0.9	0.38	0.481	0.948	FALSE	FALSE	FALSE	FALSE	FALSE	0	Secreted glycoprotein
Q9HNX1	fxsA	0.635	-0.45	0.184	0.000477	0.00841	0.212	0.00369	0.0334	0.41	FALSE	FALSE	FALSE	FALSE	FALSE	0	FxsA domain protein
Q9HNY2	VNG_1894C	0.338	-0.184	0.154	0.00036	0.0293	0.0529	0.00318	0.0878	0.183	FALSE	FALSE	FALSE	FALSE	FALSE	0	ABC-type transport system permease protein
Q9HP02	potC	0.387	-1.18	-0.794	0.383	0.0196	0.0858	0.508	0.0639	0.234	FALSE	FALSE	FALSE	FALSE	TRUE	14	ABC-type transport system permease protein
Q9HP06	cef	0.0555	0.093	0.149	0.481	0.264	0.0727	0.596	0.439	0.213	FALSE	FALSE	FALSE	FALSE	FALSE	0	Cation efflux system protein (Zinc/cadmium)
Q9HP10	htr3	0.0761	-0.0368	0.0393	0.212	0.555	0.511	0.35	0.68	0.679	FALSE	FALSE	FALSE	FALSE	FALSE	0	Htr3 transducer
Q9HP15	VNG_1849H	-0.0663	0.0651	-0.00119	0.333	0.362	0.986	0.474	0.529	0.989	FALSE	FALSE	FALSE	FALSE	FALSE	0	HPP family protein
Q9HP16	pchA	0.213	-0.0565	0.156	0.0437	0.583	0.126	0.104	0.704	0.293	FALSE	FALSE	FALSE	FALSE	FALSE	0	Potassium channel homolog
Q9HP39	VNG_1820H	-0.174	0.974	0.8	0.391	0.000296	0.0011	0.513	0.0029	0.017	FALSE	FALSE	FALSE	FALSE	FALSE	0	Uncharacterized protein
Q9HP63	panF	-0.201	0.182	-0.0188	0.022	0.0424	0.813	0.0637	0.116	0.907	FALSE	FALSE	FALSE	FALSE	FALSE	0	Pantothenate permease
Q9HP66	VNG_1782C	-0.107	0.16	0.0522	0.307	0.154	0.614	0.445	0.285	0.765	FALSE	FALSE	FALSE	FALSE	FALSE	0	DUF92 family protein
Q9HP76	VNG_1770C	0.00815	0.016	0.0242	0.867	0.753	0.621	0.904	0.835	0.77	FALSE	FALSE	FALSE	FALSE	FALSE	0	Protein kinase domain-containing protein
Q9HP86	VNG_1758H	-0.465	-0.458	-0.924	0.466	0.491	0.158	0.58	0.618	0.35	FALSE	FALSE	FALSE	FALSE	TRUE	11	Uncharacterized protein
Q9HP95	VNG_1744H	-0.509	0.589	0.0803	0.34	0.292	0.879	0.474	0.478	0.939	FALSE	FALSE	FALSE	FALSE	TRUE	13	ZIP family metal transporter
Q9HPA2	htr17	-0.8	-0.163	-0.964	0.00129	0.448	0.000263	0.00771	0.602	0.013	FALSE	FALSE	FALSE	FALSE	TRUE	2	Htr17 transducer
Q9HPA3	VNG_1732C	-0.156	0.102	-0.0537	0.138	0.34	0.597	0.255	0.518	0.756	FALSE	FALSE	FALSE	FALSE	FALSE	0	Potassium channel domain-containing protein
Q9HPA6	htlB	-0.292	0.0855	-0.206	0.00822	0.404	0.0477	0.0302	0.568	0.175	FALSE	FALSE	FALSE	FALSE	FALSE	0	DUF106 family protein
Q9HPA9	trkH2	-0.00713	0.0331	0.026	0.977	0.898	0.916	0.977	0.933	0.952	FALSE	FALSE	FALSE	FALSE	FALSE	0	TRK potassium uptake system protein
Q9HPE0	cruF	-0.157	-0.368	-0.526	0.638	0.299	0.13	0.742	0.479	0.294	FALSE	FALSE	FALSE	FALSE	TRUE	13	Bisanhydrobacterioruberin hydratase
Q9HPE5	VNG_1675H	0.245	-0.157	0.0888	0.0661	0.244	0.483	0.141	0.41	0.649	FALSE	FALSE	FALSE	FALSE	FALSE	0	J domain-containing protein
Q9HPG0	VNG_1655H	-0.426	-0.492	-0.918	0.129	0.0954	0.00358	0.242	0.2	0.0405	FALSE	FALSE	FALSE	FALSE	FALSE	0	Uncharacterized protein
Q9HPH4	cbiM	-1.83	0.497	-1.33	0.145	0.694	0.28	0.263	0.794	0.48	FALSE	FALSE	FALSE	FALSE	TRUE	14	Putative cobalt transport protein CbiM
Q9HPH6	cbiQ	0.0509	0.387	0.438	0.747	0.0311	0.0132	0.826	0.0913	0.0779	FALSE	FALSE	FALSE	FALSE	FALSE	0	ABC-type transport system permease protein(Probable substrate cobalt)
Q9HPI3	ccp	-0.877	1.26	0.383	0.112	0.0349	0.471	0.218	0.0996	0.638	FALSE	FALSE	FALSE	FALSE	TRUE	1	Cytochrome aa3 controlling protein
Q9HPQ2	trp6	-0.0682	0.361	0.293	0.461	0.00172	0.00558	0.577	0.00971	0.0487	FALSE	FALSE	FALSE	FALSE	FALSE	0	Daunorubicin resistance ABC transporter ATP-binding protein
Q9HPQ3	VNG_1525C	-1.06	0.638	-0.418	0.00345	0.0622	0.188	0.0152	0.15	0.392	FALSE	FALSE	FALSE	FALSE	TRUE	12	DUF4010 domain-containing protein
Q9HPQ5	htr8	0.077	-0.128	-0.0508	0.267	0.0873	0.459	0.411	0.189	0.631	FALSE	FALSE	FALSE	FALSE	FALSE	0	Htr8 transducer
Q9HPR0	VNG_1514H	0.88	-0.712	0.168	0.066	0.145	0.71	0.141	0.277	0.835	FALSE	FALSE	FALSE	FALSE	TRUE	12	DUF649 family protein
Q9HPT0	VNG_1484H	0.386	-0.373	0.0124	1.77e-05	3.96e-05	0.843	0.000474	0.000714	0.918	FALSE	FALSE	FALSE	FALSE	FALSE	0	Uncharacterized protein
Q9HPT7	VNG_1476C	0.177	-0.198	-0.0211	0.0065	0.00411	0.71	0.0251	0.0183	0.835	FALSE	FALSE	FALSE	FALSE	FALSE	0	RND superfamily permease
Q9HPT8	VNG_1475C	0.113	0.0548	0.168	0.535	0.772	0.361	0.65	0.847	0.554	FALSE	FALSE	FALSE	FALSE	FALSE	0	CARDB domain-containing protein
Q9HPV6	VNG_1455H	0.032	-0.388	-0.356	0.882	0.102	0.116	0.917	0.213	0.284	FALSE	FALSE	FALSE	FALSE	TRUE	1	DoxX domain protein
Q9HPW7	VNG_1440H	0.088	0.0061	0.0941	0.436	0.958	0.405	0.55	0.975	0.59	FALSE	FALSE	FALSE	FALSE	FALSE	0	Uncharacterized protein
Q9HPX5	htlA	-0.146	0.287	0.141	0.0498	0.00119	0.0575	0.113	0.00745	0.189	FALSE	FALSE	FALSE	FALSE	FALSE	0	AI-2E family transport protein
Q9HPY9	VNG_1409C	0.604	-1.13	-0.521	0.384	0.131	0.45	0.508	0.256	0.625	FALSE	FALSE	FALSE	FALSE	TRUE	5	DUF63 family protein
Q9HPZ0	ush	-0.16	-0.363	-0.523	0.392	0.0754	0.0117	0.513	0.173	0.0751	FALSE	FALSE	FALSE	FALSE	FALSE	0	5'-nucleotidase family hydrolase
Q9HQ04	mscS2	-0.0228	0.0388	0.016	0.769	0.633	0.837	0.843	0.749	0.918	FALSE	FALSE	FALSE	FALSE	FALSE	0	Mechanosensitive channel protein MscS
Q9HQ05	VNG_1387H	0.25	-0.822	-0.572	0.184	0.000582	0.00636	0.319	0.00418	0.0505	FALSE	FALSE	FALSE	FALSE	FALSE	0	Uncharacterized protein
Q9HQ15	VNG_1375C	0.106	-0.0185	0.0875	0.262	0.848	0.351	0.408	0.9	0.544	FALSE	FALSE	FALSE	FALSE	FALSE	0	histidine kinase
Q9HQ30	VNG_1355H	-0.318	0.0818	-0.236	0.000636	0.301	0.00593	0.00468	0.479	0.0498	FALSE	FALSE	FALSE	FALSE	FALSE	0	DUF304 domain protein
Q9HQ31	VNG_1353C	-0.0508	-0.0193	-0.0701	0.356	0.734	0.209	0.484	0.826	0.41	FALSE	FALSE	FALSE	FALSE	FALSE	0	DUF304 domain protein
Q9HQ54	VNG_1323C	0.146	-0.106	0.0402	0.0127	0.068	0.446	0.0434	0.16	0.623	FALSE	FALSE	FALSE	FALSE	FALSE	0	Pectin lyase domain protein
Q9HQ64	sdhD.1	0.388	-0.616	-0.228	0.0827	0.013	0.292	0.169	0.0472	0.484	FALSE	FALSE	FALSE	FALSE	FALSE	0	Membrane anchor
Q9HQ81	trkH1	-0.169	0.267	0.0985	0.0455	0.0049	0.221	0.106	0.0215	0.42	FALSE	FALSE	FALSE	FALSE	FALSE	0	TRK potassium uptake system protein
Q9HQA7	VNG_1249C	-0.227	0.17	-0.0566	0.00262	0.0202	0.38	0.0135	0.0643	0.57	FALSE	FALSE	FALSE	FALSE	FALSE	0	ABC-type transport system permease protein
Q9HQB9	VNG_1234C	-0.0654	-0.00321	-0.0686	0.342	0.964	0.319	0.474	0.977	0.516	FALSE	FALSE	FALSE	FALSE	FALSE	0	Sensor box histidine kinase
Q9HQF3	hcpD	0.399	-1.08	-0.68	0.207	0.00398	0.0402	0.344	0.018	0.159	FALSE	FALSE	FALSE	FALSE	TRUE	1	Halocyanin HcpD
Q9HQG2	VNG_1178H	-0.427	1.31	0.886	0.297	0.00639	0.0408	0.438	0.0266	0.159	FALSE	FALSE	FALSE	FALSE	TRUE	8	Uncharacterized protein
Q9HQH2	VNG_1164C	-0.161	0.243	0.0818	0.0221	0.00226	0.212	0.0637	0.0113	0.41	FALSE	FALSE	FALSE	FALSE	FALSE	0	Mechanosensitive channel protein MscS
Q9HQN6	menA	-0.229	-0.0152	-0.244	0.0504	0.894	0.0385	0.113	0.933	0.159	FALSE	FALSE	FALSE	FALSE	FALSE	0	1,4-dihydroxy-2-naphthoate octaprenyltransferase
Q9HQP2	tot	0.239	-0.34	-0.101	0.0117	0.00146	0.244	0.0412	0.00862	0.44	FALSE	FALSE	FALSE	FALSE	FALSE	0	dolichyl-phosphooligosaccharide-protein glycotransferase
Q9HQP3	exoM	0.0615	0.0303	0.0918	0.38	0.676	0.198	0.508	0.779	0.4	FALSE	FALSE	FALSE	FALSE	FALSE	0	Succinoglycan biosynthesis protein
Q9HQQ3	VNG_1056C	1.07	-1.74	-0.671	0.0562	0.00586	0.215	0.124	0.0254	0.41	FALSE	FALSE	FALSE	FALSE	TRUE	4	AlkP-core domain protein
Q9HQQ5	ptp	0.244	-0.169	0.0759	0.0292	0.132	0.464	0.078	0.256	0.635	FALSE	FALSE	FALSE	FALSE	FALSE	0	Probable flippase AglR
Q9HQQ6	gtl	0.204	-0.123	0.0811	0.00677	0.0894	0.229	0.0255	0.19	0.428	FALSE	FALSE	FALSE	FALSE	FALSE	0	Dolichyl-phosphate glucosyltransferase AglJ
Q9HQQ8	VNG_1050H	0.253	-1.01	-0.76	0.808	0.359	0.47	0.871	0.528	0.638	FALSE	FALSE	FALSE	FALSE	TRUE	8	TRAM domain protein
Q9HQR9	VNG_1034H	-0.28	0.435	0.155	5.3e-05	6.27e-07	0.00716	0.000754	3.07e-05	0.0536	FALSE	FALSE	FALSE	FALSE	FALSE	0	Uncharacterized protein
Q9HQS2	pgsA	0.548	-0.276	0.272	3.15e-05	0.0119	0.0102	0.000662	0.044	0.0668	FALSE	FALSE	FALSE	FALSE	FALSE	0	CDP-diacylglycerol-glycerol-3-phosphate 3-phosphatidyltransferase
Q9HQU3	VNG_1002H	0.457	-0.516	-0.059	0.53	0.498	0.935	0.647	0.618	0.959	FALSE	FALSE	FALSE	FALSE	TRUE	2	Uncharacterized protein
Q9HQV1	VNG_0993H	0.0519	0.121	0.173	0.42	0.0834	0.0146	0.539	0.184	0.0828	FALSE	FALSE	FALSE	FALSE	FALSE	0	Uncharacterized protein
Q9HQV2	VNG_0992H	0.429	-0.292	0.137	3.74e-05	0.00179	0.0819	0.000664	0.00982	0.227	FALSE	FALSE	FALSE	FALSE	FALSE	0	Secreted glycoprotein
Q9HQW3	VNG_0979H	0.755	0.267	1.02	0.0435	0.466	0.00943	0.104	0.612	0.0645	FALSE	FALSE	FALSE	FALSE	TRUE	13	Glycerophosphoryl diester phosphodiesterase membrane domain-containing protein
Q9HQY4	fapJ	0.233	-0.494	-0.261	0.335	0.062	0.283	0.474	0.15	0.481	FALSE	FALSE	FALSE	FALSE	TRUE	1	Archaellar motor/biogenesis protein ArlJ
Q9HQZ1	gufA	-0.895	0.187	-0.708	0.00278	0.483	0.0126	0.0139	0.618	0.077	FALSE	FALSE	FALSE	FALSE	TRUE	4	GufA family transport protein (Probablesubstrate zinc)
Q9HR01	VNG_0927C	-0.395	0.104	-0.291	0.0128	0.485	0.0546	0.0434	0.618	0.185	FALSE	FALSE	FALSE	FALSE	FALSE	0	Uncharacterized protein
Q9HR07	VNG_0920H	-0.315	0.194	-0.121	0.000368	0.0161	0.0962	0.00318	0.0544	0.248	FALSE	FALSE	FALSE	FALSE	FALSE	0	Glycosyltransferase RgtA/B/C/D-like domain-containing protein
Q9HR13	VNG_0913H	-0.124	0.168	0.0439	0.0148	0.00284	0.343	0.0477	0.0137	0.542	FALSE	FALSE	FALSE	FALSE	FALSE	0	Uncharacterized protein
Q9HR14	VNG_0911H	1.45	-0.105	1.34	0.00288	0.807	0.00486	0.0139	0.872	0.0477	FALSE	FALSE	FALSE	FALSE	TRUE	3	C2H2-type domain-containing protein
Q9HR16	putP	-0.0536	0.153	0.0996	0.393	0.0299	0.124	0.513	0.0889	0.293	FALSE	FALSE	FALSE	FALSE	FALSE	0	Proline permease
Q9HR22	rbsC2	-0.0421	0.164	0.121	0.68	0.14	0.245	0.776	0.271	0.44	FALSE	FALSE	FALSE	FALSE	FALSE	0	ABC-type transport system permease protein(Probable substrate sugar)
Q9HR23	rbsC1	0.167	-0.223	-0.0561	0.268	0.162	0.704	0.411	0.295	0.835	FALSE	FALSE	FALSE	FALSE	FALSE	0	ABC-type transport system permease protein(Probable substrate sugar)
Q9HR41	traB	-0.0311	-0.0688	-0.0999	0.633	0.32	0.14	0.739	0.493	0.313	FALSE	FALSE	FALSE	FALSE	FALSE	0	Possible signaling protein
Q9HR54	VNG_0858C	0.0901	-0.243	-0.153	0.157	0.00164	0.0231	0.281	0.00947	0.118	FALSE	FALSE	FALSE	FALSE	FALSE	0	Probable rhomboid family protease
Q9HR62	VNG_0846C	0.117	-0.0787	0.0383	0.122	0.308	0.599	0.233	0.481	0.756	FALSE	FALSE	FALSE	FALSE	FALSE	0	VKGC domain protein
Q9HR80	VNG_0822C	0.356	-0.521	-0.165	0.0118	0.00116	0.203	0.0412	0.00744	0.405	FALSE	FALSE	FALSE	FALSE	FALSE	0	Type II secretion system protein GspF domain-containing protein
Q9HR88	htr18	0.255	-0.241	0.0148	0.000109	0.000289	0.764	0.00128	0.0029	0.864	FALSE	FALSE	FALSE	FALSE	FALSE	0	Htr18 transducer
Q9HR94	tatA	0.296	-0.0628	0.234	0.00377	0.495	0.0163	0.0163	0.618	0.0886	FALSE	FALSE	FALSE	FALSE	FALSE	0	Sec-independent protein translocase proteinTatA
Q9HRA1	htr6	0.0687	-0.13	-0.0616	0.369	0.113	0.419	0.497	0.23	0.601	FALSE	FALSE	FALSE	FALSE	FALSE	0	Htr6 transducer
Q9HRB0	VNG_0779C	0.29	-0.195	0.0948	0.0239	0.126	0.422	0.0664	0.248	0.602	FALSE	FALSE	FALSE	FALSE	FALSE	0	S1 motif domain-containing protein
Q9HRB8	VNG_0767H	1.32	-1.71	-0.391	0.0291	0.00914	0.483	0.078	0.0356	0.649	FALSE	FALSE	FALSE	FALSE	TRUE	13	Uncharacterized protein
Q9HRC5	VNG_0759H	0.00177	-0.119	-0.117	0.974	0.0521	0.0465	0.977	0.132	0.175	FALSE	FALSE	FALSE	FALSE	FALSE	0	Lipoprotein
Q9HRC9	VNG_0754C	0.21	0.265	0.475	0.303	0.217	0.0295	0.442	0.374	0.131	FALSE	FALSE	FALSE	FALSE	FALSE	0	Glutamate/valine-rich protein
Q9HRD0	ylnA	-0.174	0.348	0.174	0.0195	0.000173	0.0199	0.0592	0.00188	0.106	FALSE	FALSE	FALSE	FALSE	FALSE	0	Phosphate transporter
Q9HRE2	VNG_0737H	-0.27	0.148	-0.122	0.768	0.877	0.894	0.843	0.924	0.946	FALSE	FALSE	FALSE	FALSE	TRUE	9	Uncharacterized protein
Q9HRF2	VNG_0727C	-0.381	0.16	-0.221	3.63e-06	0.0111	0.000824	0.000193	0.0418	0.0143	FALSE	FALSE	FALSE	FALSE	FALSE	0	MATE efflux family protein
Q9HRF5	VNG_0724H	-0.772	-0.401	-1.17	0.13	0.437	0.0281	0.243	0.595	0.129	FALSE	FALSE	FALSE	FALSE	TRUE	1	Uncharacterized protein
Q9HRF7	dip2	0.307	-0.21	0.0972	0.00205	0.0273	0.254	0.0112	0.0835	0.448	FALSE	FALSE	FALSE	FALSE	FALSE	0	DNA damage-inducible protein
Q9HRG6	VNG_0708H	0.154	0.483	0.638	0.773	0.392	0.244	0.845	0.564	0.44	FALSE	FALSE	FALSE	FALSE	TRUE	3	Uncharacterized protein
Q9HRH2	yvgX	-0.178	0.127	-0.0507	0.0183	0.0897	0.459	0.0566	0.19	0.631	FALSE	FALSE	FALSE	FALSE	FALSE	0	Molybdenum-binding protein
Q9HRH6	VNG_0692C	0.0289	-0.0416	-0.0126	0.701	0.599	0.867	0.787	0.715	0.93	FALSE	FALSE	FALSE	FALSE	FALSE	0	ABC-type transport system permease protein
Q9HRH7	VNG_0690C	0.0601	-0.0656	-0.0055	0.341	0.32	0.929	0.474	0.493	0.959	FALSE	FALSE	FALSE	FALSE	FALSE	0	ABC-type transport system permease protein
Q9HRJ4	VNG_0670H	-0.0288	-0.259	-0.287	0.814	0.0579	0.0309	0.873	0.143	0.136	FALSE	FALSE	FALSE	FALSE	FALSE	0	Small CPxCG-related zinc finger protein
Q9HRJ5	VNG_0669H	0.134	-0.535	-0.401	0.482	0.0152	0.0485	0.596	0.0524	0.176	FALSE	FALSE	FALSE	FALSE	FALSE	0	ABC-type transport system permease protein
Q9HRJ7	trp4	-0.378	0.373	-0.00504	0.000233	0.000391	0.949	0.0022	0.00302	0.969	FALSE	FALSE	FALSE	FALSE	FALSE	0	ABC transporter, ATP-binding protein homolog
Q9HRJ9	coxB1	0.203	-0.0579	0.145	0.252	0.749	0.407	0.398	0.835	0.59	FALSE	FALSE	FALSE	FALSE	FALSE	0	cytochrome-c oxidase
Q9HRK2	VNG_0660H	-1.63	-0.199	-1.83	0.278	0.897	0.226	0.419	0.933	0.426	FALSE	FALSE	FALSE	FALSE	TRUE	11	Cox cluster protein
Q9HRL1	ndhG3	-0.35	0.36	0.0105	2.72e-05	3.15e-05	0.859	0.000614	0.000661	0.925	FALSE	FALSE	FALSE	FALSE	FALSE	0	NADH dehydrogenase/oxidoreductase
Q9HRL2	nuoM	-0.436	0.455	0.0182	0.00602	0.00612	0.895	0.0236	0.0261	0.946	FALSE	FALSE	FALSE	FALSE	FALSE	0	F420H2:quinone oxidoreductase chain M
Q9HRL3	nuoL	0.105	-0.0847	0.0207	0.355	0.474	0.854	0.484	0.616	0.923	FALSE	FALSE	FALSE	FALSE	FALSE	0	F420H2:quinone oxidoreductase chain L
Q9HRL4	nolC	1.65	-0.663	0.986	0.0269	0.358	0.162	0.0731	0.528	0.354	FALSE	FALSE	FALSE	FALSE	TRUE	2	NADH dehydrogenase-like complex subunit K
Q9HRL8	ndhG4	-0.212	0.189	-0.023	0.0327	0.0627	0.801	0.0828	0.15	0.899	FALSE	FALSE	FALSE	FALSE	FALSE	0	NADH dehydrogenase/oxidoreductase
Q9HRM1	nolB	-0.095	-0.00685	-0.102	0.339	0.946	0.306	0.474	0.97	0.5	FALSE	FALSE	FALSE	FALSE	FALSE	0	NADH dehydrogenase-like complex subunit A
Q9HRM4	VNG_0631C	0.507	-0.272	0.235	0.032	0.242	0.289	0.0818	0.409	0.484	FALSE	FALSE	FALSE	FALSE	TRUE	1	Glycosyltransferase RgtA/B/C/D-like domain-containing protein
Q9HRN3	edp	0.0828	-0.169	-0.0864	0.3	0.0536	0.281	0.441	0.134	0.48	FALSE	FALSE	FALSE	FALSE	FALSE	0	Proteinase IV homolog
Q9HRN5	pchA2	-0.0309	0.068	0.0371	0.686	0.399	0.628	0.776	0.564	0.775	FALSE	FALSE	FALSE	FALSE	FALSE	0	Ion channel pore / TrkA domain protein
Q9HRN6	htr16	-0.04	0.0647	0.0248	0.707	0.561	0.815	0.79	0.682	0.907	FALSE	FALSE	FALSE	FALSE	FALSE	0	Htr16 transducer
Q9HRQ6	VNG_0591C	0.608	-0.0793	0.529	1.38e-05	0.434	5.99e-05	0.000455	0.594	0.00551	FALSE	FALSE	FALSE	FALSE	FALSE	0	ArsR family transcription regulator
Q9HRQ7	VNG_0590H	0.715	-1.24	-0.523	0.0967	0.0104	0.214	0.192	0.0397	0.41	FALSE	FALSE	FALSE	FALSE	TRUE	11	DUF2269 family protein
Q9HRQ8	VNG_0587H	0.0422	0.0641	0.106	0.577	0.421	0.172	0.69	0.589	0.367	FALSE	FALSE	FALSE	FALSE	FALSE	0	Uncharacterized protein
Q9HRQ9	hcpE	0.252	-0.0986	0.154	0.0787	0.49	0.268	0.162	0.618	0.464	FALSE	FALSE	FALSE	FALSE	FALSE	0	Halocyanin HcpE
Q9HRR0	VNG_0585H	0.184	0.0468	0.231	0.0932	0.668	0.0402	0.186	0.773	0.159	FALSE	FALSE	FALSE	FALSE	FALSE	0	Uncharacterized protein
Q9HRR2	cyb	-0.413	0.518	0.105	0.00165	0.00036	0.342	0.00935	0.00302	0.542	FALSE	FALSE	FALSE	FALSE	FALSE	0	Cytochrome b6
Q9HRR3	petD	0.209	-0.279	-0.0693	0.00024	2.14e-05	0.13	0.0022	0.000504	0.294	FALSE	FALSE	FALSE	FALSE	FALSE	0	Cytochrome bc1 complex cytochrome b/c subunit
Q9HRR4	VNG_0581H	-0.0858	0.299	0.213	0.572	0.0739	0.172	0.69	0.171	0.367	FALSE	FALSE	FALSE	FALSE	FALSE	0	Uncharacterized protein
Q9HRR5	VNG_0579H	-1.33	-0.765	-2.09	0.216	0.488	0.0605	0.355	0.618	0.193	FALSE	FALSE	FALSE	FALSE	TRUE	12	Uncharacterized protein
Q9HRS0	VNG_0573C	0.551	-0.872	-0.321	0.000758	1.36e-05	0.0261	0.0053	0.000398	0.128	FALSE	FALSE	FALSE	FALSE	FALSE	0	Blue (type 1) copper domain-containing protein
Q9HRS2	mrpE	0.0123	-0.115	-0.103	0.836	0.0797	0.0998	0.881	0.179	0.255	FALSE	FALSE	FALSE	FALSE	FALSE	0	Mrp-type sodium/proton antiporter system subunit
Q9HRS5	mrpB1	0.117	0.0784	0.195	0.196	0.398	0.0395	0.336	0.564	0.159	FALSE	FALSE	FALSE	FALSE	FALSE	0	Mrp-type sodium/proton antiporter system subunitB1
Q9HRS6	mrpB2	-2	2.26	0.265	0.0302	0.0203	0.754	0.0793	0.0643	0.857	FALSE	FALSE	FALSE	FALSE	TRUE	1	Mrp-type sodium/proton antiporter system subunitB2
Q9HRS7	mrpC	0.909	1.36	2.27	0.347	0.185	0.0289	0.477	0.329	0.131	FALSE	FALSE	FALSE	FALSE	TRUE	4	Mrp-type sodium/proton antiporter system subunitC
Q9HRS8	ndhG2	-0.596	0.343	-0.253	1.39e-05	0.00311	0.016	0.000455	0.0148	0.0886	FALSE	FALSE	FALSE	FALSE	FALSE	0	NADH dehydrogenase/oxidoreductase
Q9HRS9	VNG_0562C	0.0855	2.51	2.6	0.937	0.0397	0.0281	0.947	0.11	0.129	FALSE	FALSE	FALSE	FALSE	TRUE	10	NADH:quinone oxidoreductase/Mrp antiporter membrane subunit domain-containing protein
Q9HRT0	mrpD2	-0.286	0.161	-0.125	0.000559	0.0321	0.0732	0.00422	0.0935	0.213	FALSE	FALSE	FALSE	FALSE	FALSE	0	Mrp-type sodium/proton antiporter system subunitD2
Q9HRT3	sgb	0.542	-0.759	-0.217	0.179	0.0784	0.58	0.312	0.179	0.742	FALSE	FALSE	FALSE	FALSE	TRUE	14	Probable RfbX family transport protein
Q9HRT4	VNG_0555C	0.166	-0.139	0.0269	0.03	0.0733	0.702	0.0793	0.171	0.835	FALSE	FALSE	FALSE	FALSE	FALSE	0	DUF2298 family protein
Q9HRU7	VNG_0537C	0.259	-0.0679	0.192	0.0193	0.52	0.0717	0.0592	0.642	0.213	FALSE	FALSE	FALSE	FALSE	FALSE	0	TRAP-type transport system permease protein
Q9HRW2	VNG_0516H	0.608	-0.51	0.0986	0.621	0.691	0.936	0.73	0.794	0.959	FALSE	FALSE	FALSE	FALSE	TRUE	10	Uncharacterized protein
Q9HRX1	VNG_0505C	0.218	-0.181	0.0374	0.084	0.162	0.755	0.169	0.295	0.857	FALSE	FALSE	FALSE	FALSE	FALSE	0	DUF21/CBS domain protein
Q9HS03	VNG_0466C	-0.028	-0.243	-0.271	0.924	0.432	0.362	0.946	0.594	0.554	FALSE	FALSE	FALSE	FALSE	TRUE	12	ABC-2 type transporter transmembrane domain-containing protein
Q9HS05	VNG_0463C	0.516	-1.4	-0.882	0.329	0.0198	0.106	0.472	0.0641	0.268	FALSE	FALSE	FALSE	FALSE	TRUE	2	Uncharacterized protein
Q9HS11	pstC2	-0.175	-0.00192	-0.177	0.033	0.98	0.0314	0.0828	0.987	0.136	FALSE	FALSE	FALSE	FALSE	FALSE	0	Phosphate transport system permease protein
Q9HS12	pstA2	-0.592	0.185	-0.407	9.65e-06	0.0663	0.000405	0.000405	0.157	0.0132	FALSE	FALSE	FALSE	FALSE	FALSE	0	Phosphate transport system permease protein PstA
Q9HS26	nhaC1	-0.191	0.126	-0.0658	0.0309	0.154	0.424	0.0801	0.285	0.602	FALSE	FALSE	FALSE	FALSE	FALSE	0	Na+/H+ antiporter
Q9HS33	yfmO2	-0.171	0.26	0.0893	0.00576	0.000307	0.113	0.0229	0.00291	0.28	FALSE	FALSE	FALSE	FALSE	FALSE	0	Major facilitator superfamily transport protein
Q9HS47	VNG_0408H	0.118	0.218	0.336	0.622	0.389	0.174	0.73	0.563	0.367	FALSE	FALSE	FALSE	FALSE	TRUE	4	Peptidase M48 family protein
Q9HS48	VNG_0407H	-0.264	-0.383	-0.647	0.501	0.353	0.112	0.616	0.525	0.28	FALSE	FALSE	FALSE	FALSE	TRUE	11	Uncharacterized protein
Q9HS59	VNG_0393C	-0.085	0.104	0.0189	0.0734	0.0398	0.674	0.153	0.11	0.812	FALSE	FALSE	FALSE	FALSE	FALSE	0	DUF373 family protein
Q9HS82	VNG_0361C	0.464	-0.385	0.0797	0.071	0.144	0.743	0.15	0.276	0.85	FALSE	FALSE	FALSE	FALSE	FALSE	0	Rhomboid family protease
Q9HS84	VNG_0359C	0.0971	-0.16	-0.063	0.192	0.048	0.389	0.33	0.125	0.577	FALSE	FALSE	FALSE	FALSE	FALSE	0	Ribonuclease BN
Q9HS86	htr14	0.157	-0.374	-0.218	0.0172	2.23e-05	0.00211	0.0538	0.000504	0.0259	FALSE	FALSE	FALSE	FALSE	FALSE	0	Htr14 transducer
Q9HS87	VNG_0354C	-0.0889	0.526	0.437	0.43	0.00039	0.00128	0.545	0.00302	0.0183	FALSE	FALSE	FALSE	FALSE	FALSE	0	Abi/CAAX domain protein
Q9HS88	VNG_0352H	0.444	-0.0311	0.413	0.00257	0.81	0.00429	0.0135	0.873	0.0467	FALSE	FALSE	FALSE	FALSE	FALSE	0	Homolog to Sec-independent protein translocasesubunit TatA
Q9HSA0	VNG_0331H	-0.0796	0.0694	-0.0102	0.362	0.445	0.906	0.491	0.602	0.948	FALSE	FALSE	FALSE	FALSE	FALSE	0	DUF3007 family protein
Q9HSA2	caaX	0.154	0.11	0.264	0.045	0.156	0.00203	0.106	0.287	0.0259	FALSE	FALSE	FALSE	FALSE	FALSE	0	Peptidase M48 family protein (Homolog to CAAXprenyl protease)
Q9HSA7	VNG_0322H	-0.346	0.706	0.36	0.000894	9.19e-07	0.00063	0.00597	3.86e-05	0.0143	FALSE	FALSE	FALSE	FALSE	FALSE	0	NfeD domain protein
Q9HSA8	ids	0.144	-0.309	-0.165	0.0264	0.000155	0.013	0.0726	0.00182	0.0779	FALSE	FALSE	FALSE	FALSE	FALSE	0	Bifunctional short chain isoprenyl diphosphate synthase
Q9HSB1	dpg	-0.207	-0.279	-0.486	0.806	0.751	0.566	0.871	0.835	0.726	FALSE	FALSE	FALSE	FALSE	TRUE	11	Dolichol-P-glucose synthetase
Q9HSF1	VNG_0262C	0.213	0.0185	0.231	0.00794	0.801	0.00463	0.0295	0.869	0.0477	FALSE	FALSE	FALSE	FALSE	FALSE	0	DHH/RecJ family phosphoesterase
Q9HSG4	VNG_0244H	-0.143	2.47	2.32	0.897	0.0473	0.0505	0.929	0.124	0.181	FALSE	FALSE	FALSE	FALSE	TRUE	9	Yip1 domain protein
Q9HSH3	VNG_0230C	-0.014	-0.0693	-0.0833	0.822	0.295	0.194	0.877	0.479	0.395	FALSE	FALSE	FALSE	FALSE	FALSE	0	DUF2070 family protein
Q9HSH8	VNG_0222C	-0.0638	-0.0697	-0.133	0.917	0.913	0.827	0.943	0.942	0.914	FALSE	FALSE	FALSE	FALSE	TRUE	14	DUF11/DUF58 family protein
Q9HSI0	VNG_0219H	-0.931	0.32	-0.611	0.0109	0.351	0.0752	0.039	0.524	0.217	FALSE	FALSE	FALSE	FALSE	TRUE	12	DUF4129 domain-containing protein
Q9HSJ6	VNG_0197C	-0.28	0.404	0.124	0.000867	4.32e-05	0.085	0.00593	0.000714	0.234	FALSE	FALSE	FALSE	FALSE	FALSE	0	UPF0104 family protein
Q9HSK3	VNG_0188H	-0.551	0.479	-0.0717	2.35e-05	0.000149	0.438	0.000576	0.00182	0.619	FALSE	FALSE	FALSE	FALSE	FALSE	0	Major facilitator superfamily transport protein
Q9HSL1	VNG_0178H	0.471	-0.498	-0.0265	0.00421	0.0039	0.851	0.0179	0.0179	0.923	FALSE	FALSE	FALSE	FALSE	FALSE	0	Homolog to restriction system mrr
Q9HSL5	cat1	0.363	-0.213	0.15	0.000219	0.0153	0.0617	0.0022	0.0524	0.195	FALSE	FALSE	FALSE	FALSE	FALSE	0	Cationic amino acid transporter
Q9HSM3	alkK	-0.468	0.0705	-0.397	0.293	0.877	0.369	0.435	0.924	0.559	FALSE	FALSE	FALSE	FALSE	TRUE	12	Medium-chain acyl-CoA ligase
Q9HSN5	zntA	0.0549	-0.0535	0.00139	0.395	0.426	0.983	0.513	0.594	0.989	FALSE	FALSE	FALSE	FALSE	FALSE	0	P-type transport ATPase (Probable substratezinc/cadmium)
Q9HSQ1	VNG_0130H	-2.15	3.31	1.16	0.0227	0.00202	0.189	0.0647	0.0106	0.392	FALSE	FALSE	FALSE	FALSE	TRUE	9	Uncharacterized protein
Q9HSQ7	trp1	0.287	-0.276	0.0113	0.0103	0.0165	0.909	0.0375	0.0553	0.948	FALSE	FALSE	FALSE	FALSE	FALSE	0	ABC transport protein
Q9HSW2	VNG_0050C	0.662	0.141	0.802	0.122	0.743	0.0654	0.233	0.833	0.2	FALSE	FALSE	FALSE	FALSE	TRUE	2	Probable RfbX family transport protein
Q9HT01	VNG_0005H	0.078	-0.0421	0.0359	0.179	0.478	0.526	0.312	0.618	0.691	FALSE	FALSE	FALSE	FALSE	FALSE	0	Dolichyl-diphosphooligosaccharide--protein glycosyltransferase
Q9HT02	VNG_0003C	0.0134	0.0601	0.0734	0.825	0.351	0.238	0.877	0.524	0.439	FALSE	FALSE	FALSE	FALSE	FALSE	0	ABC transporter permease
Q9HT04	VNG_0001H	0.324	-0.0281	0.296	0.000458	0.714	0.000986	0.00369	0.81	0.0161	FALSE	FALSE	FALSE	FALSE	FALSE	0	Secreted glycoprotein

## Sheet: Unique Proteins identified 
Proteins identified in the different brines (2 unique/significant peptides per protein + Protein present in at least 3/5 biological repliates)									Proteins uniquely identifed in each condition
BSS		BSS-LS	E1	E2	M1	M2	M4		BSS (Unique)	BSS-LS (Unique)		BSS (Unique)	E1 (Unique)		BSS (Unique)	E2 (Unique)		BSS (Unique)	M1 (Unique)		BSS (Unique)	M2 (Unique)		BSS (Unique)	M4 (Unique)
P02945		P02945	P02945	P02945	P02945	P02945	P02945		O54596	P57684		O54596	Q9HN90		O54596	P57684		Q9HN46	Q9HST7		Q9HN46	Q9HN54		Q9HPU7	P57684
P0DME1		P0DME1	P0DME1	P0DME1	P0DME1	P0DME1	P0DME1		Q9HMC0	Q9HM75		Q9HPY9	Q9HSQ1		Q9HMH6	Q9HM75		Q9HMW3	Q9HSW2		Q9HPU7	Q9HHR9		O54596	Q9HHQ7
P0DMH8		P0DMH8	P0DMH8	P0DMH8	P0DMH8	P0DMI3	P0DMH8		Q9HMH6	Q9HN54		Q9HRQ7	Q9HSW2		Q9HPQ3	Q9HRT3		Q9HN79	Q9HMS1		O54596	Q9HI03		Q9HPQ3	Q9HMB1
P0DMI3		P0DMI3	P0DMI3	P0DMI3	P0DMI3	P0DMI4	P0DMI3		Q9HPQ3	Q9HSH8		Q9HRS9	Q9HRZ7		Q9HQQ8	Q9HRZ7		Q9HND9	Q9HN54		Q9HHJ0	Q9HST7		Q9HQQ8	Q9HRZ7
P0DMI4		P0DMI4	P0DMI4	P0DMI4	P0DMI4	P0DMI5	P0DMI4		Q9HQQ8	Q9HST7		Q9HNX1	Q9HST7		Q9HRQ7	Q9HSE5		Q9HNH9	Q9HSG4		Q9HMH6	Q9HSG4		Q9HRQ7	Q9HSB1
P0DMI5		P0DMI5	P0DMI5	P0DMI5	P0DMI5	P13075	P0DMI5		Q9HRQ7	Q9HSW2		Q9HP95	Q9HMS1		Q9HHP6	Q9HSM3		Q9HP39			Q9HN03	Q9HQY1		Q9HRS7	Q9HM75
P13075		P13075	P13075	P13075	P13075	P13077	P13075		Q9HNR7	Q9HRZ7		Q9HS87	Q9HQY1		Q9HNR7	Q9HSQ1		Q9HPQ3			Q9HP39			Q9HHW6	Q9HMS1
P13077		P13077	P13077	P13077	P13077	P13078	P13077		Q9HNX1	Q9HSG4		Q9HQW3	Q9HM75		Q9HNX1	Q9HSW2		Q9HPY9			Q9HPQ3			Q9HNR7	Q9HST7
P13078		P13078	P13078	P13078	P13078	P33518	P13078		Q9HP95	Q9HMS1			Q9HSH8		Q9HP95	Q9HMS1		Q9HR05			Q9HPY9			Q9HNX1	Q9HRP0
P33518		P33518	P33518	P33518	P33518	P57699	P33518		Q9HQZ1	Q9HMB1			Q9HSG4		Q9HPE3	Q9HPU4		Q9HR14			Q9HQQ8			Q9HP95	Q9HHS6
P57699		P57684	P57699	P57684	P57699	P61116	P57684		Q9HRE2	Q9HSQ1					Q9HQG2	Q9HSH8		Q9HRJ7			Q9HQY4			Q9HPA2	Q9HMG0
P61116		P57699	P61116	P57699	P61116	P61118	P57699		Q9HQW3	Q9HP86					Q9HQZ1	Q9HST7		Q9HRR4			Q9HR05			Q9HPE3	Q9HMR5
P61118		P61116	P61118	P61116	P61118	P71411	P61116								Q9HRE2	Q9HRP0		Q9HRS7			Q9HR14			Q9HQG2	Q9HP12
P71411		P61118	P71411	P61118	P71411	Q9HHN1	P61118								Q9HS47	Q9HSG4		Q9HQU3			Q9HRJ7			Q9HRE2
Q9HHN1		P71411	Q9HHN1	P71411	Q9HHN1	Q9HMD1	P71411								Q9HMF7			Q9HP66			Q9HRQ7			Q9HQW3
Q9HMD1		Q9HHN1	Q9HMD1	Q9HHN1	Q9HMD1	Q9HND8	Q9HHN1								Q9HQW3			Q9HRF5			Q9HRR6
Q9HN46		Q9HMD1	Q9HND8	Q9HMD1	Q9HND8	Q9HNE6	Q9HMD1											Q9HHP6			Q9HRS7
Q9HND8		Q9HND8	Q9HNE6	Q9HN46	Q9HNE6	Q9HP81	Q9HN46											Q9HHW6			Q9HRS9
Q9HNE6		Q9HNE6	Q9HP81	Q9HND8	Q9HP81	Q9HP84	Q9HND8											Q9HPA2			Q9HHP6
Q9HP81		Q9HP81	Q9HP84	Q9HNE6	Q9HP84	Q9HPB1	Q9HNE6											Q9HQG2			Q9HNR7
Q9HP84		Q9HP84	Q9HPB1	Q9HP81	Q9HPB1	Q9HS72	Q9HP81											Q9HQZ1			Q9HNX1
Q9HPB1		Q9HPB1	Q9HPU7	Q9HP84	Q9HS72	Q9HSC3	Q9HP84											Q9HRE2			Q9HP95
Q9HPU7		Q9HPU7	Q9HRJ8	Q9HPB1	Q9HSC3	Q9HSQ2	Q9HPB1											Q9HRS6			Q9HQG2
Q9HRJ8		Q9HQ63	Q9HS72	Q9HPU7	Q9HSQ2	O51960	Q9HRJ8											Q9HS47			Q9HQZ1
Q9HS72		Q9HSC3	Q9HSC3	Q9HRJ8	O51960	O52005	Q9HS72											Q9HS87			Q9HS47
Q9HSC3		Q9HSQ2	Q9HSQ2	Q9HS72	O52005	O54610	Q9HSC3											Q9HMF7			Q9HMF7
Q9HSQ2		O51960	O51960	Q9HSC3	O54610	Q9HHN5	Q9HSQ2											Q9HQW3			Q9HQW3
O51960		O52005	O52005	Q9HSQ2	Q9HHN5	Q9HHN9	O51960
O52005		O54610	O54610	O51960	Q9HHN9	Q9HHQ6	O52005
O54596		Q9HHJ0	Q9HHJ0	O52005	Q9HHQ6	Q9HHR4	O54610
O54610		Q9HHN5	Q9HHN5	O54610	Q9HHR4	Q9HHS5	Q9HHJ0
Q9HHJ0		Q9HHN9	Q9HHN9	Q9HHJ0	Q9HHS5	Q9HHV6	Q9HHN5
Q9HHN5		Q9HHP6	Q9HHQ6	Q9HHN5	Q9HHU7	Q9HHW6	Q9HHN9
Q9HHN9		Q9HHQ6	Q9HHR4	Q9HHN9	Q9HHV6	Q9HI10	Q9HHP6
Q9HHQ6		Q9HHR4	Q9HHS5	Q9HHQ6	Q9HM70	Q9HM70	Q9HHQ6
Q9HHR4		Q9HHS5	Q9HHU7	Q9HHR4	Q9HM71	Q9HM71	Q9HHQ7
Q9HHS5		Q9HHU7	Q9HHV6	Q9HHS5	Q9HMC0	Q9HMC0	Q9HHR4
Q9HHU7		Q9HHV6	Q9HI10	Q9HHU7	Q9HMC9	Q9HMC9	Q9HHS5
Q9HHV6		Q9HHW6	Q9HM70	Q9HHV6	Q9HMG3	Q9HMD8	Q9HHU7
Q9HI10		Q9HI10	Q9HM71	Q9HI10	Q9HMI0	Q9HMF5	Q9HHV6
Q9HM70		Q9HM70	Q9HMC0	Q9HM70	Q9HMI1	Q9HMG3	Q9HI10
Q9HM71		Q9HM71	Q9HMC9	Q9HM71	Q9HMI2	Q9HMG7	Q9HM70
Q9HMC0		Q9HM75	Q9HMD8	Q9HM75	Q9HMK0	Q9HMI0	Q9HM71
Q9HMC9		Q9HMC9	Q9HMF5	Q9HMC0	Q9HML6	Q9HMI1	Q9HMB1
Q9HMD8		Q9HMD8	Q9HMF7	Q9HMC9	Q9HML7	Q9HMI2	Q9HMC0
Q9HMF5		Q9HMF5	Q9HMG3	Q9HMD8	Q9HMQ8	Q9HMK0	Q9HMC9
Q9HMG3		Q9HMF7	Q9HMG7	Q9HMF5	Q9HMR8	Q9HML6	Q9HMD8
Q9HMG7		Q9HMG3	Q9HMH6	Q9HMG3	Q9HMS7	Q9HML7	Q9HMF5
Q9HMH6		Q9HMG7	Q9HMI0	Q9HMG7	Q9HMT4	Q9HMN6	Q9HMF7
Q9HMI0		Q9HMI0	Q9HMI1	Q9HMI0	Q9HMU6	Q9HMN8	Q9HMG3
Q9HMI1		Q9HMI1	Q9HMI2	Q9HMI1	Q9HMU9	Q9HMQ8	Q9HMG7
Q9HMI2		Q9HMI2	Q9HMK0	Q9HMI2	Q9HMW2	Q9HMR8	Q9HMI0
Q9HMK0		Q9HMK0	Q9HML6	Q9HMK0	Q9HMX0	Q9HMS7	Q9HMI1
Q9HML6		Q9HML6	Q9HML7	Q9HML6	Q9HMX1	Q9HMT4	Q9HMI2
Q9HML7		Q9HML7	Q9HMN6	Q9HML7	Q9HMY6	Q9HMU6	Q9HMK0
Q9HMN6		Q9HMN6	Q9HMN8	Q9HMN6	Q9HMY7	Q9HMU9	Q9HML6
Q9HMN8		Q9HMN8	Q9HMQ8	Q9HMQ8	Q9HMY9	Q9HMW2	Q9HML7
Q9HMQ8		Q9HMQ8	Q9HMR8	Q9HMR8	Q9HMZ3	Q9HMW3	Q9HMN6
Q9HMR8		Q9HMR8	Q9HMS7	Q9HMS7	Q9HN02	Q9HMX0	Q9HMN8
Q9HMS7		Q9HMS7	Q9HMT4	Q9HMT4	Q9HN22	Q9HMX1	Q9HMQ8
Q9HMT4		Q9HMT4	Q9HMU6	Q9HMU6	Q9HN36	Q9HMY6	Q9HMR8
Q9HMU6		Q9HMU6	Q9HMU9	Q9HMU9	Q9HN37	Q9HMY7	Q9HMS7
Q9HMU9		Q9HMU9	Q9HMW2	Q9HMW3	Q9HN91	Q9HMY9	Q9HMT4
Q9HMW2		Q9HMW2	Q9HMW3	Q9HMX0	Q9HN93	Q9HMZ3	Q9HMU6
Q9HMW3		Q9HMW3	Q9HMX0	Q9HMX1	Q9HN95	Q9HN02	Q9HMU9
Q9HMX0		Q9HMX0	Q9HMX1	Q9HMY6	Q9HNA6	Q9HN22	Q9HMW2
Q9HMX1		Q9HMX1	Q9HMY6	Q9HMY7	Q9HNB6	Q9HN36	Q9HMW3
Q9HMY6		Q9HMY6	Q9HMY7	Q9HMY9	Q9HNC9	Q9HN37	Q9HMX0
Q9HMY7		Q9HMY7	Q9HMY9	Q9HMZ3	Q9HNF6	Q9HN54	Q9HMX1
Q9HMY9		Q9HMY9	Q9HMZ3	Q9HN02	Q9HNF7	Q9HN79	Q9HMY6
Q9HMZ3		Q9HMZ3	Q9HN02	Q9HN03	Q9HNF9	Q9HN91	Q9HMY7
Q9HN02		Q9HN02	Q9HN03	Q9HN22	Q9HNG4	Q9HN93	Q9HMY9
Q9HN03		Q9HN03	Q9HN22	Q9HN36	Q9HNG6	Q9HN95	Q9HMZ3
Q9HN22		Q9HN22	Q9HN36	Q9HN37	Q9HNI4	Q9HNA6	Q9HN02
Q9HN36		Q9HN36	Q9HN37	Q9HN79	Q9HNI9	Q9HNB6	Q9HN03
Q9HN37		Q9HN37	Q9HN79	Q9HN91	Q9HNK1	Q9HNC9	Q9HN22
Q9HN79		Q9HN54	Q9HN90	Q9HN93	Q9HNK5	Q9HND9	Q9HN36
Q9HN91		Q9HN79	Q9HN91	Q9HN95	Q9HNN6	Q9HNF6	Q9HN37
Q9HN93		Q9HN91	Q9HN93	Q9HNA6	Q9HNP0	Q9HNF7	Q9HN79
Q9HN95		Q9HN93	Q9HN95	Q9HNB6	Q9HNQ5	Q9HNF9	Q9HN91
Q9HNA6		Q9HN95	Q9HNA6	Q9HNC9	Q9HNQ9	Q9HNG4	Q9HN93
Q9HNB6		Q9HNA6	Q9HNB6	Q9HND9	Q9HNR0	Q9HNG6	Q9HN95
Q9HNC9		Q9HNB6	Q9HNC9	Q9HNF6	Q9HNR2	Q9HNH9	Q9HNA6
Q9HND9		Q9HNC9	Q9HND9	Q9HNF7	Q9HNS0	Q9HNI4	Q9HNA7
Q9HNF6		Q9HND9	Q9HNF6	Q9HNF9	Q9HNV1	Q9HNI9	Q9HNB6
Q9HNF7		Q9HNF6	Q9HNF7	Q9HNG4	Q9HP10	Q9HNK1	Q9HNC9
Q9HNF9		Q9HNF7	Q9HNF9	Q9HNG6	Q9HP15	Q9HNK5	Q9HND9
Q9HNG4		Q9HNF9	Q9HNG4	Q9HNH9	Q9HP16	Q9HNN6	Q9HNF6
Q9HNG6		Q9HNG4	Q9HNG6	Q9HNI4	Q9HP63	Q9HNP0	Q9HNF7
Q9HNH9		Q9HNG6	Q9HNH9	Q9HNI9	Q9HP76	Q9HNQ5	Q9HNF9
Q9HNI4		Q9HNH9	Q9HNI4	Q9HNK1	Q9HP95	Q9HNQ9	Q9HNG4
Q9HNI9		Q9HNI4	Q9HNI9	Q9HNK5	Q9HPA3	Q9HNR0	Q9HNG6
Q9HNK1		Q9HNI9	Q9HNK1	Q9HNN6	Q9HPA6	Q9HNR2	Q9HNH9
Q9HNK5		Q9HNK1	Q9HNK5	Q9HNP0	Q9HPA9	Q9HNS0	Q9HNI4
Q9HNN6		Q9HNK5	Q9HNN6	Q9HNQ9	Q9HPE5	Q9HNV1	Q9HNI9
Q9HNP0		Q9HNN6	Q9HNP0	Q9HNR0	Q9HPG0	Q9HNY2	Q9HNK1
Q9HNQ5		Q9HNP0	Q9HNQ5	Q9HNR2	Q9HPH6	Q9HP06	Q9HNK5
Q9HNQ9		Q9HNQ9	Q9HNQ9	Q9HNS0	Q9HPQ2	Q9HP10	Q9HNN6
Q9HNR0		Q9HNR0	Q9HNR0	Q9HNV1	Q9HPQ5	Q9HP15	Q9HNP0
Q9HNR2		Q9HNR2	Q9HNR2	Q9HNY2	Q9HPT0	Q9HP16	Q9HNQ5
Q9HNS0		Q9HNS0	Q9HNR7	Q9HP06	Q9HPT7	Q9HP63	Q9HNQ9
Q9HNV1		Q9HNV1	Q9HNS0	Q9HP10	Q9HPT8	Q9HP66	Q9HNR0
Q9HNY2		Q9HNY2	Q9HNV1	Q9HP15	Q9HPV6	Q9HP76	Q9HNR2
Q9HP06		Q9HP06	Q9HNY2	Q9HP16	Q9HPW7	Q9HPA3	Q9HNS0
Q9HP10		Q9HP10	Q9HP06	Q9HP39	Q9HPX5	Q9HPA6	Q9HNV1
Q9HP15		Q9HP15	Q9HP10	Q9HP63	Q9HPZ0	Q9HPA9	Q9HNY2
Q9HP16		Q9HP16	Q9HP15	Q9HP76	Q9HQ04	Q9HPD6	Q9HP06
Q9HP39		Q9HP39	Q9HP16	Q9HPA2	Q9HQ15	Q9HPE3	Q9HP10
Q9HP63		Q9HP63	Q9HP39	Q9HPA3	Q9HQ30	Q9HPE5	Q9HP15
Q9HP76		Q9HP76	Q9HP63	Q9HPA6	Q9HQ31	Q9HPG0	Q9HP16
Q9HPA3		Q9HPA2	Q9HP76	Q9HPA9	Q9HQ54	Q9HPH6	Q9HP39
Q9HPA6		Q9HPA3	Q9HPA2	Q9HPD6	Q9HQ64	Q9HPQ2	Q9HP63
Q9HPA9		Q9HPA6	Q9HPA3	Q9HPE5	Q9HQ81	Q9HPQ5	Q9HP66
Q9HPE5		Q9HPA9	Q9HPA6	Q9HPG0	Q9HQA7	Q9HPT0	Q9HP76
Q9HPG0		Q9HPD6	Q9HPA9	Q9HPH6	Q9HQB9	Q9HPT7	Q9HPA3
Q9HPH6		Q9HPE3	Q9HPD6	Q9HPQ2	Q9HQH2	Q9HPT8	Q9HPA6
Q9HPQ2		Q9HPE5	Q9HPE5	Q9HPQ5	Q9HQP2	Q9HPV6	Q9HPA9
Q9HPQ3		Q9HPG0	Q9HPG0	Q9HPT0	Q9HQP3	Q9HPW7	Q9HPD6
Q9HPQ5		Q9HPH6	Q9HPH6	Q9HPT7	Q9HQQ3	Q9HPX5	Q9HPE5
Q9HPT0		Q9HPI3	Q9HPI3	Q9HPT8	Q9HQQ5	Q9HPZ0	Q9HPG0
Q9HPT7		Q9HPQ2	Q9HPQ2	Q9HPV6	Q9HQQ6	Q9HQ04	Q9HPH6
Q9HPT8		Q9HPQ5	Q9HPQ5	Q9HPW7	Q9HQS2	Q9HQ05	Q9HPI3
Q9HPV6		Q9HPT0	Q9HPT0	Q9HPX5	Q9HQV1	Q9HQ15	Q9HPQ2
Q9HPW7		Q9HPT7	Q9HPT7	Q9HPY9	Q9HQV2	Q9HQ30	Q9HPQ5
Q9HPX5		Q9HPT8	Q9HPT8	Q9HPZ0	Q9HQY4	Q9HQ31	Q9HPT0
Q9HPY9		Q9HPW7	Q9HPV6	Q9HQ04	Q9HR07	Q9HQ54	Q9HPT7
Q9HPZ0		Q9HPX5	Q9HPW7	Q9HQ05	Q9HR13	Q9HQ64	Q9HPT8
Q9HQ04		Q9HPZ0	Q9HPX5	Q9HQ15	Q9HR16	Q9HQ81	Q9HPV6
Q9HQ05		Q9HQ04	Q9HPZ0	Q9HQ30	Q9HR22	Q9HQA7	Q9HPW7
Q9HQ15		Q9HQ05	Q9HQ04	Q9HQ31	Q9HR23	Q9HQB9	Q9HPX5
Q9HQ30		Q9HQ15	Q9HQ05	Q9HQ54	Q9HR41	Q9HQH2	Q9HPY9
Q9HQ31		Q9HQ30	Q9HQ15	Q9HQ64	Q9HR54	Q9HQN6	Q9HPZ0
Q9HQ54		Q9HQ31	Q9HQ30	Q9HQ81	Q9HR62	Q9HQP2	Q9HQ04
Q9HQ64		Q9HQ54	Q9HQ31	Q9HQA7	Q9HR80	Q9HQP3	Q9HQ05
Q9HQ81		Q9HQ64	Q9HQ54	Q9HQB9	Q9HR88	Q9HQQ3	Q9HQ15
Q9HQA7		Q9HQ81	Q9HQ64	Q9HQH2	Q9HR94	Q9HQQ5	Q9HQ30
Q9HQB9		Q9HQA7	Q9HQ81	Q9HQN6	Q9HRA1	Q9HQQ6	Q9HQ31
Q9HQH2		Q9HQB9	Q9HQA7	Q9HQP2	Q9HRB0	Q9HQR9	Q9HQ54
Q9HQN6		Q9HQH2	Q9HQB9	Q9HQP3	Q9HRC5	Q9HQS2	Q9HQ64
Q9HQP2		Q9HQN6	Q9HQH2	Q9HQQ5	Q9HRC9	Q9HQV1	Q9HQ81
Q9HQP3		Q9HQP2	Q9HQN6	Q9HQQ6	Q9HRD0	Q9HQV2	Q9HQA7
Q9HQQ3		Q9HQP3	Q9HQP2	Q9HQS2	Q9HRF2	Q9HR07	Q9HQB9
Q9HQQ5		Q9HQQ5	Q9HQP3	Q9HQU3	Q9HRF7	Q9HR13	Q9HQH2
Q9HQQ6		Q9HQQ6	Q9HQQ3	Q9HQV1	Q9HRH2	Q9HR16	Q9HQN6
Q9HQQ8		Q9HQS2	Q9HQQ5	Q9HQV2	Q9HRH6	Q9HR22	Q9HQP2
Q9HQR9		Q9HQV1	Q9HQQ6	Q9HQY4	Q9HRH7	Q9HR23	Q9HQP3
Q9HQS2		Q9HQV2	Q9HQQ8	Q9HR05	Q9HRJ5	Q9HR41	Q9HQQ3
Q9HQV1		Q9HQY4	Q9HQS2	Q9HR07	Q9HRJ9	Q9HR54	Q9HQQ5
Q9HQV2		Q9HR07	Q9HQU3	Q9HR13	Q9HRL1	Q9HR62	Q9HQQ6
Q9HQY4		Q9HR13	Q9HQV1	Q9HR14	Q9HRL2	Q9HR80	Q9HQS2
Q9HR01		Q9HR14	Q9HQV2	Q9HR16	Q9HRL3	Q9HR88	Q9HQV1
Q9HR05		Q9HR16	Q9HQZ1	Q9HR22	Q9HRL8	Q9HR94	Q9HQV2
Q9HR07		Q9HR22	Q9HR01	Q9HR23	Q9HRM1	Q9HRA1	Q9HQY4
Q9HR13		Q9HR23	Q9HR05	Q9HR41	Q9HRN3	Q9HRB0	Q9HQZ1
Q9HR14		Q9HR41	Q9HR07	Q9HR54	Q9HRN5	Q9HRC5	Q9HR01
Q9HR16		Q9HR54	Q9HR13	Q9HR62	Q9HRN6	Q9HRC9	Q9HR05
Q9HR22		Q9HR62	Q9HR14	Q9HR80	Q9HRQ6	Q9HRD0	Q9HR07
Q9HR23		Q9HR80	Q9HR16	Q9HR88	Q9HRQ8	Q9HRF2	Q9HR13
Q9HR41		Q9HR88	Q9HR22	Q9HR94	Q9HRQ9	Q9HRF7	Q9HR14
Q9HR54		Q9HR94	Q9HR23	Q9HRA1	Q9HRR0	Q9HRG6	Q9HR16
Q9HR62		Q9HRA1	Q9HR41	Q9HRB0	Q9HRR2	Q9HRH2	Q9HR22
Q9HR80		Q9HRB0	Q9HR54	Q9HRC5	Q9HRR3	Q9HRH6	Q9HR23
Q9HR88		Q9HRC5	Q9HR62	Q9HRC9	Q9HRR6	Q9HRH7	Q9HR41
Q9HR94		Q9HRC9	Q9HR80	Q9HRD0	Q9HRS0	Q9HRJ4	Q9HR54
Q9HRA1		Q9HRD0	Q9HR88	Q9HRF2	Q9HRS2	Q9HRJ9	Q9HR62
Q9HRB0		Q9HRF2	Q9HR94	Q9HRF7	Q9HRS5	Q9HRK1	Q9HR80
Q9HRC5		Q9HRF7	Q9HRA1	Q9HRG6	Q9HRS8	Q9HRL1	Q9HR88
Q9HRC9		Q9HRG6	Q9HRB0	Q9HRH2	Q9HRT0	Q9HRL2	Q9HR94
Q9HRD0		Q9HRH2	Q9HRC5	Q9HRH6	Q9HRT4	Q9HRL3	Q9HRA1
Q9HRF2		Q9HRH6	Q9HRC9	Q9HRH7	Q9HRU7	Q9HRL8	Q9HRB0
Q9HRF7		Q9HRH7	Q9HRD0	Q9HRJ4	Q9HS05	Q9HRM1	Q9HRC5
Q9HRH2		Q9HRJ4	Q9HRE2	Q9HRJ5	Q9HS11	Q9HRM4	Q9HRC9
Q9HRH6		Q9HRJ5	Q9HRF2	Q9HRJ7	Q9HS12	Q9HRN3	Q9HRD0
Q9HRH7		Q9HRJ7	Q9HRF7	Q9HRJ9	Q9HS26	Q9HRN5	Q9HRF2
Q9HRJ4		Q9HRJ9	Q9HRG6	Q9HRK1	Q9HS33	Q9HRN6	Q9HRF7
Q9HRJ5		Q9HRK1	Q9HRH2	Q9HRL1	Q9HS59	Q9HRQ6	Q9HRG6
Q9HRJ7		Q9HRL1	Q9HRH6	Q9HRL2	Q9HS82	Q9HRQ8	Q9HRH2
Q9HRJ9		Q9HRL2	Q9HRH7	Q9HRL3	Q9HS84	Q9HRQ9	Q9HRH6
Q9HRK1		Q9HRL3	Q9HRJ4	Q9HRL8	Q9HS86	Q9HRR0	Q9HRH7
Q9HRL1		Q9HRL8	Q9HRJ5	Q9HRM1	Q9HS88	Q9HRR2	Q9HRJ4
Q9HRL2		Q9HRM1	Q9HRJ7	Q9HRM4	Q9HSA0	Q9HRR3	Q9HRJ5
Q9HRL3		Q9HRM4	Q9HRJ9	Q9HRN3	Q9HSA2	Q9HRS0	Q9HRJ7
Q9HRL8		Q9HRN3	Q9HRK1	Q9HRN5	Q9HSA7	Q9HRS2	Q9HRJ9
Q9HRM1		Q9HRN5	Q9HRL1	Q9HRN6	Q9HSA8	Q9HRS5	Q9HRK1
Q9HRM4		Q9HRN6	Q9HRL2	Q9HRQ6	Q9HSF1	Q9HRS8	Q9HRL1
Q9HRN3		Q9HRQ6	Q9HRL3	Q9HRQ8	Q9HSH3	Q9HRT0	Q9HRL2
Q9HRN5		Q9HRQ8	Q9HRL8	Q9HRQ9	Q9HSL1	Q9HRT4	Q9HRL3
Q9HRN6		Q9HRQ9	Q9HRM1	Q9HRR0	Q9HSL5	Q9HRU7	Q9HRL8
Q9HRQ6		Q9HRR0	Q9HRM4	Q9HRR2	Q9HSN5	Q9HRX1	Q9HRM1
Q9HRQ7		Q9HRR2	Q9HRN3	Q9HRR3	Q9HSQ7	Q9HS05	Q9HRM4
Q9HRQ8		Q9HRR3	Q9HRN5	Q9HRR4	Q9HT01	Q9HS11	Q9HRN3
Q9HRQ9		Q9HRR4	Q9HRN6	Q9HRR6	Q9HT02	Q9HS12	Q9HRN5
Q9HRR0		Q9HRR6	Q9HRQ6	Q9HRS0	Q9HT04	Q9HS26	Q9HRN6
Q9HRR2		Q9HRS0	Q9HRQ8	Q9HRS2	Q9HQ63	Q9HS33	Q9HRQ6
Q9HRR3		Q9HRS2	Q9HRQ9	Q9HRS5	Q9HR01	Q9HS59	Q9HRQ8
Q9HRR4		Q9HRS5	Q9HRR0	Q9HRS7	Q9HRJ8	Q9HS82	Q9HRQ9
Q9HRR6		Q9HRS6	Q9HRR2	Q9HRS8	Q9HMD8	Q9HS84	Q9HRR0
Q9HRS0		Q9HRS7	Q9HRR3	Q9HRS9	Q9HMG7	Q9HS86	Q9HRR2
Q9HRS2		Q9HRS8	Q9HRR4	Q9HRT0	Q9HMN6	Q9HS88	Q9HRR3
Q9HRS5		Q9HRT0	Q9HRR6	Q9HRT3	Q9HMN8	Q9HSA0	Q9HRR4
Q9HRS7		Q9HRT4	Q9HRS0	Q9HRT4	Q9HP06	Q9HSA2	Q9HRR6
Q9HRS8		Q9HRU7	Q9HRS2	Q9HRU7	Q9HPI3	Q9HSA7	Q9HRS0
Q9HRS9		Q9HRX1	Q9HRS5	Q9HRX1	Q9HQ05	Q9HSA8	Q9HRS2
Q9HRT0		Q9HS05	Q9HRS6	Q9HRZ7	Q9HQN6	Q9HSF1	Q9HRS5
Q9HRT4		Q9HS11	Q9HRS7	Q9HS11	Q9HQR9	Q9HSH3	Q9HRS6
Q9HRU7		Q9HS12	Q9HRS8	Q9HS12	Q9HRJ4	Q9HSL1	Q9HRS8
Q9HRX1		Q9HS26	Q9HRT0	Q9HS26	Q9HRK1	Q9HSL5	Q9HRS9
Q9HS05		Q9HS33	Q9HRT4	Q9HS33	Q9HRX1	Q9HSN5	Q9HRT0
Q9HS11		Q9HS47	Q9HRU7	Q9HS59	Q9HSK3	Q9HSQ7	Q9HRT4
Q9HS12		Q9HS59	Q9HRX1	Q9HS82	Q9HST7	Q9HT01	Q9HRU7
Q9HS26		Q9HS82	Q9HS05	Q9HS84	Q9HSW2	Q9HT02	Q9HRX1
Q9HS33		Q9HS84	Q9HS11	Q9HS86	Q9HMS1	Q9HT04	Q9HRZ7
Q9HS59		Q9HS86	Q9HS12	Q9HS87	Q9HI10	Q9HQU3	Q9HS05
Q9HS82		Q9HS87	Q9HS26	Q9HS88	Q9HMH6	Q9HQ63	Q9HS11
Q9HS84		Q9HS88	Q9HS33	Q9HSA0	Q9HPU7	Q9HNA7	Q9HS12
Q9HS86		Q9HSA0	Q9HS47	Q9HSA2	O54596	Q9HPI3	Q9HS26
Q9HS88		Q9HSA2	Q9HS59	Q9HSA7	Q9HMF5	Q9HHR9	Q9HS33
Q9HSA0		Q9HSA7	Q9HS82	Q9HSA8	Q9HN03	Q9HI03	Q9HS59
Q9HSA2		Q9HSA8	Q9HS84	Q9HSE5	Q9HN54	P0DMH8	Q9HS82
Q9HSA7		Q9HSF1	Q9HS86	Q9HSF1	Q9HPE3	Q9HRJ8	Q9HS84
Q9HSA8		Q9HSH3	Q9HS88	Q9HSH3	Q9HQQ8	Q9HHU7	Q9HS86
Q9HSF1		Q9HSH8	Q9HSA0	Q9HSJ6	Q9HRQ7	Q9HPA2	Q9HS87
Q9HSH3		Q9HSJ6	Q9HSA2	Q9HSK3	Q9HRS9	Q9HRJ5	Q9HS88
Q9HSJ6		Q9HSK3	Q9HSA7	Q9HSL1	Q9HNA7	Q9HRR4	Q9HSA0
Q9HSK3		Q9HSL1	Q9HSA8	Q9HSL5	Q9HNX1	Q9HRS6	Q9HSA2
Q9HSL1		Q9HSL5	Q9HSF1	Q9HSM3	Q9HSG4	Q9HS87	Q9HSA7
Q9HSL5		Q9HSN5	Q9HSH3	Q9HSN5	Q9HNR7	Q9HSK3	Q9HSA8
Q9HSN5		Q9HSQ7	Q9HSJ6	Q9HSQ1	Q9HHJ0	Q9HR01	Q9HSB1
Q9HSQ7		Q9HST7	Q9HSK3	Q9HSQ7	Q9HRM4	Q9HSJ6	Q9HSF1
Q9HT01		Q9HSW2	Q9HSL1	Q9HSW2		Q9HRF5	Q9HSH3
Q9HT02		Q9HT01	Q9HSL5	Q9HT01		Q9HST7	Q9HSJ6
Q9HT04		Q9HT02	Q9HSN5	Q9HT02		Q9HRE2	Q9HSK3
Q9HQU3		Q9HT04	Q9HSQ1	Q9HT04	Q9HRG6	Q9HSG4	Q9HSL1
Q9HQ63		Q9HNQ5	Q9HSQ7	Q9HMS1	Q9HNY2	Q9HQY1	Q9HSL5
Q9HP66		Q9HP66	Q9HSW2	Q9HPU4	Q9HPD6		Q9HSN5
Q9HRF5		Q9HQR9	Q9HT01	Q9HQ63	Q9HSJ6		Q9HSQ7
Q9HPI3		Q9HQU3	Q9HT02	Q9HNQ5			Q9HT01
Q9HHP6		Q9HRF5	Q9HT04	Q9HP66			Q9HT02
Q9HHW6		Q9HRZ7	Q9HQ63	Q9HQR9			Q9HT04
Q9HNR7		Q9HSG4	Q9HQG2	Q9HR01			Q9HQ63
Q9HNX1		Q9HMS1	Q9HQR9	Q9HRF5			Q9HM75
Q9HP95		Q9HNA7	Q9HNA7	Q9HSH8			Q9HMS1
Q9HPA2		Q9HR01	Q9HRF5	Q9HNA7			Q9HQR9
Q9HPD6		Q9HN46	Q9HRZ7	Q9HPI3			Q9HQU3
Q9HPE3		Q9HRJ8	Q9HST7	Q9HST7			Q9HRF5
Q9HQG2		Q9HS72	Q9HP66	Q9HRP0			Q9HST7
Q9HQZ1		Q9HMB1	Q9HMS1	Q9HSG4			Q9HRP0
Q9HRE2		Q9HPV6	Q9HQY1	Q9HHW6			Q9HHS6
Q9HRG6		Q9HPY9	Q9HM75	Q9HMN8			Q9HMG0
Q9HRS6		Q9HQG2	Q9HSH8	Q9HMW2			Q9HS47
Q9HS47		Q9HQQ3	Q9HN46	Q9HQQ3			Q9HMH6
Q9HS87		Q9HR05	Q9HHP6	Q9HRS6			Q9HMR5
Q9HNA7		Q9HRS9	Q9HHW6	Q9HS05			Q9HP12
Q9HMF7		Q9HSQ1	Q9HPE3
Q9HQW3		Q9HP86	Q9HPQ3
			Q9HQY4
			Q9HSG4
