# Supplementary material for: The salty tango of brine composition and UV photochemistry effects on Halobacterium salinarum cell envelope biosignature preservation
Source: Commun Biol. 2025 Apr 11;8:602. doi: 10.1038/s42003-025-08007-w (PMC11992018; doi:10.1038/s42003-025-08007-w)
Supplement: Supplementary file 5 — Supplementary Data 2 [file 42003_2025_8007_MOESM5_ESM.xlsx]

## Sheet: BSS_IrrVSNonIrr_LabelFree_Quant
Label Free Quantification _ Non Irradiated cell envelope extract incubated in BSS (BSS) vs Irradiated cell envelope extract incubated in BSS (BSSR)
Column1	Gene Name	BSS_vs_QC_log2 fold change	BSSR_vs_BSS_log2 fold change	BSSR_vs_QC_log2 fold change	BSS_vs_QC_p.val	BSSR_vs_BSS_p.val	BSSR_vs_QC_p.val	BSS_vs_QC_p.adj	BSSR_vs_BSS_p.adj	BSSR_vs_QC_p.adj	BSS_vs_QC_significant	BSSR_vs_BSS_significant	BSSR_vs_QC_significant	significant	imputed	num_NAs	Description
Q9HRS6	mrpB2	-3.25	4.2	0.942	0.000667	9.67e-05	0.232	0.0057	0.000781	0.444	TRUE	TRUE	FALSE	TRUE	TRUE	2	Mrp-type sodium/proton antiporter system subunitB2
Q9HST7	VNG_0080H	-1.75	2.55	0.798	0.00129	6.41e-05	0.09	0.0092	0.000632	0.26	TRUE	TRUE	FALSE	TRUE	TRUE	7	VanZ family protein
Q9HRZ7	VNG_0472H	-2.15	2.38	0.226	0.0027	0.00177	0.709	0.0155	0.00653	0.855	FALSE	TRUE	FALSE	TRUE	TRUE	3	DUF2178 family protein
Q9HMY6	VNG_2329C	-0.848	1.91	1.06	0.00605	5.9e-06	0.00117	0.0283	0.000106	0.0178	FALSE	TRUE	FALSE	TRUE	FALSE	0	Uncharacterized protein
Q9HMH6	VNG_2535H	-1.05	1.87	0.818	0.0096	0.000154	0.0355	0.0385	0.00103	0.147	FALSE	TRUE	FALSE	TRUE	TRUE	2	PsiE domain protein
Q9HPD9	lye	-1.22	1.86	0.636	0.00967	0.000639	0.143	0.0385	0.00294	0.336	FALSE	TRUE	FALSE	TRUE	TRUE	7	Lycopene elongase/hydratase
Q9HPE3	VNG_1678H	-1.19	1.74	0.552	0.000199	6.01e-06	0.0373	0.00238	0.000106	0.151	TRUE	TRUE	FALSE	TRUE	TRUE	1	DUF2178 family protein
Q9HPD6	VNG_1687C	-1.13	1.53	0.399	0.000145	1e-05	0.0927	0.00188	0.000158	0.262	TRUE	TRUE	FALSE	TRUE	TRUE	2	Major facilitator superfamily transport protein
P13077	flaB2	-0.974	1.41	0.44	0.00724	0.000634	0.18	0.0318	0.00294	0.378	FALSE	TRUE	FALSE	TRUE	FALSE	0	Flagellin B2
Q9HI10	VNG_6120H	-1.07	0.769	-0.306	0.000808	0.0116	0.249	0.00653	0.0327	0.462	TRUE	FALSE	FALSE	TRUE	FALSE	0	Vng6120h
Q9HM75	cyo	-0.867	1.36	0.493	0.00308	9.61e-05	0.0625	0.0174	0.000781	0.203	FALSE	TRUE	FALSE	TRUE	TRUE	8	Archaeosortase A
P0DMH8	sop1	-0.698	1.32	0.625	4.76e-05	4.54e-08	0.000143	0.0012	4.52e-06	0.00476	FALSE	TRUE	FALSE	TRUE	FALSE	0	Sensory rhodopsin-1
Q9HHQ6	ugpE	-0.904	1.3	0.399	4.36e-05	1.21e-06	0.023	0.0012	3.61e-05	0.121	FALSE	TRUE	FALSE	TRUE	FALSE	0	Sn-glycerol-3-phosphate transport system permease
Q9HPA2	htr17	-0.567	1.26	0.691	0.0752	0.00108	0.0344	0.179	0.00447	0.146	FALSE	TRUE	FALSE	TRUE	TRUE	2	Htr17 transducer
O52005	VNG_7101	-0.656	1.22	0.56	0.0141	0.000195	0.0315	0.0495	0.00117	0.144	FALSE	TRUE	FALSE	TRUE	FALSE	0	YidE family protein
P57699	kdpB	-0.727	1.14	0.413	0.0195	0.00139	0.157	0.0619	0.00518	0.349	FALSE	TRUE	FALSE	TRUE	FALSE	0	Potassium-transporting ATPase ATP-binding subunit
Q9HPU4	bap	-0.0321	1.08	1.05	0.903	0.00132	0.00119	0.965	0.00507	0.0178	FALSE	TRUE	FALSE	TRUE	TRUE	10	Bacterioopsin-associated protein
Q9HQU3	VNG_1002H	0.424	-2.62	-2.2	0.437	0.000296	0.000935	0.605	0.00155	0.017	FALSE	TRUE	FALSE	TRUE	TRUE	7	Uncharacterized protein
Q9HHN1	arcD	0.734	-2.48	-1.75	0.0117	1.71e-07	6.6e-06	0.0433	9.66e-06	0.00197	FALSE	TRUE	TRUE	TRUE	FALSE	0	Arginine/ornithine antiporter ArcD
Q9HHQ9	VNG_6276H	1.02	-2.37	-1.36	0.0915	0.00113	0.0292	0.204	0.00457	0.139	FALSE	TRUE	FALSE	TRUE	TRUE	4	Vng6276h
Q9HMW2	appC	1.53	-1.98	-0.453	0.00438	0.00086	0.334	0.0214	0.00378	0.529	FALSE	TRUE	FALSE	TRUE	TRUE	3	ABC-type transport system permease protein(Probable substrate dipeptide/oligopeptide)
Q9HRK1	coxC	1.49	-1.89	-0.402	9.15e-08	7.3e-09	0.0185	2.74e-05	2.18e-06	0.104	TRUE	TRUE	FALSE	TRUE	FALSE	0	Cox-type terminal oxidase subunit III
Q9HMC0	VNG_2613H	0.377	-1.25	-0.871	0.154	0.000275	0.00353	0.296	0.00147	0.036	FALSE	TRUE	FALSE	TRUE	FALSE	0	Uncharacterized protein
Q9HNS6	VNG_1965H	1.32	-1.2	0.115	0.000127	0.00044	0.658	0.00188	0.00212	0.849	TRUE	TRUE	FALSE	TRUE	FALSE	0	DUF112 family protein
Q9HNF7	nhaC2	0.573	-1.16	-0.585	0.000146	8.42e-08	0.00012	0.00188	6.29e-06	0.00448	FALSE	TRUE	FALSE	TRUE	FALSE	0	Na+/H+ antiporter
Q9HRJ8	ctaB	0.78	-1.11	-0.327	0.000121	4.72e-06	0.0458	0.00188	0.000101	0.166	FALSE	TRUE	FALSE	TRUE	FALSE	0	Protoheme IX farnesyltransferase
P02945	bop	-0.998	0.931	-0.0667	5.46e-05	0.000165	0.712	0.00126	0.00106	0.855	FALSE	FALSE	FALSE	FALSE	FALSE	0	Bacteriorhodopsin
P0DME1	csg	0.195	-0.482	-0.287	0.288	0.0202	0.126	0.449	0.0499	0.304	FALSE	FALSE	FALSE	FALSE	FALSE	0	Cell surface glycoprotein
P0DMI3	htr1	-0.228	0.25	0.022	0.00179	0.00122	0.718	0.0116	0.00488	0.855	FALSE	FALSE	FALSE	FALSE	FALSE	0	Sensory rhodopsin I transducer
P0DMI4	htr4	0.0327	-0.146	-0.114	0.705	0.119	0.2	0.805	0.2	0.401	FALSE	FALSE	FALSE	FALSE	FALSE	0	Transducer protein Htr4
P0DMI5	htr7	-0.467	0.5	0.0326	0.00123	0.00101	0.784	0.00894	0.00431	0.881	FALSE	FALSE	FALSE	FALSE	FALSE	0	Transducer protein Htr7
P13075	flaA2	-0.154	0.404	0.251	0.487	0.0929	0.263	0.653	0.17	0.473	FALSE	FALSE	FALSE	FALSE	FALSE	0	Flagellin A2
P13078	flaB3	-0.171	0.558	0.387	0.511	0.053	0.148	0.664	0.109	0.342	FALSE	FALSE	FALSE	FALSE	FALSE	0	Flagellin B3
P33518	coxA2	0.334	-0.465	-0.131	0.00207	0.000181	0.164	0.0124	0.00113	0.353	FALSE	FALSE	FALSE	FALSE	FALSE	0	Cytochrome c oxidase polypeptide 1
P57684	kdpA	-0.174	0.82	0.645	0.677	0.076	0.138	0.782	0.144	0.326	FALSE	FALSE	FALSE	FALSE	TRUE	7	Potassium-transporting ATPase potassium-binding subunit
P57687	kdpC	0.29	-0.325	-0.0347	0.236	0.206	0.884	0.396	0.307	0.944	FALSE	FALSE	FALSE	FALSE	TRUE	10	Potassium-transporting ATPase KdpC subunit
P61116	flaB1	-0.17	0.414	0.244	0.585	0.212	0.434	0.729	0.312	0.639	FALSE	FALSE	FALSE	FALSE	FALSE	0	Flagellin B1
P61118	flaA1a	-0.367	0.596	0.229	0.131	0.0254	0.333	0.268	0.0603	0.529	FALSE	FALSE	FALSE	FALSE	FALSE	0	Flagellin A1
P71411	sop2	0.345	-0.755	-0.411	0.00916	1.69e-05	0.00288	0.0375	0.000222	0.0319	FALSE	FALSE	FALSE	FALSE	FALSE	0	Sensory rhodopsin-2
Q9HMD1	secG	-0.26	0.6	0.339	0.0169	3.13e-05	0.00328	0.0568	0.00036	0.035	FALSE	FALSE	FALSE	FALSE	FALSE	0	Preprotein translocase subunit SecG
Q9HN46	asd	0.0967	0.372	0.469	0.731	0.217	0.111	0.822	0.312	0.288	FALSE	FALSE	FALSE	FALSE	TRUE	1	Putative archaetidylserine decarboxylase proenzyme
Q9HND8	atpI	0.0741	0.00325	0.0774	0.268	0.962	0.249	0.434	0.989	0.462	FALSE	FALSE	FALSE	FALSE	FALSE	0	V-type ATP synthase subunit I
Q9HNE6	blh	-0.287	0.233	-0.0538	7.7e-05	0.000772	0.324	0.00149	0.0035	0.529	FALSE	FALSE	FALSE	FALSE	FALSE	0	Probable beta-carotene 15,15'-dioxygenase Blh
Q9HP81	htr2	0.0793	-0.199	-0.119	0.372	0.044	0.187	0.547	0.0932	0.386	FALSE	FALSE	FALSE	FALSE	FALSE	0	Sensory rhodopsin II transducer
Q9HP84	cosT	-0.21	0.232	0.0219	0.0192	0.0142	0.787	0.0618	0.0374	0.881	FALSE	FALSE	FALSE	FALSE	FALSE	0	Transducer protein CosT
Q9HPB1	secY	-0.242	0.388	0.146	0.0461	0.00462	0.209	0.119	0.0144	0.408	FALSE	FALSE	FALSE	FALSE	FALSE	0	Protein translocase subunit SecY
Q9HPU7	brp	0.0273	-0.356	-0.328	0.921	0.228	0.244	0.977	0.323	0.462	FALSE	FALSE	FALSE	FALSE	TRUE	7	Probable beta-carotene 15,15'-dioxygenase Brp
Q9HQ63	sdhD	-0.727	-0.0179	-0.745	0.0152	0.949	0.0133	0.0528	0.982	0.0826	FALSE	FALSE	FALSE	FALSE	FALSE	0	Succinate dehydrogenase hydrophobic membrane anchor subunit
Q9HRP0	VNG_0610G	0.332	0.0633	0.396	0.168	0.795	0.105	0.312	0.855	0.278	FALSE	FALSE	FALSE	FALSE	TRUE	5	Digeranylgeranylglyceryl phosphate synthase
Q9HS72	secE	0.466	-0.898	-0.432	3.57e-05	2.53e-08	7.64e-05	0.00119	3.79e-06	0.00383	FALSE	FALSE	FALSE	FALSE	FALSE	0	Protein translocase subunit SecE
Q9HSC3	VNG_0303G	0.0943	-0.12	-0.0253	0.19	0.116	0.717	0.342	0.199	0.855	FALSE	FALSE	FALSE	FALSE	FALSE	0	Archaeal Lon protease
Q9HSQ2	htpX	-0.139	0.0298	-0.109	0.0368	0.643	0.0919	0.1	0.72	0.262	FALSE	FALSE	FALSE	FALSE	FALSE	0	Protease HtpX homolog
O51960	VNG_6008H	-0.146	-0.552	-0.699	0.722	0.21	0.104	0.817	0.312	0.278	FALSE	FALSE	FALSE	FALSE	FALSE	0	Vng6008h
O54523	phoT1_1	1.32	-2.04	-0.717	0.0449	0.00569	0.252	0.118	0.0172	0.463	FALSE	FALSE	FALSE	FALSE	TRUE	10	Phosphate transporter
O54596	cydB	-0.0347	-1.21	-1.24	0.962	0.13	0.106	0.981	0.214	0.278	FALSE	FALSE	FALSE	FALSE	TRUE	14	CydB
O54610	cydA	0.0183	-0.68	-0.662	0.913	0.00129	0.00113	0.971	0.00502	0.0178	FALSE	FALSE	FALSE	FALSE	FALSE	0	CydA
Q9HHI2	lctP	-0.0289	-0.0112	-0.0401	0.934	0.975	0.908	0.98	0.989	0.956	FALSE	FALSE	FALSE	FALSE	TRUE	11	L-lactate permease
Q9HHJ0	mrr	0.337	-0.161	0.176	0.261	0.6	0.551	0.428	0.687	0.759	FALSE	FALSE	FALSE	FALSE	TRUE	7	Mrr restriction system protein homolog
Q9HHN5	gltP	0.24	-0.436	-0.196	0.0155	0.000273	0.041	0.0533	0.00147	0.159	FALSE	FALSE	FALSE	FALSE	FALSE	0	Proton/sodium-glutamate symport protein
Q9HHN9	VNG_6302C	0.289	-0.483	-0.194	0.000934	9.72e-06	0.0143	0.00716	0.000158	0.0871	FALSE	FALSE	FALSE	FALSE	FALSE	0	Vng6302c
Q9HHP6	VNG_6293C	-0.213	0.501	0.289	0.202	0.00896	0.0903	0.361	0.0258	0.26	FALSE	FALSE	FALSE	FALSE	FALSE	0	DMT superfamily transport protein
Q9HHR4	VNG_6268C	0.0381	-0.197	-0.159	0.5	0.004	0.0118	0.653	0.0127	0.0754	FALSE	FALSE	FALSE	FALSE	FALSE	0	OPT family transport protein
Q9HHS5	VNG_6251H	0.238	0.353	0.591	0.374	0.213	0.0383	0.547	0.312	0.151	FALSE	FALSE	FALSE	FALSE	FALSE	0	DUF2078 family protein
Q9HHS6	phoT3	-0.437	0.692	0.255	0.166	0.0437	0.409	0.311	0.0932	0.617	FALSE	FALSE	FALSE	FALSE	TRUE	5	Phosphate transporter
Q9HHU7	cat2	0.282	-0.414	-0.132	0.0292	0.00414	0.276	0.0825	0.013	0.481	FALSE	FALSE	FALSE	FALSE	FALSE	0	Cationic amino acid transporter
Q9HHV6	VNG_6208C	0.327	-0.667	-0.34	0.000298	1.94e-07	0.000206	0.00287	9.66e-06	0.00615	FALSE	FALSE	FALSE	FALSE	FALSE	0	Vng6208c
Q9HHW6	VNG_6195H	0.189	-0.0527	0.136	0.639	0.9	0.734	0.761	0.95	0.86	FALSE	FALSE	FALSE	FALSE	TRUE	7	Small CPxCG-related zinc finger protein
Q9HM70	VNG_2678H	0.276	-0.57	-0.294	0.025	0.000196	0.0179	0.0733	0.00117	0.103	FALSE	FALSE	FALSE	FALSE	FALSE	0	Secreted glycoprotein
Q9HM71	VNG_2677H	0.0847	-0.66	-0.575	0.497	0.000122	0.000296	0.653	0.000871	0.00804	FALSE	FALSE	FALSE	FALSE	FALSE	0	Probable secreted glycoprotein
Q9HMB1	VNG_2625C	1	-0.891	0.109	0.00517	0.0137	0.724	0.0249	0.0365	0.859	FALSE	FALSE	FALSE	FALSE	TRUE	2	PrsW family protein
Q9HMC9	arsB	-0.241	0.286	0.0442	0.000272	8.28e-05	0.396	0.0028	0.000728	0.601	FALSE	FALSE	FALSE	FALSE	FALSE	0	Arsenite transport protein
Q9HMD8	VNG_2591C	-0.193	0.271	0.0772	0.0808	0.0243	0.466	0.186	0.0582	0.672	FALSE	FALSE	FALSE	FALSE	TRUE	1	DUF389 family protein
Q9HMF5	arlG2	0.0214	-0.0375	-0.016	0.833	0.725	0.875	0.906	0.806	0.944	FALSE	FALSE	FALSE	FALSE	FALSE	0	ArlG2 protein (Homolog to arl cluster proteinArlG)
Q9HMF7	trkH3	-0.73	0.751	0.0212	0.0739	0.0777	0.956	0.178	0.146	0.969	FALSE	FALSE	FALSE	FALSE	TRUE	13	TRK potassium uptake system protein
Q9HMG3	fer5	0.418	-0.62	-0.202	1.74e-05	2.99e-07	0.00868	0.000794	1.12e-05	0.0666	FALSE	FALSE	FALSE	FALSE	FALSE	0	Ferredoxin (2Fe-2S)
Q9HMG7	fhuG	-0.556	0.575	0.0192	0.274	0.278	0.969	0.436	0.382	0.972	FALSE	FALSE	FALSE	FALSE	TRUE	3	ABC-type transport system permease protein
Q9HMI0	VNG_2532H	0.611	-0.733	-0.122	7.01e-05	1.66e-05	0.29	0.00149	0.000222	0.488	FALSE	FALSE	FALSE	FALSE	FALSE	0	Uncharacterized protein
Q9HMI1	dppC1	0.168	0.121	0.29	0.0907	0.231	0.00731	0.204	0.324	0.0591	FALSE	FALSE	FALSE	FALSE	FALSE	0	ABC-type transport system permease protein(Probable substrate dipeptide/oligopeptide)
Q9HMI2	dppB2	0.0954	-0.0662	0.0292	0.321	0.505	0.757	0.487	0.597	0.871	FALSE	FALSE	FALSE	FALSE	FALSE	0	ABC-type transport system permease protein(Probable substrate dipeptide/oligopeptide)
Q9HMK0	VNG_2509H	0.0714	-0.201	-0.13	0.545	0.116	0.279	0.694	0.199	0.481	FALSE	FALSE	FALSE	FALSE	FALSE	0	Uncharacterized protein
Q9HML6	pstC1	-0.7	0.881	0.181	1.86e-05	2.29e-06	0.128	0.000794	5.27e-05	0.305	FALSE	FALSE	FALSE	FALSE	FALSE	0	Phosphate transport system permease protein
Q9HML7	pstA1	-0.167	0.172	0.0051	0.0277	0.0295	0.941	0.0788	0.0673	0.958	FALSE	FALSE	FALSE	FALSE	FALSE	0	Phosphate transport system permease protein PstA
Q9HMN6	VNG_2458C	-0.37	0.453	0.0834	0.00207	0.000571	0.412	0.0124	0.00271	0.62	FALSE	FALSE	FALSE	FALSE	FALSE	0	MgtE family transport protein
Q9HMN8	VNG_2455C	-0.519	0.941	0.421	0.0458	0.00189	0.0972	0.119	0.00674	0.268	FALSE	FALSE	FALSE	FALSE	TRUE	1	Nucleoside recognition protein
Q9HMQ8	dld	-0.255	0.275	0.0202	0.0027	0.00211	0.778	0.0155	0.00735	0.881	FALSE	FALSE	FALSE	FALSE	FALSE	0	D-lactate dehydrogenase
Q9HMR5	VNG_2419C	-0.791	0.361	-0.43	0.154	0.522	0.427	0.296	0.614	0.638	FALSE	FALSE	FALSE	FALSE	TRUE	13	Major facilitator superfamily transport protein
Q9HMR8	sec11	0.0921	-0.00182	0.0903	0.276	0.983	0.285	0.436	0.992	0.484	FALSE	FALSE	FALSE	FALSE	FALSE	0	Signal peptidase I
Q9HMS1	VNG_2413H	-3.19	3.4	0.204	0.0039	0.00344	0.83	0.0201	0.0113	0.916	FALSE	FALSE	FALSE	FALSE	TRUE	3	DoxX domain protein
Q9HMS7	dip1	-0.205	0.571	0.366	0.109	0.000415	0.00837	0.231	0.00203	0.0659	FALSE	FALSE	FALSE	FALSE	FALSE	0	DNA damage-inducible protein
Q9HMT4	cysT1	-0.0606	0.188	0.127	0.49	0.0537	0.159	0.653	0.109	0.349	FALSE	FALSE	FALSE	FALSE	FALSE	0	ABC-type transport system permease protein(Probable substrate thiamine)
Q9HMU6	VNG_2380H	-0.534	0.769	0.235	0.004	0.000309	0.155	0.0203	0.00157	0.349	FALSE	FALSE	FALSE	FALSE	FALSE	0	Uncharacterized protein
Q9HMU9	nosY	-0.269	0.0296	-0.24	0.0382	0.814	0.0611	0.102	0.872	0.201	FALSE	FALSE	FALSE	FALSE	FALSE	0	ABC-type transport system permease protein
Q9HMW3	appB	-0.625	0.191	-0.434	0.00365	0.328	0.0301	0.0195	0.428	0.14	FALSE	FALSE	FALSE	FALSE	FALSE	0	ABC-type transport system permease protein(Probable substrate dipeptide/oligopeptide)
Q9HMX0	dppB1	-0.461	0.54	0.0784	0.00645	0.00299	0.597	0.0297	0.0101	0.79	FALSE	FALSE	FALSE	FALSE	FALSE	0	ABC-type transport system permease protein(Probable substrate dipeptide/oligopeptide)
Q9HMX1	dppC2	-0.0194	0.00361	-0.0158	0.815	0.967	0.849	0.892	0.989	0.926	FALSE	FALSE	FALSE	FALSE	FALSE	0	ABC-type transport system permease protein(Probable substrate dipeptide/oligopeptide)
Q9HMY7	VNG_2328H	-0.189	-0.162	-0.351	0.254	0.345	0.044	0.422	0.439	0.166	FALSE	FALSE	FALSE	FALSE	FALSE	0	Cox cluster protein
Q9HMY9	VNG_2324H	0.272	-0.545	-0.273	0.0956	0.004	0.0948	0.209	0.0127	0.265	FALSE	FALSE	FALSE	FALSE	FALSE	0	CPBP family intramembrane metalloprotease
Q9HMZ3	hdrD	0.0345	-0.0913	-0.0568	0.599	0.193	0.39	0.74	0.291	0.598	FALSE	FALSE	FALSE	FALSE	FALSE	0	Heterodisulfide reductase
Q9HN02	hlp	0.0521	-0.113	-0.0611	0.434	0.116	0.361	0.603	0.199	0.561	FALSE	FALSE	FALSE	FALSE	FALSE	0	DUF21/CBS domain protein
Q9HN03	VNG_2307C	1.57	-1.11	0.453	0.178	0.351	0.688	0.324	0.444	0.855	FALSE	FALSE	FALSE	FALSE	TRUE	5	Phosphate transporter
Q9HN22	VNG_2285C	0.264	-0.232	0.0321	0.0271	0.057	0.769	0.0779	0.113	0.881	FALSE	FALSE	FALSE	FALSE	FALSE	0	Preflagellin peptidase C-terminal domain-containing protein
Q9HN36	tatC1	-0.062	-0.199	-0.261	0.585	0.108	0.0335	0.729	0.192	0.146	FALSE	FALSE	FALSE	FALSE	FALSE	0	Sec-independent protein translocase protein TatC
Q9HN37	tatC2	-0.271	0.262	-0.00907	0.00779	0.0124	0.919	0.0328	0.0342	0.956	FALSE	FALSE	FALSE	FALSE	FALSE	0	Sec-independent protein translocase protein TatC
Q9HN54	VNG_2246H	0.538	-0.0574	0.48	0.0577	0.836	0.0862	0.144	0.89	0.26	FALSE	FALSE	FALSE	FALSE	TRUE	6	Uncharacterized protein
Q9HN58	VNG_2241H	0.555	0.492	1.05	0.228	0.302	0.0318	0.387	0.407	0.144	FALSE	FALSE	FALSE	FALSE	TRUE	2	Uncharacterized protein
Q9HN79	dinF	0.392	-0.905	-0.513	0.0132	1.87e-05	0.00227	0.0474	0.000224	0.0295	FALSE	FALSE	FALSE	FALSE	FALSE	0	DNA damage-inducible protein
Q9HN91	VNG_2199H	-0.277	0.354	0.0773	0.000145	1.83e-05	0.175	0.00188	0.000224	0.37	FALSE	FALSE	FALSE	FALSE	FALSE	0	Urease accessory protein UreH-like transmembrane domain-containing protein
Q9HN93	hcpB	4.1	-3.65	0.446	0.022	0.0454	0.784	0.0677	0.0949	0.881	FALSE	FALSE	FALSE	FALSE	TRUE	5	Halocyanin-like
Q9HN95	coxA1	-0.00539	0.0333	0.0279	0.957	0.75	0.78	0.981	0.826	0.881	FALSE	FALSE	FALSE	FALSE	FALSE	0	Cytochrome c oxidase subunit I
Q9HNA6	VNG_2180C	0.582	-0.46	0.122	8.37e-05	0.00103	0.277	0.00149	0.00435	0.481	FALSE	FALSE	FALSE	FALSE	FALSE	0	Signal transduction histidine kinase dimerisation/phosphoacceptor domain-containing protein
Q9HNA7	VNG_2179H	1.55	-1.47	0.0804	0.0107	0.0183	0.882	0.0416	0.0457	0.944	FALSE	FALSE	FALSE	FALSE	TRUE	12	DUF1628 domain protein
Q9HNB0	VNG_2176H	0.438	-0.277	0.161	0.134	0.352	0.568	0.27	0.444	0.773	FALSE	FALSE	FALSE	FALSE	TRUE	13	Uncharacterized protein
Q9HNB6	VNG_2168C	-0.304	0.32	0.0161	0.0755	0.0734	0.92	0.179	0.141	0.956	FALSE	FALSE	FALSE	FALSE	FALSE	0	Zinc metalloprotease
Q9HNC9	VNG_2154C	-0.00332	-0.0243	-0.0276	0.964	0.755	0.711	0.981	0.826	0.855	FALSE	FALSE	FALSE	FALSE	FALSE	0	DUF373 family protein
Q9HND9	atpK	-0.173	-0.00596	-0.179	0.584	0.985	0.571	0.729	0.992	0.773	FALSE	FALSE	FALSE	FALSE	FALSE	0	H+-transporting ATP synthase subunit K
Q9HNF6	nhaC4	-0.0594	0.275	0.216	0.622	0.0416	0.0876	0.753	0.0895	0.26	FALSE	FALSE	FALSE	FALSE	FALSE	0	Probable NhaC-type sodium/proton antiporter
Q9HNF9	VNG_2121C	-0.174	-0.227	-0.4	0.419	0.317	0.0757	0.589	0.421	0.238	FALSE	FALSE	FALSE	FALSE	FALSE	0	DUF502 family protein
Q9HNG4	uraA	-0.361	0.291	-0.0702	0.0444	0.111	0.675	0.118	0.196	0.855	FALSE	FALSE	FALSE	FALSE	FALSE	0	Xanthine/uracil permease family transportprotein
Q9HNG6	VNG_2113C	0.254	-0.13	0.124	0.000327	0.0371	0.038	0.00306	0.0822	0.151	FALSE	FALSE	FALSE	FALSE	FALSE	0	Mechanosensitive channel protein MscS
Q9HNH2	VNG_2105H	-0.352	1.56	1.21	0.478	0.00774	0.025	0.648	0.0227	0.125	FALSE	FALSE	FALSE	FALSE	TRUE	13	Uncharacterized protein
Q9HNH9	VNG_2097C	0.419	-0.211	0.208	0.583	0.791	0.784	0.729	0.854	0.881	FALSE	FALSE	FALSE	FALSE	TRUE	3	DUF418 domain protein
Q9HNI4	VNG_2089H	-0.0365	-0.0989	-0.135	0.641	0.237	0.0985	0.761	0.331	0.268	FALSE	FALSE	FALSE	FALSE	FALSE	0	Ribonuclease BN
Q9HNI9	phnE	-0.0645	0.353	0.288	0.698	0.0566	0.098	0.8	0.113	0.268	FALSE	FALSE	FALSE	FALSE	FALSE	0	ABC-type transport system permease protein(Probable substrate phosphate/phosphonate)
Q9HNK1	VNG_2068C	0.00216	-0.1	-0.098	0.972	0.128	0.121	0.981	0.212	0.301	FALSE	FALSE	FALSE	FALSE	FALSE	0	Kef-type transport system
Q9HNK5	VNG_2064H	0.21	-0.224	-0.0142	0.225	0.215	0.933	0.384	0.312	0.957	FALSE	FALSE	FALSE	FALSE	FALSE	0	TIGR03663 family protein
Q9HNN0	VNG_2027H	0.407	-0.811	-0.404	0.445	0.156	0.448	0.612	0.245	0.65	FALSE	FALSE	FALSE	FALSE	TRUE	13	Small CPxCG-related zinc finger protein
Q9HNN6	VNG_2019C	0.224	-0.141	0.083	0.014	0.113	0.318	0.0495	0.198	0.523	FALSE	FALSE	FALSE	FALSE	FALSE	0	M50 family metalloprotease
Q9HNP0	VNG_2012C	0.329	-0.653	-0.324	0.00132	2.26e-06	0.0015	0.00921	5.27e-05	0.0204	FALSE	FALSE	FALSE	FALSE	FALSE	0	M50 family metalloprotease
Q9HNQ5	VNG_1993H	-0.437	0.715	0.278	4.82e-05	2.93e-07	0.00262	0.0012	1.12e-05	0.0314	FALSE	FALSE	FALSE	FALSE	FALSE	0	Abi/CAAX domain protein
Q9HNQ9	secF	0.199	0.213	0.412	0.178	0.168	0.0106	0.324	0.261	0.0721	FALSE	FALSE	FALSE	FALSE	FALSE	0	Protein-export membrane protein SecF
Q9HNR0	secD	-0.2	0.148	-0.0518	0.00176	0.0164	0.337	0.0116	0.0416	0.531	FALSE	FALSE	FALSE	FALSE	FALSE	0	Protein-export membrane protein SecD
Q9HNR2	nhaC3	0.0839	0.11	0.194	0.251	0.156	0.015	0.42	0.245	0.0884	FALSE	FALSE	FALSE	FALSE	FALSE	0	Probable NhaC-type sodium/proton antiporter
Q9HNR7	VNG_1978H	-0.292	0.255	-0.0364	0.56	0.625	0.942	0.71	0.708	0.958	FALSE	FALSE	FALSE	FALSE	TRUE	7	Uncharacterized protein
Q9HNS0	VNG_1974H	0.099	-0.223	-0.124	0.307	0.0377	0.204	0.473	0.0829	0.405	FALSE	FALSE	FALSE	FALSE	FALSE	0	DUF1628 domain protein
Q9HNV1	VNG_1934H	-0.109	-0.0114	-0.121	0.294	0.915	0.248	0.455	0.96	0.462	FALSE	FALSE	FALSE	FALSE	FALSE	0	Secreted glycoprotein
Q9HNX1	fxsA	0.631	-0.791	-0.16	0.000608	0.000114	0.285	0.00535	0.000829	0.484	FALSE	FALSE	FALSE	FALSE	FALSE	0	FxsA domain protein
Q9HNY2	VNG_1894C	0.406	-0.479	-0.0732	0.000224	6.86e-05	0.393	0.00255	0.000641	0.6	FALSE	FALSE	FALSE	FALSE	FALSE	0	ABC-type transport system permease protein
Q9HP02	potC	0.57	-0.253	0.316	0.0674	0.413	0.29	0.164	0.5	0.488	FALSE	FALSE	FALSE	FALSE	TRUE	10	ABC-type transport system permease protein
Q9HP06	cef	-0.137	-0.333	-0.469	0.273	0.0183	0.00147	0.436	0.0457	0.0204	FALSE	FALSE	FALSE	FALSE	FALSE	0	Cation efflux system protein (Zinc/cadmium)
Q9HP10	htr3	0.0562	-0.165	-0.109	0.446	0.0443	0.151	0.612	0.0932	0.344	FALSE	FALSE	FALSE	FALSE	FALSE	0	Htr3 transducer
Q9HP15	VNG_1849H	-0.106	0.117	0.011	0.206	0.183	0.893	0.361	0.278	0.95	FALSE	FALSE	FALSE	FALSE	FALSE	0	HPP family protein
Q9HP16	pchA	0.136	-0.251	-0.115	0.139	0.015	0.207	0.278	0.0389	0.408	FALSE	FALSE	FALSE	FALSE	FALSE	0	Potassium channel homolog
Q9HP39	VNG_1820H	-0.105	0.594	0.489	0.773	0.134	0.194	0.859	0.217	0.392	FALSE	FALSE	FALSE	FALSE	TRUE	2	Uncharacterized protein
Q9HP63	panF	-0.27	0.279	0.00902	0.0248	0.0261	0.935	0.0733	0.0605	0.957	FALSE	FALSE	FALSE	FALSE	FALSE	0	Pantothenate permease
Q9HP66	VNG_1782C	-0.117	0.153	0.0354	0.275	0.178	0.736	0.436	0.273	0.86	FALSE	FALSE	FALSE	FALSE	FALSE	0	DUF92 family protein
Q9HP76	VNG_1770C	-0.012	0.104	0.0923	0.852	0.134	0.163	0.919	0.217	0.353	FALSE	FALSE	FALSE	FALSE	FALSE	0	Protein kinase domain-containing protein
Q9HP86	VNG_1758H	-0.865	1.27	0.409	0.0493	0.00882	0.327	0.125	0.0256	0.529	FALSE	FALSE	FALSE	FALSE	TRUE	11	Uncharacterized protein
Q9HP95	VNG_1744H	-0.099	0.151	0.0516	0.848	0.78	0.92	0.919	0.845	0.956	FALSE	FALSE	FALSE	FALSE	TRUE	12	ZIP family metal transporter
Q9HPA3	VNG_1732C	-0.166	-0.0316	-0.198	0.138	0.779	0.0822	0.277	0.845	0.256	FALSE	FALSE	FALSE	FALSE	FALSE	0	Potassium channel domain-containing protein
Q9HPA6	htlB	-0.41	0.666	0.256	0.00203	3.81e-05	0.0337	0.0124	0.000406	0.146	FALSE	FALSE	FALSE	FALSE	FALSE	0	DUF106 family protein
Q9HPA9	trkH2	-0.0301	0.246	0.216	0.895	0.312	0.353	0.959	0.416	0.552	FALSE	FALSE	FALSE	FALSE	FALSE	0	TRK potassium uptake system protein
Q9HPE0	cruF	0.321	0.965	1.29	0.403	0.0259	0.00373	0.574	0.0605	0.036	FALSE	FALSE	FALSE	FALSE	TRUE	12	Bisanhydrobacterioruberin hydratase
Q9HPE5	VNG_1675H	0.343	-0.765	-0.422	0.033	0.000167	0.0113	0.0922	0.00106	0.0737	FALSE	FALSE	FALSE	FALSE	FALSE	0	J domain-containing protein
Q9HPG0	VNG_1655H	-0.423	0.00994	-0.413	0.111	0.97	0.119	0.234	0.989	0.301	FALSE	FALSE	FALSE	FALSE	FALSE	0	Uncharacterized protein
Q9HPH4	cbiM	-1.84	0.00256	-1.84	0.257	0.999	0.258	0.425	0.999	0.47	FALSE	FALSE	FALSE	FALSE	TRUE	12	Putative cobalt transport protein CbiM
Q9HPH6	cbiQ	0.1	-0.14	-0.0399	0.657	0.553	0.859	0.773	0.644	0.931	FALSE	FALSE	FALSE	FALSE	FALSE	0	ABC-type transport system permease protein(Probable substrate cobalt)
Q9HPI3	ccp	-0.988	-0.484	-1.47	0.318	0.635	0.145	0.485	0.717	0.339	FALSE	FALSE	FALSE	FALSE	TRUE	3	Cytochrome aa3 controlling protein
Q9HPK3	cysT2	-0.419	0.267	-0.152	0.377	0.587	0.745	0.549	0.675	0.864	FALSE	FALSE	FALSE	FALSE	TRUE	13	ABC-type transport system permease protein(Probable substrate sulfate/thiosulfate/molybdate)
Q9HPQ2	trp6	-0.07	0.142	0.072	0.527	0.228	0.515	0.677	0.323	0.723	FALSE	FALSE	FALSE	FALSE	FALSE	0	Daunorubicin resistance ABC transporter ATP-binding protein
Q9HPQ3	VNG_1525C	0.483	0.91	1.39	0.174	0.0213	0.000967	0.321	0.0522	0.017	FALSE	FALSE	FALSE	FALSE	TRUE	8	DUF4010 domain-containing protein
Q9HPQ5	htr8	0.00259	-0.337	-0.334	0.966	7.86e-05	5.49e-05	0.981	0.000713	0.00383	FALSE	FALSE	FALSE	FALSE	FALSE	0	Htr8 transducer
Q9HPQ7	VNG_1519H	-0.0127	0.9	0.887	0.971	0.0259	0.0224	0.981	0.0605	0.12	FALSE	FALSE	FALSE	FALSE	FALSE	0	DUF2892 family protein
Q9HPR0	VNG_1514H	-0.2	-0.508	-0.708	0.647	0.274	0.12	0.765	0.378	0.301	FALSE	FALSE	FALSE	FALSE	TRUE	14	DUF649 family protein
Q9HPT0	VNG_1484H	0.296	-0.047	0.249	8.55e-06	0.324	5.41e-05	0.000739	0.425	0.00383	FALSE	FALSE	FALSE	FALSE	FALSE	0	Uncharacterized protein
Q9HPT7	VNG_1476C	0.15	-0.449	-0.299	0.0373	1.07e-05	0.000402	0.1	0.00016	0.00924	FALSE	FALSE	FALSE	FALSE	FALSE	0	RND superfamily permease
Q9HPT8	VNG_1475C	0.0843	-0.976	-0.892	0.665	0.000219	0.000336	0.777	0.00128	0.00837	FALSE	FALSE	FALSE	FALSE	FALSE	0	CARDB domain-containing protein
Q9HPV6	VNG_1455H	0.000372	0.264	0.264	0.997	0.0129	0.00997	0.998	0.0355	0.071	FALSE	FALSE	FALSE	FALSE	FALSE	0	DoxX domain protein
Q9HPW7	VNG_1440H	0.00515	0.0726	0.0777	0.959	0.487	0.438	0.981	0.58	0.639	FALSE	FALSE	FALSE	FALSE	FALSE	0	Uncharacterized protein
Q9HPX5	htlA	-0.136	0.0975	-0.038	0.0811	0.217	0.606	0.186	0.312	0.795	FALSE	FALSE	FALSE	FALSE	FALSE	0	AI-2E family transport protein
Q9HPY9	VNG_1409C	0.0432	0.142	0.185	0.926	0.77	0.69	0.978	0.84	0.855	FALSE	FALSE	FALSE	FALSE	TRUE	1	DUF63 family protein
Q9HPZ0	ush	-0.228	-0.218	-0.445	0.157	0.193	0.011	0.298	0.291	0.0728	FALSE	FALSE	FALSE	FALSE	FALSE	0	5'-nucleotidase family hydrolase
Q9HQ04	mscS2	0.0205	0.152	0.172	0.807	0.0981	0.0541	0.887	0.177	0.184	FALSE	FALSE	FALSE	FALSE	FALSE	0	Mechanosensitive channel protein MscS
Q9HQ05	VNG_1387H	0.17	0.0947	0.265	0.262	0.543	0.0899	0.428	0.634	0.26	FALSE	FALSE	FALSE	FALSE	FALSE	0	Uncharacterized protein
Q9HQ15	VNG_1375C	0.103	-0.191	-0.0882	0.399	0.144	0.469	0.574	0.231	0.674	FALSE	FALSE	FALSE	FALSE	FALSE	0	histidine kinase
Q9HQ30	VNG_1355H	-0.34	0.235	-0.105	0.00089	0.0152	0.216	0.007	0.0391	0.42	FALSE	FALSE	FALSE	FALSE	FALSE	0	DUF304 domain protein
Q9HQ31	VNG_1353C	-0.0816	-0.0112	-0.0928	0.103	0.822	0.0669	0.221	0.878	0.215	FALSE	FALSE	FALSE	FALSE	FALSE	0	DUF304 domain protein
Q9HQ54	VNG_1323C	0.167	-0.0767	0.0905	0.00407	0.156	0.0855	0.0203	0.245	0.26	FALSE	FALSE	FALSE	FALSE	FALSE	0	Pectin lyase domain protein
Q9HQ64	sdhD.1	0.341	-0.256	0.0855	0.0927	0.217	0.659	0.205	0.312	0.849	FALSE	FALSE	FALSE	FALSE	FALSE	0	Membrane anchor
Q9HQ81	trkH1	-0.334	-0.689	-1.02	0.602	0.309	0.124	0.74	0.415	0.304	FALSE	FALSE	FALSE	FALSE	TRUE	1	TRK potassium uptake system protein
Q9HQA7	VNG_1249C	-0.219	0.382	0.163	0.0113	0.000241	0.0488	0.0421	0.00139	0.174	FALSE	FALSE	FALSE	FALSE	FALSE	0	ABC-type transport system permease protein
Q9HQB9	VNG_1234C	-0.0527	0.0663	0.0136	0.63	0.563	0.901	0.757	0.652	0.952	FALSE	FALSE	FALSE	FALSE	FALSE	0	Sensor box histidine kinase
Q9HQF3	hcpD	0.498	-1.16	-0.664	0.232	0.0142	0.118	0.392	0.0374	0.301	FALSE	FALSE	FALSE	FALSE	TRUE	1	Halocyanin HcpD
Q9HQG2	VNG_1178H	0.0272	0.883	0.91	0.952	0.0741	0.0565	0.981	0.141	0.19	FALSE	FALSE	FALSE	FALSE	TRUE	8	Uncharacterized protein
Q9HQH2	VNG_1164C	-0.104	0.339	0.235	0.151	3e-04	0.00398	0.294	0.00155	0.0369	FALSE	FALSE	FALSE	FALSE	FALSE	0	Mechanosensitive channel protein MscS
Q9HQN6	menA	-0.29	0.24	-0.0502	0.0222	0.0614	0.664	0.0677	0.12	0.852	FALSE	FALSE	FALSE	FALSE	FALSE	0	1,4-dihydroxy-2-naphthoate octaprenyltransferase
Q9HQP2	tot	0.286	-0.191	0.095	0.0034	0.0415	0.264	0.0188	0.0895	0.473	FALSE	FALSE	FALSE	FALSE	FALSE	0	dolichyl-phosphooligosaccharide-protein glycotransferase
Q9HQP3	exoM	0.0511	0.104	0.155	0.465	0.164	0.0381	0.634	0.257	0.151	FALSE	FALSE	FALSE	FALSE	FALSE	0	Succinoglycan biosynthesis protein
Q9HQQ3	VNG_1056C	0.344	-1.12	-0.78	0.384	0.0136	0.0603	0.557	0.0365	0.2	FALSE	FALSE	FALSE	FALSE	TRUE	1	AlkP-core domain protein
Q9HQQ5	ptp	0.344	0.0959	0.44	0.000231	0.214	1.96e-05	0.00255	0.312	0.00293	FALSE	FALSE	FALSE	FALSE	FALSE	0	Probable flippase AglR
Q9HQQ6	gtl	0.238	-0.0322	0.206	0.0233	0.748	0.0451	0.0705	0.826	0.166	FALSE	FALSE	FALSE	FALSE	FALSE	0	Dolichyl-phosphate glucosyltransferase AglJ
Q9HQQ8	VNG_1050H	0.533	-0.931	-0.398	0.604	0.39	0.698	0.74	0.48	0.855	FALSE	FALSE	FALSE	FALSE	TRUE	8	TRAM domain protein
Q9HQR9	VNG_1034H	-0.309	0.195	-0.113	0.0111	0.0987	0.303	0.042	0.177	0.501	FALSE	FALSE	FALSE	FALSE	FALSE	0	Uncharacterized protein
Q9HQS2	pgsA	0.519	-0.525	-0.00569	0.000995	0.00129	0.965	0.00743	0.00502	0.972	FALSE	FALSE	FALSE	FALSE	FALSE	0	CDP-diacylglycerol-glycerol-3-phosphate 3-phosphatidyltransferase
Q9HQV1	VNG_0993H	-0.0657	-0.178	-0.244	0.494	0.0893	0.0204	0.653	0.166	0.111	FALSE	FALSE	FALSE	FALSE	FALSE	0	Uncharacterized protein
Q9HQV2	VNG_0992H	0.414	-0.785	-0.371	0.00163	5.23e-06	0.00369	0.0111	0.000104	0.036	FALSE	FALSE	FALSE	FALSE	FALSE	0	Secreted glycoprotein
Q9HQW3	VNG_0979H	0.329	-0.188	0.141	0.401	0.643	0.716	0.574	0.72	0.855	FALSE	FALSE	FALSE	FALSE	TRUE	11	Glycerophosphoryl diester phosphodiesterase membrane domain-containing protein
Q9HQY4	fapJ	0.404	0.292	0.696	0.109	0.257	0.0105	0.231	0.356	0.0721	FALSE	FALSE	FALSE	FALSE	TRUE	1	Archaellar motor/biogenesis protein ArlJ
Q9HQZ1	gufA	-0.895	0.974	0.0788	0.00189	0.00138	0.743	0.012	0.00518	0.864	FALSE	FALSE	FALSE	FALSE	TRUE	2	GufA family transport protein (Probablesubstrate zinc)
Q9HR01	VNG_0927C	-0.428	0.396	-0.0324	8.46e-05	0.000272	0.688	0.00149	0.00147	0.855	FALSE	FALSE	FALSE	FALSE	FALSE	0	Uncharacterized protein
Q9HR05	sfuB	0.526	-0.826	-0.3	0.28	0.113	0.532	0.44	0.198	0.74	FALSE	FALSE	FALSE	FALSE	TRUE	4	ABC-type transport system permease protein
Q9HR07	VNG_0920H	-0.312	0.382	0.0703	0.000496	0.000113	0.33	0.00449	0.000829	0.529	FALSE	FALSE	FALSE	FALSE	FALSE	0	Glycosyltransferase RgtA/B/C/D-like domain-containing protein
Q9HR13	VNG_0913H	-0.168	0.0823	-0.0861	0.0178	0.231	0.193	0.0585	0.324	0.392	FALSE	FALSE	FALSE	FALSE	FALSE	0	Uncharacterized protein
Q9HR14	VNG_0911H	1.68	-1.01	0.675	0.0109	0.116	0.26	0.0417	0.199	0.471	FALSE	FALSE	FALSE	FALSE	TRUE	4	C2H2-type domain-containing protein
Q9HR16	putP	-0.0611	-0.173	-0.234	0.522	0.096	0.0243	0.676	0.174	0.125	FALSE	FALSE	FALSE	FALSE	FALSE	0	Proline permease
Q9HR17	VNG_0907H	-0.643	0.15	-0.493	0.488	0.876	0.593	0.653	0.928	0.789	FALSE	FALSE	FALSE	FALSE	TRUE	14	Uncharacterized protein
Q9HR22	rbsC2	-0.0769	-0.102	-0.178	0.359	0.25	0.0446	0.531	0.348	0.166	FALSE	FALSE	FALSE	FALSE	FALSE	0	ABC-type transport system permease protein(Probable substrate sugar)
Q9HR23	rbsC1	0.11	-0.0797	0.0307	0.479	0.623	0.843	0.648	0.708	0.923	FALSE	FALSE	FALSE	FALSE	FALSE	0	ABC-type transport system permease protein(Probable substrate sugar)
Q9HR41	traB	-0.000167	0.163	0.163	0.998	0.0336	0.0276	0.998	0.076	0.135	FALSE	FALSE	FALSE	FALSE	FALSE	0	Possible signaling protein
Q9HR54	VNG_0858C	0.0968	-0.345	-0.248	0.179	0.00025	0.00265	0.324	0.00141	0.0314	FALSE	FALSE	FALSE	FALSE	FALSE	0	Probable rhomboid family protease
Q9HR62	VNG_0846C	0.141	-0.203	-0.062	0.117	0.037	0.475	0.241	0.0822	0.677	FALSE	FALSE	FALSE	FALSE	FALSE	0	VKGC domain protein
Q9HR80	VNG_0822C	0.33	0.265	0.594	0.00982	0.0381	9.17e-05	0.0386	0.0832	0.00392	FALSE	FALSE	FALSE	FALSE	FALSE	0	Type II secretion system protein GspF domain-containing protein
Q9HR88	htr18	0.228	-0.414	-0.185	0.00796	9.46e-05	0.025	0.0331	0.000781	0.125	FALSE	FALSE	FALSE	FALSE	FALSE	0	Htr18 transducer
Q9HR94	tatA	0.285	-0.575	-0.289	0.0161	0.000112	0.0151	0.0549	0.000829	0.0884	FALSE	FALSE	FALSE	FALSE	FALSE	0	Sec-independent protein translocase proteinTatA
Q9HRA1	htr6	0.039	-0.189	-0.15	0.726	0.118	0.189	0.819	0.2	0.388	FALSE	FALSE	FALSE	FALSE	FALSE	0	Htr6 transducer
Q9HRB0	VNG_0779C	0.247	-0.771	-0.524	0.496	0.0551	0.16	0.653	0.111	0.349	FALSE	FALSE	FALSE	FALSE	FALSE	0	S1 motif domain-containing protein
Q9HRB8	VNG_0767H	1.37	-1.17	0.2	0.0192	0.0487	0.705	0.0618	0.101	0.855	FALSE	FALSE	FALSE	FALSE	TRUE	13	Uncharacterized protein
Q9HRC5	VNG_0759H	-0.0261	-0.143	-0.169	0.633	0.023	0.00695	0.757	0.0553	0.0577	FALSE	FALSE	FALSE	FALSE	FALSE	0	Lipoprotein
Q9HRC9	VNG_0754C	0.239	0.184	0.423	0.0774	0.182	0.00447	0.182	0.278	0.0393	FALSE	FALSE	FALSE	FALSE	FALSE	0	Glutamate/valine-rich protein
Q9HRD0	ylnA	-0.00556	-0.0866	-0.0922	0.953	0.382	0.333	0.981	0.472	0.529	FALSE	FALSE	FALSE	FALSE	FALSE	0	Phosphate transporter
Q9HRE2	VNG_0737H	-0.176	1.95	1.77	0.831	0.0371	0.0461	0.906	0.0822	0.166	FALSE	FALSE	FALSE	FALSE	TRUE	6	Uncharacterized protein
Q9HRF2	VNG_0727C	-0.385	0.528	0.143	1.8e-05	7.95e-07	0.0346	0.000794	2.64e-05	0.146	FALSE	FALSE	FALSE	FALSE	FALSE	0	MATE efflux family protein
Q9HRF5	VNG_0724H	-0.803	0.627	-0.176	0.000151	0.00184	0.283	0.00188	0.00667	0.484	FALSE	FALSE	FALSE	FALSE	FALSE	0	Uncharacterized protein
Q9HRF7	dip2	0.464	-0.388	0.0765	9.88e-06	0.000102	0.293	0.000739	0.000804	0.488	FALSE	FALSE	FALSE	FALSE	FALSE	0	DNA damage-inducible protein
Q9HRG6	VNG_0708H	0.0283	0.421	0.449	0.944	0.323	0.273	0.981	0.425	0.48	FALSE	FALSE	FALSE	FALSE	TRUE	3	Uncharacterized protein
Q9HRH2	yvgX	-0.2	0.278	0.0781	0.021	0.00377	0.328	0.0655	0.0123	0.529	FALSE	FALSE	FALSE	FALSE	FALSE	0	Molybdenum-binding protein
Q9HRH6	VNG_0692C	0.0334	0.00554	0.0389	0.631	0.939	0.576	0.757	0.978	0.773	FALSE	FALSE	FALSE	FALSE	FALSE	0	ABC-type transport system permease protein
Q9HRH7	VNG_0690C	0.0239	0.000833	0.0247	0.68	0.989	0.67	0.782	0.992	0.855	FALSE	FALSE	FALSE	FALSE	FALSE	0	ABC-type transport system permease protein
Q9HRJ4	VNG_0670H	-0.0444	-0.526	-0.57	0.783	0.0064	0.00273	0.867	0.019	0.0314	FALSE	FALSE	FALSE	FALSE	FALSE	0	Small CPxCG-related zinc finger protein
Q9HRJ5	VNG_0669H	-0.0199	-0.267	-0.287	0.937	0.32	0.267	0.98	0.424	0.475	FALSE	FALSE	FALSE	FALSE	FALSE	0	ABC-type transport system permease protein
Q9HRJ7	trp4	-0.407	0.198	-0.21	0.0522	0.342	0.294	0.131	0.439	0.488	FALSE	FALSE	FALSE	FALSE	FALSE	0	ABC transporter, ATP-binding protein homolog
Q9HRJ9	coxB1	0.0453	-0.109	-0.0636	0.668	0.33	0.549	0.777	0.429	0.759	FALSE	FALSE	FALSE	FALSE	FALSE	0	cytochrome-c oxidase
Q9HRK2	VNG_0660H	-1.81	-0.457	-2.26	0.206	0.753	0.119	0.361	0.826	0.301	FALSE	FALSE	FALSE	FALSE	TRUE	11	Cox cluster protein
Q9HRL1	ndhG3	-0.373	0.258	-0.115	6.07e-06	0.000395	0.0506	0.000739	0.00197	0.178	FALSE	FALSE	FALSE	FALSE	FALSE	0	NADH dehydrogenase/oxidoreductase
Q9HRL2	nuoM	-0.361	0.496	0.134	0.163	0.0735	0.593	0.307	0.141	0.789	FALSE	FALSE	FALSE	FALSE	FALSE	0	F420H2:quinone oxidoreductase chain M
Q9HRL3	nuoL	0.0312	-0.112	-0.081	0.806	0.402	0.525	0.887	0.492	0.734	FALSE	FALSE	FALSE	FALSE	FALSE	0	F420H2:quinone oxidoreductase chain L
Q9HRL4	nolC	0.955	-0.62	0.334	0.281	0.497	0.701	0.441	0.59	0.855	FALSE	FALSE	FALSE	FALSE	TRUE	4	NADH dehydrogenase-like complex subunit K
Q9HRL8	ndhG4	-0.228	0.204	-0.0248	0.0266	0.0531	0.792	0.0773	0.109	0.882	FALSE	FALSE	FALSE	FALSE	FALSE	0	NADH dehydrogenase/oxidoreductase
Q9HRM1	nolB	-0.103	0.00425	-0.0992	0.414	0.974	0.433	0.584	0.989	0.639	FALSE	FALSE	FALSE	FALSE	FALSE	0	NADH dehydrogenase-like complex subunit A
Q9HRM4	VNG_0631C	0.509	-0.695	-0.186	0.133	0.0555	0.57	0.27	0.111	0.773	FALSE	FALSE	FALSE	FALSE	TRUE	1	Glycosyltransferase RgtA/B/C/D-like domain-containing protein
Q9HRN3	edp	0.059	-0.599	-0.54	0.715	0.00266	0.00407	0.813	0.00914	0.0369	FALSE	FALSE	FALSE	FALSE	FALSE	0	Proteinase IV homolog
Q9HRN5	pchA2	-0.0717	0.301	0.229	0.328	0.00109	0.00578	0.493	0.00447	0.0494	FALSE	FALSE	FALSE	FALSE	FALSE	0	Ion channel pore / TrkA domain protein
Q9HRN6	htr16	-0.062	-0.144	-0.206	0.662	0.338	0.16	0.777	0.437	0.349	FALSE	FALSE	FALSE	FALSE	FALSE	0	Htr16 transducer
Q9HRQ6	VNG_0591C	0.524	-0.579	-0.0552	0.000263	0.000155	0.621	0.0028	0.00103	0.811	FALSE	FALSE	FALSE	FALSE	FALSE	0	ArsR family transcription regulator
Q9HRQ7	VNG_0590H	0.64	-1.1	-0.458	0.117	0.0157	0.252	0.241	0.04	0.463	FALSE	FALSE	FALSE	FALSE	TRUE	11	DUF2269 family protein
Q9HRQ8	VNG_0587H	0.00695	-0.00707	-0.000117	0.934	0.936	0.999	0.98	0.978	0.999	FALSE	FALSE	FALSE	FALSE	FALSE	0	Uncharacterized protein
Q9HRQ9	hcpE	0.215	-0.471	-0.256	0.0671	0.00093	0.0334	0.164	0.00403	0.146	FALSE	FALSE	FALSE	FALSE	FALSE	0	Halocyanin HcpE
Q9HRR0	VNG_0585H	0.165	-0.217	-0.0521	0.156	0.0794	0.644	0.296	0.148	0.837	FALSE	FALSE	FALSE	FALSE	FALSE	0	Uncharacterized protein
Q9HRR2	cyb	-0.546	0.345	-0.202	0.000291	0.0122	0.101	0.00287	0.0341	0.273	FALSE	FALSE	FALSE	FALSE	FALSE	0	Cytochrome b6
Q9HRR3	petD	0.0775	0.103	0.18	0.221	0.127	0.00981	0.381	0.21	0.071	FALSE	FALSE	FALSE	FALSE	FALSE	0	Cytochrome bc1 complex cytochrome b/c subunit
Q9HRR4	VNG_0581H	0.132	0.103	0.235	0.405	0.533	0.149	0.574	0.625	0.342	FALSE	FALSE	FALSE	FALSE	FALSE	0	Uncharacterized protein
Q9HRR6	VNG_0578H	-0.132	-0.0112	-0.143	0.538	0.96	0.505	0.688	0.989	0.716	FALSE	FALSE	FALSE	FALSE	FALSE	0	Uncharacterized protein
Q9HRS0	VNG_0573C	0.444	-0.273	0.172	0.00386	0.0625	0.205	0.0201	0.121	0.405	FALSE	FALSE	FALSE	FALSE	FALSE	0	Blue (type 1) copper domain-containing protein
Q9HRS2	mrpE	0.0271	0.104	0.132	0.671	0.131	0.0534	0.777	0.215	0.183	FALSE	FALSE	FALSE	FALSE	FALSE	0	Mrp-type sodium/proton antiporter system subunit
Q9HRS5	mrpB1	0.114	-0.0767	0.037	0.205	0.405	0.672	0.361	0.492	0.855	FALSE	FALSE	FALSE	FALSE	FALSE	0	Mrp-type sodium/proton antiporter system subunitB1
Q9HRS7	mrpC	1.16	-1.12	0.0458	0.328	0.367	0.969	0.493	0.459	0.972	FALSE	FALSE	FALSE	FALSE	TRUE	7	Mrp-type sodium/proton antiporter system subunitC
Q9HRS8	ndhG2	-0.658	0.844	0.186	0.000139	1.71e-05	0.169	0.00188	0.000222	0.36	FALSE	FALSE	FALSE	FALSE	FALSE	0	NADH dehydrogenase/oxidoreductase
Q9HRS9	VNG_0562C	0.546	1.93	2.48	0.602	0.0915	0.0292	0.74	0.169	0.139	FALSE	FALSE	FALSE	FALSE	TRUE	10	NADH:quinone oxidoreductase/Mrp antiporter membrane subunit domain-containing protein
Q9HRT0	mrpD2	-0.232	0.281	0.0486	0.0119	0.00478	0.557	0.0433	0.0147	0.764	FALSE	FALSE	FALSE	FALSE	FALSE	0	Mrp-type sodium/proton antiporter system subunitD2
Q9HRT3	sgb	0.588	-0.324	0.264	0.0609	0.302	0.376	0.151	0.407	0.582	FALSE	FALSE	FALSE	FALSE	TRUE	14	Probable RfbX family transport protein
Q9HRT4	VNG_0555C	0.139	-0.299	-0.16	0.0849	0.00185	0.0517	0.192	0.00667	0.18	FALSE	FALSE	FALSE	FALSE	FALSE	0	DUF2298 family protein
Q9HRU7	VNG_0537C	0.142	-0.112	0.0297	0.117	0.227	0.732	0.241	0.323	0.86	FALSE	FALSE	FALSE	FALSE	FALSE	0	TRAP-type transport system permease protein
Q9HRW2	VNG_0516H	-0.00902	-0.104	-0.113	0.995	0.942	0.935	0.998	0.978	0.957	FALSE	FALSE	FALSE	FALSE	TRUE	8	Uncharacterized protein
Q9HRX1	VNG_0505C	0.449	-0.182	0.266	0.0246	0.345	0.158	0.0733	0.439	0.349	FALSE	FALSE	FALSE	FALSE	FALSE	0	DUF21/CBS domain protein
Q9HS03	VNG_0466C	-0.301	0.142	-0.16	0.223	0.575	0.511	0.383	0.664	0.72	FALSE	FALSE	FALSE	FALSE	TRUE	11	ABC-2 type transporter transmembrane domain-containing protein
Q9HS05	VNG_0463C	0.855	-0.944	-0.0888	0.0358	0.0278	0.813	0.0984	0.0639	0.901	FALSE	FALSE	FALSE	FALSE	FALSE	0	Uncharacterized protein
Q9HS11	pstC2	-0.239	0.47	0.231	0.0787	0.003	0.0884	0.184	0.0101	0.26	FALSE	FALSE	FALSE	FALSE	FALSE	0	Phosphate transport system permease protein
Q9HS12	pstA2	-0.638	0.622	-0.0161	3.22e-05	6.55e-05	0.883	0.00119	0.000632	0.944	FALSE	FALSE	FALSE	FALSE	FALSE	0	Phosphate transport system permease protein PstA
Q9HS26	nhaC1	-0.0712	0.0828	0.0116	0.431	0.382	0.897	0.602	0.472	0.951	FALSE	FALSE	FALSE	FALSE	FALSE	0	Na+/H+ antiporter
Q9HS33	yfmO2	-0.164	0.21	0.0461	0.0197	0.00603	0.473	0.062	0.018	0.677	FALSE	FALSE	FALSE	FALSE	FALSE	0	Major facilitator superfamily transport protein
Q9HS47	VNG_0408H	-0.268	0.15	-0.117	0.355	0.615	0.682	0.529	0.702	0.855	FALSE	FALSE	FALSE	FALSE	TRUE	3	Peptidase M48 family protein
Q9HS48	VNG_0407H	-1.2	1.04	-0.164	0.0075	0.0219	0.677	0.0325	0.0532	0.855	FALSE	FALSE	FALSE	FALSE	TRUE	10	Uncharacterized protein
Q9HS59	VNG_0393C	-0.16	0.315	0.154	0.00713	3.55e-05	0.00909	0.0318	0.000393	0.068	FALSE	FALSE	FALSE	FALSE	FALSE	0	DUF373 family protein
Q9HS82	VNG_0361C	0.434	-0.487	-0.0527	0.145	0.12	0.854	0.287	0.2	0.929	FALSE	FALSE	FALSE	FALSE	FALSE	0	Rhomboid family protease
Q9HS84	VNG_0359C	0.0785	-0.315	-0.237	0.402	0.00487	0.0204	0.574	0.0149	0.111	FALSE	FALSE	FALSE	FALSE	FALSE	0	Ribonuclease BN
Q9HS86	htr14	0.172	-0.294	-0.122	0.00764	0.000153	0.0436	0.0326	0.00103	0.166	FALSE	FALSE	FALSE	FALSE	FALSE	0	Htr14 transducer
Q9HS87	VNG_0354C	-0.0787	-0.167	-0.246	0.606	0.302	0.122	0.74	0.407	0.301	FALSE	FALSE	FALSE	FALSE	FALSE	0	Abi/CAAX domain protein
Q9HS88	VNG_0352H	0.382	-0.517	-0.135	0.00572	0.000839	0.271	0.0271	0.00374	0.479	FALSE	FALSE	FALSE	FALSE	FALSE	0	Homolog to Sec-independent protein translocasesubunit TatA
Q9HSA0	VNG_0331H	-0.132	0.517	0.384	0.147	4.69e-05	0.000514	0.288	0.000484	0.011	FALSE	FALSE	FALSE	FALSE	FALSE	0	DUF3007 family protein
Q9HSA2	caaX	0.137	-0.0747	0.0621	0.101	0.374	0.438	0.218	0.466	0.639	FALSE	FALSE	FALSE	FALSE	FALSE	0	Peptidase M48 family protein (Homolog to CAAXprenyl protease)
Q9HSA7	VNG_0322H	-0.538	0.287	-0.251	0.00348	0.0962	0.125	0.0189	0.174	0.304	FALSE	FALSE	FALSE	FALSE	FALSE	0	NfeD domain protein
Q9HSA8	ids	0.112	0.00817	0.12	0.0947	0.902	0.0749	0.208	0.95	0.238	FALSE	FALSE	FALSE	FALSE	FALSE	0	Bifunctional short chain isoprenyl diphosphate synthase
Q9HSE5	VNG_0270C	0.0741	-0.193	-0.118	0.746	0.426	0.607	0.833	0.513	0.795	FALSE	FALSE	FALSE	FALSE	TRUE	11	Major facilitator superfamily (MFS) profile domain-containing protein
Q9HSF1	VNG_0262C	0.0961	-0.0724	0.0237	0.209	0.358	0.75	0.363	0.45	0.866	FALSE	FALSE	FALSE	FALSE	FALSE	0	DHH/RecJ family phosphoesterase
Q9HSG4	VNG_0244H	-0.155	-0.442	-0.597	0.884	0.691	0.575	0.95	0.77	0.773	FALSE	FALSE	FALSE	FALSE	TRUE	13	Yip1 domain protein
Q9HSH3	VNG_0230C	-0.065	0.051	-0.014	0.349	0.479	0.838	0.522	0.572	0.921	FALSE	FALSE	FALSE	FALSE	FALSE	0	DUF2070 family protein
Q9HSH8	VNG_0222C	1.14	-0.506	0.633	0.0359	0.341	0.219	0.0984	0.439	0.422	FALSE	FALSE	FALSE	FALSE	TRUE	13	DUF11/DUF58 family protein
Q9HSJ6	VNG_0197C	-1.11	1.07	-0.036	0.00702	0.0112	0.92	0.0318	0.0318	0.956	FALSE	FALSE	FALSE	FALSE	TRUE	1	UPF0104 family protein
Q9HSK3	VNG_0188H	-0.437	0.836	0.398	0.146	0.0136	0.183	0.287	0.0365	0.383	FALSE	FALSE	FALSE	FALSE	TRUE	2	Major facilitator superfamily transport protein
Q9HSL1	VNG_0178H	0.248	-0.198	0.0506	0.0818	0.175	0.708	0.187	0.271	0.855	FALSE	FALSE	FALSE	FALSE	FALSE	0	Homolog to restriction system mrr
Q9HSL5	cat1	0.347	-0.319	0.0283	0.000729	0.00203	0.733	0.00606	0.00714	0.86	FALSE	FALSE	FALSE	FALSE	FALSE	0	Cationic amino acid transporter
Q9HSM3	alkK	0.394	-0.426	-0.0317	0.314	0.298	0.934	0.481	0.407	0.957	FALSE	FALSE	FALSE	FALSE	TRUE	14	Medium-chain acyl-CoA ligase
Q9HSN5	zntA	0.0458	-0.156	-0.11	0.616	0.117	0.239	0.749	0.199	0.455	FALSE	FALSE	FALSE	FALSE	FALSE	0	P-type transport ATPase (Probable substratezinc/cadmium)
Q9HSQ1	VNG_0130H	-1.3	2.08	0.78	0.203	0.0594	0.435	0.361	0.117	0.639	FALSE	FALSE	FALSE	FALSE	TRUE	11	Uncharacterized protein
Q9HSQ7	trp1	0.302	-0.109	0.194	0.0468	0.466	0.185	0.12	0.56	0.384	FALSE	FALSE	FALSE	FALSE	FALSE	0	ABC transport protein
Q9HSW2	VNG_0050C	-0.31	0.713	0.403	0.499	0.149	0.383	0.653	0.238	0.59	FALSE	FALSE	FALSE	FALSE	TRUE	5	Probable RfbX family transport protein
Q9HSZ7	VNG_0011C	0.148	0.837	0.985	0.528	0.00343	0.000692	0.677	0.0113	0.0138	FALSE	FALSE	FALSE	FALSE	TRUE	10	Sugar transferase
Q9HT01	VNG_0005H	0.0703	-0.0542	0.0161	0.263	0.404	0.794	0.428	0.492	0.882	FALSE	FALSE	FALSE	FALSE	FALSE	0	Dolichyl-diphosphooligosaccharide--protein glycosyltransferase
Q9HT02	VNG_0003C	-0.0246	-0.106	-0.13	0.736	0.178	0.0893	0.825	0.273	0.26	FALSE	FALSE	FALSE	FALSE	FALSE	0	ABC transporter permease
Q9HT04	VNG_0001H	0.298	-0.905	-0.607	0.0177	1.56e-06	7.68e-05	0.0585	4.25e-05	0.00383	FALSE	FALSE	FALSE	FALSE	FALSE	0	Secreted glycoprotein

## Sheet: E1_IrrVSNonIrr_LabelFree_Quant
Label Free Quantification _ Non Irradiated cell envelope extract incubated in E1 (E1) vs Irradiated cell envelope extract incubated in E1 (E1R)
Protein ID	Gene Name	E1_vs_QC_log2 fold change	E1R_vs_E1_log2 fold change	E1R_vs_QC_log2 fold change	E1_vs_QC_p.val	E1R_vs_E1_p.val	E1R_vs_QC_p.val	E1_vs_QC_p.adj	E1R_vs_E1_p.adj	E1R_vs_QC_p.adj	E1_vs_QC_significant	E1R_vs_E1_significant	E1R_vs_QC_significant	significant	imputed	num_NAs	Description
Q9HQU6	VNG_0999H	0.413	2.68	3.1	0.271	4.45e-06	4.92e-07	0.458	3.61e-05	1.09e-05	FALSE	TRUE	TRUE	TRUE	TRUE	12	Uncharacterized protein
Q9HPE3	VNG_1678H	-0.932	1.68	0.752	0.0011	5.11e-06	0.00529	0.0167	3.77e-05	0.0176	FALSE	TRUE	FALSE	TRUE	TRUE	2	DUF2178 family protein
Q9HPA2	htr17	-0.605	1.58	0.98	0.0405	5.46e-05	0.00254	0.163	0.000267	0.0103	FALSE	TRUE	FALSE	TRUE	FALSE	0	Htr17 transducer
Q9HMY6	VNG_2329C	-0.79	1.3	0.512	3.5e-05	1.82e-07	0.00179	0.00186	2.94e-06	0.00782	FALSE	TRUE	FALSE	TRUE	FALSE	0	Uncharacterized protein
P61116	flaB1	-0.499	1.28	0.777	0.0875	0.000479	0.0125	0.255	0.00167	0.0343	FALSE	TRUE	FALSE	TRUE	FALSE	0	Flagellin B1
Q9HRS6	mrpB2	-1.28	1.27	-0.0128	0.00122	0.00185	0.969	0.0177	0.0052	0.972	FALSE	TRUE	FALSE	TRUE	TRUE	1	Mrp-type sodium/proton antiporter system subunitB2
Q9HHS6	phoT3	-0.29	1.14	0.848	0.258	0.000539	0.00379	0.439	0.00181	0.0139	FALSE	TRUE	FALSE	TRUE	TRUE	6	Phosphate transporter
P13075	flaA2	-0.364	1.09	0.728	0.142	0.00051	0.00759	0.332	0.00174	0.0229	FALSE	TRUE	FALSE	TRUE	FALSE	0	Flagellin A2
P57699	kdpB	-0.501	1.09	0.585	0.0615	0.000832	0.0326	0.217	0.00257	0.0709	FALSE	TRUE	FALSE	TRUE	FALSE	0	Potassium-transporting ATPase ATP-binding subunit
Q9HRX1	VNG_0505C	-0.287	1.08	0.793	0.211	0.000309	0.0027	0.389	0.00121	0.0107	FALSE	TRUE	FALSE	TRUE	FALSE	0	DUF21/CBS domain protein
P13078	flaB3	-0.359	1.07	0.711	0.155	0.000728	0.00999	0.332	0.00234	0.0286	FALSE	TRUE	FALSE	TRUE	FALSE	0	Flagellin B3
Q9HPE0	cruF	-0.177	1.02	0.848	0.153	6.62e-07	3.68e-06	0.332	7.36e-06	5.32e-05	FALSE	TRUE	FALSE	TRUE	TRUE	6	Bisanhydrobacterioruberin hydratase
Q9HN93	hcpB	3.54	-7.01	-3.48	0.0131	8.97e-05	0.0144	0.0755	0.000432	0.0389	FALSE	TRUE	FALSE	TRUE	TRUE	8	Halocyanin-like
Q9HRK1	coxC	0.408	-3.58	-3.17	0.189	1.12e-08	3.06e-08	0.367	4.97e-07	1.77e-06	FALSE	TRUE	TRUE	TRUE	FALSE	0	Cox-type terminal oxidase subunit III
Q9HHN1	arcD	0.381	-3.16	-2.78	0.0785	3.32e-10	1.04e-09	0.241	4.8e-08	1.51e-07	FALSE	TRUE	TRUE	TRUE	FALSE	0	Arginine/ornithine antiporter ArcD
Q9HQU3	VNG_1002H	1.24	-2.73	-1.5	0.00561	6.41e-06	0.00139	0.0443	4.36e-05	0.00647	FALSE	TRUE	TRUE	TRUE	TRUE	6	Uncharacterized protein
Q9HRL4	nolC	1.04	-2.69	-1.65	0.0346	4.36e-05	0.00231	0.147	0.000234	0.00953	FALSE	TRUE	TRUE	TRUE	TRUE	7	NADH dehydrogenase-like complex subunit K
Q9HMW2	appC	0.986	-2.37	-1.38	0.0077	4.5e-06	0.000646	0.053	3.61e-05	0.00389	FALSE	TRUE	TRUE	TRUE	TRUE	7	ABC-type transport system permease protein(Probable substrate dipeptide/oligopeptide)
O54523	phoT1_1	0.489	-2.32	-1.83	0.336	0.000456	0.0022	0.508	0.00163	0.00947	FALSE	TRUE	TRUE	TRUE	TRUE	3	Phosphate transporter
Q9HHQ9	VNG_6276H	0.179	-2.31	-2.14	0.369	1.2e-08	1.95e-08	0.538	4.97e-07	1.61e-06	FALSE	TRUE	TRUE	TRUE	TRUE	4	Vng6276h
Q9HNA7	VNG_2179H	0.501	-2.11	-1.61	0.118	8.55e-06	9.3e-05	0.309	5.62e-05	0.000707	FALSE	TRUE	TRUE	TRUE	TRUE	7	DUF1628 domain protein
Q9HNF7	nhaC2	0.401	-2.11	-1.71	0.0489	2.55e-08	2.11e-07	0.184	9.21e-07	6.76e-06	FALSE	TRUE	TRUE	TRUE	FALSE	0	Na+/H+ antiporter
Q9HNS6	VNG_1965H	0.37	-2.1	-1.73	0.45	8e-04	0.00258	0.613	0.00251	0.0104	FALSE	TRUE	FALSE	TRUE	TRUE	2	DUF112 family protein
Q9HR14	VNG_0911H	1.61	-2.04	-0.429	0.00363	0.000835	0.371	0.0347	0.00257	0.489	FALSE	TRUE	FALSE	TRUE	TRUE	8	C2H2-type domain-containing protein
Q9HNX1	fxsA	0.185	-1.63	-1.45	0.0929	2.94e-10	8.3e-10	0.266	4.8e-08	1.51e-07	FALSE	TRUE	TRUE	TRUE	FALSE	0	FxsA domain protein
Q9HRR6	VNG_0578H	0.611	-1.6	-0.989	0.00176	1.23e-07	2.06e-05	0.0218	2.69e-06	0.000213	FALSE	TRUE	FALSE	TRUE	FALSE	0	Uncharacterized protein
Q9HN58	VNG_2241H	0.325	-1.36	-1.04	0.239	0.000207	0.00148	0.421	0.000879	0.00679	FALSE	TRUE	TRUE	TRUE	TRUE	6	Uncharacterized protein
Q9HQG2	VNG_1178H	1.51	-1.32	0.189	0.000431	0.00185	0.578	0.0104	0.0052	0.664	FALSE	TRUE	FALSE	TRUE	TRUE	10	Uncharacterized protein
Q9HRZ7	VNG_0472H	-0.0205	-1.29	-1.31	0.953	0.00253	0.00162	0.969	0.00678	0.00721	FALSE	TRUE	TRUE	TRUE	TRUE	2	DUF2178 family protein
Q9HS87	VNG_0354C	0.401	-1.22	-0.821	0.236	0.00274	0.0235	0.421	0.00713	0.0576	FALSE	TRUE	FALSE	TRUE	TRUE	1	Abi/CAAX domain protein
Q9HN36	tatC1	0.144	-1.17	-1.02	0.242	1.46e-07	4.32e-07	0.421	2.69e-06	1.04e-05	FALSE	TRUE	TRUE	TRUE	FALSE	0	Sec-independent protein translocase protein TatC
Q9HMW3	appB	0.23	-1.07	-0.838	0.073	4.75e-07	4.94e-06	0.232	5.49e-06	6.49e-05	FALSE	TRUE	FALSE	TRUE	FALSE	0	ABC-type transport system permease protein(Probable substrate dipeptide/oligopeptide)
Q9HS88	VNG_0352H	0.318	-1.03	-0.711	0.00598	7.52e-08	3.89e-06	0.0443	1.98e-06	5.35e-05	FALSE	TRUE	FALSE	TRUE	FALSE	0	Homolog to Sec-independent protein translocasesubunit TatA
P71411	sop2	0.19	-1.02	-0.831	0.137	9.66e-07	6.35e-06	0.325	9.98e-06	7.97e-05	FALSE	TRUE	FALSE	TRUE	FALSE	0	Sensory rhodopsin-2
P02945	bop	-0.21	0.0575	-0.153	0.0696	0.615	0.176	0.225	0.708	0.282	FALSE	FALSE	FALSE	FALSE	FALSE	0	Bacteriorhodopsin
P0DME1	csg	0.053	-0.479	-0.426	0.71	0.00529	0.00845	0.818	0.0124	0.0247	FALSE	FALSE	FALSE	FALSE	FALSE	0	Cell surface glycoprotein
P0DMH8	sop1	-0.343	0.00877	-0.334	0.012	0.945	0.0139	0.0706	0.965	0.0378	FALSE	FALSE	FALSE	FALSE	FALSE	0	Sensory rhodopsin-1
P0DMI3	htr1	-0.129	0.672	0.544	0.0208	2.44e-09	2.23e-08	0.1	2.35e-07	1.61e-06	FALSE	FALSE	FALSE	FALSE	FALSE	0	Sensory rhodopsin I transducer
P0DMI4	htr4	0.067	0.29	0.357	0.307	0.000581	5.48e-05	0.485	0.00193	0.000453	FALSE	FALSE	FALSE	FALSE	FALSE	0	Transducer protein Htr4
P0DMI5	htr7	-0.342	0.829	0.488	0.0279	5.1e-05	0.00347	0.126	0.000259	0.013	FALSE	FALSE	FALSE	FALSE	FALSE	0	Transducer protein Htr7
P13077	flaB2	-0.572	0.835	0.264	0.053	0.0103	0.347	0.192	0.0233	0.469	FALSE	FALSE	FALSE	FALSE	FALSE	0	Flagellin B2
P33518	coxA2	0.116	-0.695	-0.579	0.239	5.15e-06	2.38e-05	0.421	3.77e-05	0.000226	FALSE	FALSE	FALSE	FALSE	FALSE	0	Cytochrome c oxidase polypeptide 1
P57684	kdpA	-0.278	0.291	0.0133	0.678	0.677	0.984	0.809	0.753	0.984	FALSE	FALSE	FALSE	FALSE	TRUE	12	Potassium-transporting ATPase potassium-binding subunit
P57687	kdpC	-0.175	0.611	0.436	0.546	0.0572	0.145	0.708	0.0967	0.245	FALSE	FALSE	FALSE	FALSE	TRUE	12	Potassium-transporting ATPase KdpC subunit
P61118	flaA1a	-0.514	0.924	0.41	0.00867	0.000118	0.0292	0.0583	0.000532	0.0654	FALSE	FALSE	FALSE	FALSE	FALSE	0	Flagellin A1
Q9HMD1	secG	-0.362	0.476	0.114	0.0226	0.00605	0.434	0.105	0.0141	0.545	FALSE	FALSE	FALSE	FALSE	FALSE	0	Preprotein translocase subunit SecG
Q9HN46	asd	0.941	-0.55	0.391	0.0148	0.143	0.269	0.0834	0.215	0.389	FALSE	FALSE	FALSE	FALSE	TRUE	9	Putative archaetidylserine decarboxylase proenzyme
Q9HND8	atpI	-0.028	0.0885	0.0605	0.775	0.392	0.538	0.864	0.494	0.635	FALSE	FALSE	FALSE	FALSE	FALSE	0	V-type ATP synthase subunit I
Q9HNE6	blh	-0.0651	-0.077	-0.142	0.31	0.253	0.037	0.486	0.336	0.0787	FALSE	FALSE	FALSE	FALSE	FALSE	0	Probable beta-carotene 15,15'-dioxygenase Blh
Q9HP81	htr2	0.2	-0.075	0.125	0.0057	0.263	0.0615	0.0443	0.345	0.12	FALSE	FALSE	FALSE	FALSE	FALSE	0	Sensory rhodopsin II transducer
Q9HP84	cosT	-0.116	0.305	0.189	0.136	0.00127	0.021	0.325	0.00379	0.0519	FALSE	FALSE	FALSE	FALSE	FALSE	0	Transducer protein CosT
Q9HPB1	secY	0.115	-0.163	-0.0474	0.241	0.12	0.622	0.421	0.184	0.694	FALSE	FALSE	FALSE	FALSE	FALSE	0	Protein translocase subunit SecY
Q9HPU7	brp	0.123	-0.000752	0.122	0.691	0.998	0.692	0.813	0.998	0.76	FALSE	FALSE	FALSE	FALSE	TRUE	9	Probable beta-carotene 15,15'-dioxygenase Brp
Q9HQ63	sdhD	-0.458	-0.45	-0.909	0.167	0.192	0.0117	0.347	0.272	0.0325	FALSE	FALSE	FALSE	FALSE	FALSE	0	Succinate dehydrogenase hydrophobic membrane anchor subunit
Q9HRJ8	ctaB	0.147	-0.568	-0.421	0.277	0.000877	0.00578	0.462	0.00267	0.019	FALSE	FALSE	FALSE	FALSE	TRUE	3	Protoheme IX farnesyltransferase
Q9HRP0	VNG_0610G	0.0744	0.348	0.422	0.795	0.255	0.154	0.87	0.337	0.254	FALSE	FALSE	FALSE	FALSE	TRUE	10	Digeranylgeranylglyceryl phosphate synthase
Q9HS72	secE	-0.0212	-0.723	-0.744	0.902	0.00109	0.000598	0.931	0.00329	0.00368	FALSE	FALSE	FALSE	FALSE	FALSE	0	Protein translocase subunit SecE
Q9HSC3	VNG_0303G	0.151	0.0095	0.161	0.0228	0.88	0.0166	0.105	0.919	0.0426	FALSE	FALSE	FALSE	FALSE	FALSE	0	Archaeal Lon protease
Q9HSQ2	htpX	-0.0772	0.278	0.201	0.35	0.00479	0.0245	0.521	0.0114	0.0595	FALSE	FALSE	FALSE	FALSE	FALSE	0	Protease HtpX homolog
O51960	VNG_6008H	-0.0028	-0.552	-0.555	0.993	0.0948	0.0809	0.993	0.152	0.152	FALSE	FALSE	FALSE	FALSE	FALSE	0	Vng6008h
O52005	VNG_7101	-0.097	0.663	0.566	0.366	2.41e-05	7.87e-05	0.536	0.000142	0.000615	FALSE	FALSE	FALSE	FALSE	FALSE	0	YidE family protein
O54610	cydA	0.102	-0.869	-0.767	0.404	5.21e-06	1.28e-05	0.578	3.77e-05	0.000148	FALSE	FALSE	FALSE	FALSE	FALSE	0	CydA
Q9HHI2	lctP	-0.13	0.146	0.0156	0.678	0.656	0.96	0.809	0.739	0.967	FALSE	FALSE	FALSE	FALSE	TRUE	12	L-lactate permease
Q9HHJ0	mrr	-0.484	0.0855	-0.398	0.218	0.831	0.307	0.397	0.886	0.427	FALSE	FALSE	FALSE	FALSE	TRUE	10	Mrr restriction system protein homolog
Q9HHN5	gltP	0.215	-0.193	0.0217	0.00413	0.0107	0.736	0.0373	0.0236	0.791	FALSE	FALSE	FALSE	FALSE	FALSE	0	Proton/sodium-glutamate symport protein
Q9HHN9	VNG_6302C	0.129	-0.0452	0.0843	0.137	0.607	0.323	0.325	0.702	0.442	FALSE	FALSE	FALSE	FALSE	FALSE	0	Vng6302c
Q9HHP6	VNG_6293C	-0.35	-0.00344	-0.353	0.0405	0.983	0.0388	0.163	0.99	0.0808	FALSE	FALSE	FALSE	FALSE	FALSE	0	DMT superfamily transport protein
Q9HHQ6	ugpE	-0.434	0.377	-0.0573	3.74e-05	0.000231	0.452	0.00186	0.000966	0.558	FALSE	FALSE	FALSE	FALSE	FALSE	0	Sn-glycerol-3-phosphate transport system permease
Q9HHR4	VNG_6268C	0.0903	-0.584	-0.494	0.155	1.83e-07	8.38e-07	0.332	2.94e-06	1.73e-05	FALSE	FALSE	FALSE	FALSE	FALSE	0	OPT family transport protein
Q9HHR9	yocR	-0.17	1.58	1.41	0.746	0.0107	0.0159	0.846	0.0236	0.0414	FALSE	FALSE	FALSE	FALSE	TRUE	14	Sodium-dependent transporter
Q9HHS5	VNG_6251H	-0.268	0.0516	-0.216	0.0313	0.667	0.0741	0.135	0.744	0.141	FALSE	FALSE	FALSE	FALSE	FALSE	0	DUF2078 family protein
Q9HHU7	cat2	-0.0319	0.0164	-0.0154	0.874	0.937	0.939	0.918	0.963	0.952	FALSE	FALSE	FALSE	FALSE	TRUE	2	Cationic amino acid transporter
Q9HHV6	VNG_6208C	0.195	-0.102	0.0927	0.00303	0.0955	0.111	0.0318	0.153	0.195	FALSE	FALSE	FALSE	FALSE	FALSE	0	Vng6208c
Q9HHW6	VNG_6195H	-0.113	0.346	0.233	0.813	0.493	0.629	0.877	0.599	0.699	FALSE	FALSE	FALSE	FALSE	TRUE	10	Small CPxCG-related zinc finger protein
Q9HI10	VNG_6120H	0.0366	0.42	0.457	0.886	0.131	0.0903	0.925	0.199	0.164	FALSE	FALSE	FALSE	FALSE	FALSE	0	Vng6120h
Q9HM70	VNG_2678H	0.142	-0.106	0.0368	0.145	0.292	0.697	0.332	0.377	0.76	FALSE	FALSE	FALSE	FALSE	FALSE	0	Secreted glycoprotein
Q9HM71	VNG_2677H	0.129	-0.557	-0.428	0.282	0.000375	0.00227	0.465	0.00144	0.00953	FALSE	FALSE	FALSE	FALSE	FALSE	0	Probable secreted glycoprotein
Q9HM75	cyo	0.0701	0.0747	0.145	0.85	0.847	0.697	0.906	0.896	0.76	FALSE	FALSE	FALSE	FALSE	TRUE	7	Archaeosortase A
Q9HMB1	VNG_2625C	-0.575	0.811	0.236	0.217	0.103	0.605	0.397	0.162	0.68	FALSE	FALSE	FALSE	FALSE	TRUE	10	PrsW family protein
Q9HMC0	VNG_2613H	0.447	-0.931	-0.485	3.85e-05	1.02e-08	1.62e-05	0.00186	4.97e-07	0.000181	FALSE	FALSE	FALSE	FALSE	FALSE	0	Uncharacterized protein
Q9HMC9	arsB	-0.101	0.483	0.383	0.0513	9.79e-08	1.01e-06	0.19	2.36e-06	1.94e-05	FALSE	FALSE	FALSE	FALSE	FALSE	0	Arsenite transport protein
Q9HMD8	VNG_2591C	-0.323	0.5	0.177	0.194	0.0625	0.467	0.371	0.104	0.57	FALSE	FALSE	FALSE	FALSE	TRUE	2	DUF389 family protein
Q9HMF5	arlG2	0.087	-0.416	-0.329	0.785	0.223	0.31	0.869	0.305	0.428	FALSE	FALSE	FALSE	FALSE	TRUE	1	ArlG2 protein (Homolog to arl cluster proteinArlG)
Q9HMF7	trkH3	-0.299	1.15	0.852	0.534	0.0334	0.0899	0.698	0.0619	0.164	FALSE	FALSE	FALSE	FALSE	TRUE	14	TRK potassium uptake system protein
Q9HMG3	fer5	0.493	-0.505	-0.0126	2.45e-05	2.97e-05	0.878	0.00186	0.000168	0.903	FALSE	FALSE	FALSE	FALSE	FALSE	0	Ferredoxin (2Fe-2S)
Q9HMG7	fhuG	0.104	-0.14	-0.0364	0.722	0.645	0.9	0.824	0.731	0.923	FALSE	FALSE	FALSE	FALSE	TRUE	2	ABC-type transport system permease protein
Q9HMH6	VNG_2535H	0.458	0.273	0.731	0.0207	0.16	0.00094	0.1	0.235	0.00512	FALSE	FALSE	FALSE	FALSE	TRUE	7	PsiE domain protein
Q9HMI0	VNG_2532H	0.372	-0.637	-0.265	0.00372	5.31e-05	0.0273	0.0347	0.000264	0.0625	FALSE	FALSE	FALSE	FALSE	FALSE	0	Uncharacterized protein
Q9HMI1	dppC1	-0.0127	-0.307	-0.32	0.855	0.000695	0.000334	0.909	0.00226	0.00215	FALSE	FALSE	FALSE	FALSE	FALSE	0	ABC-type transport system permease protein(Probable substrate dipeptide/oligopeptide)
Q9HMI2	dppB2	-0.0445	0.21	0.166	0.601	0.0295	0.0661	0.758	0.0561	0.128	FALSE	FALSE	FALSE	FALSE	FALSE	0	ABC-type transport system permease protein(Probable substrate dipeptide/oligopeptide)
Q9HMK0	VNG_2509H	0.0481	0.286	0.334	0.432	0.000389	5.84e-05	0.606	0.00145	0.000469	FALSE	FALSE	FALSE	FALSE	FALSE	0	Uncharacterized protein
Q9HML6	pstC1	-0.0496	-0.0481	-0.0977	0.667	0.69	0.402	0.809	0.764	0.514	FALSE	FALSE	FALSE	FALSE	FALSE	0	Phosphate transport system permease protein
Q9HML7	pstA1	-0.265	0.0997	-0.165	0.00189	0.192	0.0326	0.0218	0.272	0.0709	FALSE	FALSE	FALSE	FALSE	FALSE	0	Phosphate transport system permease protein PstA
Q9HMN6	VNG_2458C	0.16	-0.233	-0.0728	0.607	0.476	0.815	0.76	0.588	0.855	FALSE	FALSE	FALSE	FALSE	TRUE	1	MgtE family transport protein
Q9HMN8	VNG_2455C	-0.061	0.651	0.59	0.444	1.07e-06	2.04e-06	0.613	1.06e-05	3.47e-05	FALSE	FALSE	FALSE	FALSE	FALSE	0	Nucleoside recognition protein
Q9HMQ8	dld	0.0302	-0.777	-0.747	0.964	0.28	0.278	0.971	0.363	0.395	FALSE	FALSE	FALSE	FALSE	TRUE	1	D-lactate dehydrogenase
Q9HMR5	VNG_2419C	-0.72	0.237	-0.483	0.178	0.662	0.357	0.364	0.741	0.474	FALSE	FALSE	FALSE	FALSE	TRUE	14	Major facilitator superfamily transport protein
Q9HMR8	sec11	-0.03	0.244	0.214	0.665	0.00388	0.00694	0.809	0.00958	0.022	FALSE	FALSE	FALSE	FALSE	FALSE	0	Signal peptidase I
Q9HMS1	VNG_2413H	-0.14	0.274	0.135	0.0299	0.000442	0.0353	0.131	0.0016	0.0762	FALSE	FALSE	FALSE	FALSE	FALSE	0	DoxX domain protein
Q9HMS7	dip1	-0.292	0.643	0.351	0.000589	1.98e-07	0.000109	0.0113	3.02e-06	0.000805	FALSE	FALSE	FALSE	FALSE	FALSE	0	DNA damage-inducible protein
Q9HMT4	cysT1	-0.098	0.179	0.0815	0.144	0.0166	0.219	0.332	0.0343	0.332	FALSE	FALSE	FALSE	FALSE	FALSE	0	ABC-type transport system permease protein(Probable substrate thiamine)
Q9HMU6	VNG_2380H	0.0909	0.308	0.399	0.358	0.00798	0.000906	0.528	0.0182	0.00504	FALSE	FALSE	FALSE	FALSE	FALSE	0	Uncharacterized protein
Q9HMU9	nosY	0.251	-0.35	-0.0985	0.0164	0.00268	0.304	0.0855	0.00705	0.427	FALSE	FALSE	FALSE	FALSE	FALSE	0	ABC-type transport system permease protein
Q9HMX0	dppB1	-0.0996	0.289	0.19	0.332	0.0141	0.0761	0.505	0.0303	0.144	FALSE	FALSE	FALSE	FALSE	FALSE	0	ABC-type transport system permease protein(Probable substrate dipeptide/oligopeptide)
Q9HMX1	dppC2	0.132	-0.315	-0.183	0.0648	0.000414	0.0148	0.221	0.00152	0.0396	FALSE	FALSE	FALSE	FALSE	FALSE	0	ABC-type transport system permease protein(Probable substrate dipeptide/oligopeptide)
Q9HMY7	VNG_2328H	0.0942	-0.034	0.0601	0.598	0.855	0.736	0.758	0.898	0.791	FALSE	FALSE	FALSE	FALSE	FALSE	0	Cox cluster protein
Q9HMY9	VNG_2324H	0.364	-0.632	-0.267	0.0546	0.00359	0.146	0.195	0.00902	0.245	FALSE	FALSE	FALSE	FALSE	FALSE	0	CPBP family intramembrane metalloprotease
Q9HMZ3	hdrD	0.196	-0.124	0.0722	0.00171	0.035	0.179	0.0218	0.0644	0.284	FALSE	FALSE	FALSE	FALSE	FALSE	0	Heterodisulfide reductase
Q9HN02	hlp	0.0703	0.0655	0.136	0.195	0.244	0.0196	0.371	0.327	0.0492	FALSE	FALSE	FALSE	FALSE	FALSE	0	DUF21/CBS domain protein
Q9HN03	VNG_2307C	1.62	-2.94	-1.33	0.0931	0.00713	0.162	0.266	0.0163	0.263	FALSE	FALSE	FALSE	FALSE	TRUE	7	Phosphate transporter
Q9HN22	VNG_2285C	-0.321	-0.116	-0.437	0.0974	0.548	0.0295	0.273	0.643	0.0656	FALSE	FALSE	FALSE	FALSE	FALSE	0	Preflagellin peptidase C-terminal domain-containing protein
Q9HN37	tatC2	-0.188	0.1	-0.0872	0.00975	0.149	0.188	0.062	0.22	0.295	FALSE	FALSE	FALSE	FALSE	FALSE	0	Sec-independent protein translocase protein TatC
Q9HN54	VNG_2246H	-0.23	0.379	0.149	0.376	0.172	0.565	0.547	0.248	0.659	FALSE	FALSE	FALSE	FALSE	TRUE	6	Uncharacterized protein
Q9HN79	dinF	0.193	-0.979	-0.786	0.0803	2.28e-07	1.91e-06	0.244	3.13e-06	3.44e-05	FALSE	FALSE	FALSE	FALSE	FALSE	0	DNA damage-inducible protein
Q9HN91	VNG_2199H	-0.263	0.926	0.662	0.00308	7.37e-09	3.02e-07	0.0318	4.97e-07	7.94e-06	FALSE	FALSE	FALSE	FALSE	FALSE	0	Urease accessory protein UreH-like transmembrane domain-containing protein
Q9HN95	coxA1	0.135	-0.0644	0.0708	0.166	0.516	0.457	0.347	0.616	0.562	FALSE	FALSE	FALSE	FALSE	FALSE	0	Cytochrome c oxidase subunit I
Q9HNA6	VNG_2180C	-0.129	0.154	0.0258	0.132	0.0876	0.754	0.325	0.143	0.807	FALSE	FALSE	FALSE	FALSE	FALSE	0	Signal transduction histidine kinase dimerisation/phosphoacceptor domain-containing protein
Q9HNB6	VNG_2168C	-0.0774	0.137	0.0592	0.633	0.423	0.715	0.789	0.532	0.776	FALSE	FALSE	FALSE	FALSE	FALSE	0	Zinc metalloprotease
Q9HNC9	VNG_2154C	-0.127	0.313	0.186	0.0153	1.25e-05	0.00117	0.0834	8e-05	0.00575	FALSE	FALSE	FALSE	FALSE	FALSE	0	DUF373 family protein
Q9HND9	atpK	-1.12	0.16	-0.956	0.000424	0.541	0.00154	0.0104	0.638	0.00695	FALSE	FALSE	FALSE	FALSE	FALSE	0	H+-transporting ATP synthase subunit K
Q9HNF6	nhaC4	0.0653	-0.379	-0.313	0.396	0.000236	0.000846	0.57	0.000973	0.00479	FALSE	FALSE	FALSE	FALSE	FALSE	0	Probable NhaC-type sodium/proton antiporter
Q9HNF9	VNG_2121C	-0.022	-0.14	-0.162	0.68	0.0225	0.00778	0.809	0.0443	0.0232	FALSE	FALSE	FALSE	FALSE	FALSE	0	DUF502 family protein
Q9HNG4	uraA	-1.68	0.821	-0.861	0.152	0.491	0.451	0.332	0.599	0.558	FALSE	FALSE	FALSE	FALSE	TRUE	2	Xanthine/uracil permease family transportprotein
Q9HNG6	VNG_2113C	-0.00571	-0.168	-0.173	0.935	0.0357	0.025	0.959	0.0646	0.0598	FALSE	FALSE	FALSE	FALSE	FALSE	0	Mechanosensitive channel protein MscS
Q9HNH2	VNG_2105H	-0.623	0.951	0.328	0.124	0.0314	0.405	0.318	0.0592	0.516	FALSE	FALSE	FALSE	FALSE	TRUE	14	Uncharacterized protein
Q9HNH9	VNG_2097C	-0.387	0.687	0.299	0.0112	0.000202	0.0408	0.0687	0.000873	0.0836	FALSE	FALSE	FALSE	FALSE	FALSE	0	DUF418 domain protein
Q9HNI4	VNG_2089H	0.137	-0.359	-0.222	0.186	0.00351	0.0404	0.365	0.00891	0.0833	FALSE	FALSE	FALSE	FALSE	FALSE	0	Ribonuclease BN
Q9HNI9	phnE	0.336	-0.204	0.133	0.00921	0.103	0.255	0.0605	0.162	0.377	FALSE	FALSE	FALSE	FALSE	FALSE	0	ABC-type transport system permease protein(Probable substrate phosphate/phosphonate)
Q9HNK1	VNG_2068C	0.0449	-0.218	-0.174	0.428	0.00188	0.0069	0.604	0.00523	0.022	FALSE	FALSE	FALSE	FALSE	FALSE	0	Kef-type transport system
Q9HNK5	VNG_2064H	-0.108	0.317	0.21	0.187	0.00151	0.0171	0.365	0.00435	0.0433	FALSE	FALSE	FALSE	FALSE	FALSE	0	TIGR03663 family protein
Q9HNN0	VNG_2027H	-0.331	1.03	0.696	0.551	0.0911	0.22	0.708	0.148	0.332	FALSE	FALSE	FALSE	FALSE	TRUE	13	Small CPxCG-related zinc finger protein
Q9HNN6	VNG_2019C	0.0148	0.00546	0.0202	0.831	0.94	0.77	0.89	0.963	0.822	FALSE	FALSE	FALSE	FALSE	FALSE	0	M50 family metalloprotease
Q9HNP0	VNG_2012C	0.0454	-0.707	-0.662	0.549	2.26e-07	3e-07	0.708	3.13e-06	7.94e-06	FALSE	FALSE	FALSE	FALSE	FALSE	0	M50 family metalloprotease
Q9HNQ5	VNG_1993H	-0.172	-0.0997	-0.271	0.0219	0.174	0.0011	0.104	0.25	0.00562	FALSE	FALSE	FALSE	FALSE	FALSE	0	Abi/CAAX domain protein
Q9HNQ9	secF	-0.00797	0.129	0.121	0.96	0.443	0.452	0.97	0.552	0.558	FALSE	FALSE	FALSE	FALSE	FALSE	0	Protein-export membrane protein SecF
Q9HNR0	secD	-0.12	0.242	0.121	0.0156	0.000108	0.0149	0.0834	0.000504	0.0396	FALSE	FALSE	FALSE	FALSE	FALSE	0	Protein-export membrane protein SecD
Q9HNR2	nhaC3	0.114	-0.617	-0.503	0.11	3.63e-07	2.5e-06	0.299	4.55e-06	4.02e-05	FALSE	FALSE	FALSE	FALSE	FALSE	0	Probable NhaC-type sodium/proton antiporter
Q9HNR7	VNG_1978H	0.203	-0.928	-0.725	0.518	0.0114	0.0326	0.681	0.0248	0.0709	FALSE	FALSE	FALSE	FALSE	TRUE	8	Uncharacterized protein
Q9HNS0	VNG_1974H	0.0582	-0.288	-0.229	0.662	0.0524	0.0993	0.809	0.0901	0.179	FALSE	FALSE	FALSE	FALSE	FALSE	0	DUF1628 domain protein
Q9HNV1	VNG_1934H	0.0466	0.242	0.289	0.444	0.00147	0.000225	0.613	0.00429	0.00155	FALSE	FALSE	FALSE	FALSE	FALSE	0	Secreted glycoprotein
Q9HNY2	VNG_1894C	0.0522	0.208	0.26	0.564	0.0405	0.0105	0.721	0.0723	0.0297	FALSE	FALSE	FALSE	FALSE	FALSE	0	ABC-type transport system permease protein
Q9HP06	cef	-0.0197	0.105	0.0854	0.751	0.12	0.182	0.848	0.184	0.287	FALSE	FALSE	FALSE	FALSE	FALSE	0	Cation efflux system protein (Zinc/cadmium)
Q9HP10	htr3	0.0763	0.182	0.258	0.149	0.00351	0.000132	0.332	0.00891	0.000952	FALSE	FALSE	FALSE	FALSE	FALSE	0	Htr3 transducer
Q9HP12	VNG_1852H	-0.637	1.64	0.999	0.192	0.00449	0.0496	0.37	0.0108	0.0995	FALSE	FALSE	FALSE	FALSE	TRUE	14	DUF63 family protein
Q9HP15	VNG_1849H	-0.122	0.205	0.0839	0.112	0.0156	0.261	0.3	0.0324	0.383	FALSE	FALSE	FALSE	FALSE	FALSE	0	HPP family protein
Q9HP16	pchA	0.214	-0.125	0.089	0.045	0.239	0.376	0.171	0.326	0.489	FALSE	FALSE	FALSE	FALSE	FALSE	0	Potassium channel homolog
Q9HP39	VNG_1820H	0.464	-0.629	-0.165	0.0874	0.0315	0.524	0.255	0.0592	0.62	FALSE	FALSE	FALSE	FALSE	TRUE	1	Uncharacterized protein
Q9HP63	panF	0.000976	-0.13	-0.129	0.991	0.172	0.158	0.993	0.248	0.258	FALSE	FALSE	FALSE	FALSE	FALSE	0	Pantothenate permease
Q9HP66	VNG_1782C	-0.0394	-0.497	-0.536	0.902	0.153	0.111	0.931	0.226	0.195	FALSE	FALSE	FALSE	FALSE	TRUE	2	DUF92 family protein
Q9HP76	VNG_1770C	0.0426	0.0991	0.142	0.315	0.0358	0.0037	0.49	0.0646	0.0137	FALSE	FALSE	FALSE	FALSE	FALSE	0	Protein kinase domain-containing protein
Q9HP86	VNG_1758H	0.203	0.0967	0.299	0.679	0.85	0.543	0.809	0.896	0.638	FALSE	FALSE	FALSE	FALSE	TRUE	14	Uncharacterized protein
Q9HPA3	VNG_1732C	-0.0362	0.126	0.0895	0.703	0.217	0.352	0.813	0.301	0.473	FALSE	FALSE	FALSE	FALSE	FALSE	0	Potassium channel domain-containing protein
Q9HPA6	htlB	-0.165	0.332	0.167	0.0169	0.000123	0.0159	0.0855	0.000546	0.0414	FALSE	FALSE	FALSE	FALSE	FALSE	0	DUF106 family protein
Q9HPA9	trkH2	-0.101	0.671	0.57	0.541	0.0013	0.0032	0.704	0.00383	0.0123	FALSE	FALSE	FALSE	FALSE	FALSE	0	TRK potassium uptake system protein
Q9HPD6	VNG_1687C	-0.59	0.671	0.0814	0.00105	0.000509	0.581	0.0167	0.00174	0.664	FALSE	FALSE	FALSE	FALSE	FALSE	0	Major facilitator superfamily transport protein
Q9HPE5	VNG_1675H	0.209	-0.601	-0.392	0.207	0.00257	0.026	0.386	0.00682	0.0608	FALSE	FALSE	FALSE	FALSE	FALSE	0	J domain-containing protein
Q9HPG0	VNG_1655H	-0.139	-0.0784	-0.217	0.48	0.701	0.275	0.639	0.773	0.394	FALSE	FALSE	FALSE	FALSE	FALSE	0	Uncharacterized protein
Q9HPH4	cbiM	0.654	-2.34	-1.69	0.702	0.201	0.329	0.813	0.282	0.449	FALSE	FALSE	FALSE	FALSE	TRUE	12	Putative cobalt transport protein CbiM
Q9HPH6	cbiQ	0.268	-0.443	-0.175	0.126	0.022	0.308	0.32	0.0436	0.427	FALSE	FALSE	FALSE	FALSE	TRUE	1	ABC-type transport system permease protein(Probable substrate cobalt)
Q9HPI3	ccp	0.641	-0.39	0.251	0.00335	0.0597	0.19	0.0334	0.1	0.297	FALSE	FALSE	FALSE	FALSE	FALSE	0	Cytochrome aa3 controlling protein
Q9HPK3	cysT2	-0.36	0.174	-0.186	0.417	0.704	0.673	0.594	0.774	0.742	FALSE	FALSE	FALSE	FALSE	TRUE	14	ABC-type transport system permease protein(Probable substrate sulfate/thiosulfate/molybdate)
Q9HPQ2	trp6	0.0306	-0.711	-0.68	0.802	5.1e-05	5.13e-05	0.874	0.000259	0.000436	FALSE	FALSE	FALSE	FALSE	FALSE	0	Daunorubicin resistance ABC transporter ATP-binding protein
Q9HPQ3	VNG_1525C	0.0899	0.364	0.454	0.866	0.515	0.399	0.913	0.616	0.513	FALSE	FALSE	FALSE	FALSE	TRUE	12	DUF4010 domain-containing protein
Q9HPQ5	htr8	0.0843	-0.00548	0.0788	0.225	0.938	0.255	0.404	0.963	0.377	FALSE	FALSE	FALSE	FALSE	FALSE	0	Htr8 transducer
Q9HPQ7	VNG_1519H	-0.165	-0.302	-0.467	0.479	0.223	0.0583	0.639	0.305	0.115	FALSE	FALSE	FALSE	FALSE	TRUE	1	DUF2892 family protein
Q9HPT0	VNG_1484H	0.0719	-0.0044	0.0675	0.283	0.949	0.312	0.465	0.966	0.43	FALSE	FALSE	FALSE	FALSE	FALSE	0	Uncharacterized protein
Q9HPT7	VNG_1476C	0.114	-0.331	-0.217	0.085	0.000139	0.0033	0.253	0.000608	0.0126	FALSE	FALSE	FALSE	FALSE	FALSE	0	RND superfamily permease
Q9HPT8	VNG_1475C	0.328	-0.939	-0.611	0.104	0.000286	0.00586	0.286	0.00115	0.019	FALSE	FALSE	FALSE	FALSE	FALSE	0	CARDB domain-containing protein
Q9HPV6	VNG_1455H	-0.237	0.609	0.372	0.0203	1.41e-05	0.00103	0.1	8.85e-05	0.00551	FALSE	FALSE	FALSE	FALSE	FALSE	0	DoxX domain protein
Q9HPW7	VNG_1440H	-0.0537	0.0727	0.019	0.603	0.502	0.854	0.758	0.604	0.884	FALSE	FALSE	FALSE	FALSE	FALSE	0	Uncharacterized protein
Q9HPX5	htlA	-0.087	0.067	-0.0201	0.247	0.388	0.785	0.424	0.492	0.83	FALSE	FALSE	FALSE	FALSE	FALSE	0	AI-2E family transport protein
Q9HPY9	VNG_1409C	-0.366	0.603	0.237	0.661	0.491	0.776	0.809	0.599	0.824	FALSE	FALSE	FALSE	FALSE	TRUE	9	DUF63 family protein
Q9HPZ0	ush	-0.412	0.845	0.433	0.00712	2.23e-05	0.00517	0.0502	0.000134	0.0174	FALSE	FALSE	FALSE	FALSE	FALSE	0	5'-nucleotidase family hydrolase
Q9HQ04	mscS2	-0.158	0.0297	-0.128	0.0809	0.741	0.149	0.244	0.802	0.248	FALSE	FALSE	FALSE	FALSE	FALSE	0	Mechanosensitive channel protein MscS
Q9HQ05	VNG_1387H	-0.0704	0.591	0.521	0.68	0.00427	0.00736	0.809	0.0105	0.0229	FALSE	FALSE	FALSE	FALSE	FALSE	0	Uncharacterized protein
Q9HQ15	VNG_1375C	0.0261	0.0671	0.0931	0.793	0.521	0.355	0.87	0.619	0.473	FALSE	FALSE	FALSE	FALSE	FALSE	0	histidine kinase
Q9HQ30	VNG_1355H	-0.284	0.437	0.152	0.0059	0.000291	0.105	0.0443	0.00115	0.186	FALSE	FALSE	FALSE	FALSE	FALSE	0	DUF304 domain protein
Q9HQ31	VNG_1353C	-0.0136	0.136	0.122	0.808	0.0331	0.0434	0.875	0.0617	0.0877	FALSE	FALSE	FALSE	FALSE	FALSE	0	DUF304 domain protein
Q9HQ54	VNG_1323C	0.106	0.0866	0.193	0.0439	0.107	0.00124	0.169	0.167	0.00588	FALSE	FALSE	FALSE	FALSE	FALSE	0	Pectin lyase domain protein
Q9HQ64	sdhD.1	-0.101	0.722	0.621	0.677	0.0112	0.0202	0.809	0.0245	0.0502	FALSE	FALSE	FALSE	FALSE	FALSE	0	Membrane anchor
Q9HQ81	trkH1	-0.081	-1.38	-1.46	0.893	0.0424	0.027	0.928	0.0752	0.0624	FALSE	FALSE	FALSE	FALSE	TRUE	2	TRK potassium uptake system protein
Q9HQA7	VNG_1249C	-0.267	0.325	0.0581	0.0069	0.00241	0.504	0.0499	0.00652	0.604	FALSE	FALSE	FALSE	FALSE	FALSE	0	ABC-type transport system permease protein
Q9HQB9	VNG_1234C	-0.13	0.401	0.27	0.0693	4.34e-05	0.00109	0.225	0.000234	0.00562	FALSE	FALSE	FALSE	FALSE	FALSE	0	Sensor box histidine kinase
Q9HQF3	hcpD	0.388	-0.623	-0.234	0.153	0.0358	0.378	0.332	0.0646	0.489	FALSE	FALSE	FALSE	FALSE	TRUE	2	Halocyanin HcpD
Q9HQH2	VNG_1164C	-0.185	0.069	-0.116	0.00508	0.257	0.0571	0.0432	0.339	0.113	FALSE	FALSE	FALSE	FALSE	FALSE	0	Mechanosensitive channel protein MscS
Q9HQN6	menA	-0.094	0.173	0.0791	0.344	0.106	0.424	0.515	0.166	0.537	FALSE	FALSE	FALSE	FALSE	FALSE	0	1,4-dihydroxy-2-naphthoate octaprenyltransferase
Q9HQP2	tot	0.117	-0.0143	0.102	0.102	0.84	0.148	0.284	0.893	0.246	FALSE	FALSE	FALSE	FALSE	FALSE	0	dolichyl-phosphooligosaccharide-protein glycotransferase
Q9HQP3	exoM	0.144	-0.13	0.0141	0.0293	0.0548	0.817	0.13	0.0937	0.855	FALSE	FALSE	FALSE	FALSE	FALSE	0	Succinoglycan biosynthesis protein
Q9HQQ3	VNG_1056C	-0.147	-0.977	-1.12	0.805	0.13	0.0739	0.874	0.198	0.141	FALSE	FALSE	FALSE	FALSE	TRUE	3	AlkP-core domain protein
Q9HQQ5	ptp	-0.132	-0.098	-0.23	0.185	0.339	0.029	0.365	0.433	0.0654	FALSE	FALSE	FALSE	FALSE	FALSE	0	Probable flippase AglR
Q9HQQ6	gtl	0.135	-0.0356	0.0996	0.15	0.707	0.281	0.332	0.774	0.395	FALSE	FALSE	FALSE	FALSE	FALSE	0	Dolichyl-phosphate glucosyltransferase AglJ
Q9HQQ8	VNG_1050H	0.421	-1.4	-0.978	0.637	0.146	0.28	0.789	0.217	0.395	FALSE	FALSE	FALSE	FALSE	TRUE	10	TRAM domain protein
Q9HQR9	VNG_1034H	0.0824	-0.165	-0.0826	0.223	0.028	0.222	0.402	0.0536	0.332	FALSE	FALSE	FALSE	FALSE	FALSE	0	Uncharacterized protein
Q9HQS2	pgsA	0.368	-0.222	0.146	0.00076	0.0274	0.113	0.0137	0.0528	0.196	FALSE	FALSE	FALSE	FALSE	FALSE	0	CDP-diacylglycerol-glycerol-3-phosphate 3-phosphatidyltransferase
Q9HQV1	VNG_0993H	0.195	-0.275	-0.0797	0.0701	0.0191	0.437	0.225	0.0389	0.546	FALSE	FALSE	FALSE	FALSE	FALSE	0	Uncharacterized protein
Q9HQV2	VNG_0992H	0.374	-0.8	-0.426	0.00213	1.94e-06	0.000748	0.0237	1.8e-05	0.00434	FALSE	FALSE	FALSE	FALSE	FALSE	0	Secreted glycoprotein
Q9HQY1	arlF	1.31	-1.64	-0.333	0.0433	0.0183	0.581	0.169	0.0374	0.664	FALSE	FALSE	FALSE	FALSE	TRUE	9	Arl cluster protein ArlF
Q9HQY4	fapJ	-0.304	-0.314	-0.618	0.447	0.452	0.134	0.613	0.561	0.227	FALSE	FALSE	FALSE	FALSE	TRUE	4	Archaellar motor/biogenesis protein ArlJ
Q9HQZ1	gufA	-0.736	0.562	-0.174	0.0627	0.162	0.64	0.218	0.236	0.709	FALSE	FALSE	FALSE	FALSE	TRUE	1	GufA family transport protein (Probablesubstrate zinc)
Q9HR01	VNG_0927C	0.0464	-1.45	-1.4	0.923	0.0105	0.00981	0.949	0.0234	0.0283	FALSE	FALSE	FALSE	FALSE	TRUE	3	Uncharacterized protein
Q9HR05	sfuB	0.233	-0.211	0.0213	0.0971	0.144	0.873	0.273	0.216	0.901	FALSE	FALSE	FALSE	FALSE	TRUE	3	ABC-type transport system permease protein
Q9HR07	VNG_0920H	-0.127	0.408	0.282	0.0759	3.42e-05	0.000752	0.236	0.00019	0.00434	FALSE	FALSE	FALSE	FALSE	FALSE	0	Glycosyltransferase RgtA/B/C/D-like domain-containing protein
Q9HR13	VNG_0913H	-0.0873	0.16	0.0727	0.135	0.0145	0.208	0.325	0.0309	0.322	FALSE	FALSE	FALSE	FALSE	FALSE	0	Uncharacterized protein
Q9HR16	putP	0.0262	-0.127	-0.101	0.769	0.184	0.266	0.861	0.263	0.386	FALSE	FALSE	FALSE	FALSE	FALSE	0	Proline permease
Q9HR22	rbsC2	0.0763	-0.453	-0.376	0.243	6.3e-06	2.93e-05	0.421	4.36e-05	0.000265	FALSE	FALSE	FALSE	FALSE	FALSE	0	ABC-type transport system permease protein(Probable substrate sugar)
Q9HR23	rbsC1	-0.0193	-0.795	-0.815	0.887	4.89e-05	2.42e-05	0.925	0.000257	0.000226	FALSE	FALSE	FALSE	FALSE	FALSE	0	ABC-type transport system permease protein(Probable substrate sugar)
Q9HR41	traB	0.109	-0.0747	0.0338	0.0695	0.217	0.551	0.225	0.301	0.644	FALSE	FALSE	FALSE	FALSE	FALSE	0	Possible signaling protein
Q9HR54	VNG_0858C	0.0142	0.0877	0.102	0.822	0.195	0.121	0.883	0.275	0.208	FALSE	FALSE	FALSE	FALSE	FALSE	0	Probable rhomboid family protease
Q9HR62	VNG_0846C	-0.41	0.586	0.176	0.133	0.0464	0.506	0.325	0.0807	0.604	FALSE	FALSE	FALSE	FALSE	TRUE	1	VKGC domain protein
Q9HR80	VNG_0822C	-0.0808	0.636	0.555	0.299	9.6e-07	2.85e-06	0.48	9.98e-06	4.33e-05	FALSE	FALSE	FALSE	FALSE	FALSE	0	Type II secretion system protein GspF domain-containing protein
Q9HR88	htr18	0.0582	0.0704	0.129	0.425	0.356	0.0901	0.602	0.454	0.164	FALSE	FALSE	FALSE	FALSE	FALSE	0	Htr18 transducer
Q9HR94	tatA	0.186	-0.339	-0.153	0.0529	0.00239	0.105	0.192	0.00652	0.186	FALSE	FALSE	FALSE	FALSE	FALSE	0	Sec-independent protein translocase proteinTatA
Q9HRA1	htr6	0.138	0.162	0.3	0.122	0.0855	0.00294	0.316	0.141	0.0115	FALSE	FALSE	FALSE	FALSE	FALSE	0	Htr6 transducer
Q9HRB0	VNG_0779C	0.0963	-0.368	-0.271	0.756	0.265	0.386	0.85	0.346	0.498	FALSE	FALSE	FALSE	FALSE	FALSE	0	S1 motif domain-containing protein
Q9HRC5	VNG_0759H	-0.0184	0.0558	0.0374	0.696	0.266	0.43	0.813	0.346	0.543	FALSE	FALSE	FALSE	FALSE	FALSE	0	Lipoprotein
Q9HRC9	VNG_0754C	-0.0703	-0.453	-0.523	0.683	0.0219	0.00761	0.809	0.0436	0.0229	FALSE	FALSE	FALSE	FALSE	FALSE	0	Glutamate/valine-rich protein
Q9HRD0	ylnA	0.115	-0.0252	0.0894	0.122	0.735	0.221	0.316	0.798	0.332	FALSE	FALSE	FALSE	FALSE	FALSE	0	Phosphate transporter
Q9HRE2	VNG_0737H	1.64	-1.42	0.217	0.065	0.119	0.795	0.221	0.184	0.839	FALSE	FALSE	FALSE	FALSE	TRUE	5	Uncharacterized protein
Q9HRF2	VNG_0727C	-0.118	0.0514	-0.0663	0.211	0.593	0.472	0.389	0.688	0.573	FALSE	FALSE	FALSE	FALSE	FALSE	0	MATE efflux family protein
Q9HRF5	VNG_0724H	-0.208	0.165	-0.0438	0.352	0.479	0.843	0.522	0.589	0.876	FALSE	FALSE	FALSE	FALSE	TRUE	1	Uncharacterized protein
Q9HRF7	dip2	0.0814	-0.00953	0.0719	0.451	0.932	0.505	0.613	0.963	0.604	FALSE	FALSE	FALSE	FALSE	FALSE	0	DNA damage-inducible protein
Q9HRG6	VNG_0708H	0.574	-0.948	-0.374	0.183	0.0438	0.378	0.365	0.0772	0.489	FALSE	FALSE	FALSE	FALSE	TRUE	5	Uncharacterized protein
Q9HRH2	yvgX	-0.219	0.532	0.312	0.00108	1.49e-07	4.13e-05	0.0167	2.69e-06	0.000362	FALSE	FALSE	FALSE	FALSE	FALSE	0	Molybdenum-binding protein
Q9HRH6	VNG_0692C	-0.134	-0.0507	-0.185	0.0431	0.436	0.00835	0.169	0.546	0.0246	FALSE	FALSE	FALSE	FALSE	FALSE	0	ABC-type transport system permease protein
Q9HRH7	VNG_0690C	-0.14	0.135	-0.00506	0.00987	0.0156	0.916	0.062	0.0324	0.935	FALSE	FALSE	FALSE	FALSE	FALSE	0	ABC-type transport system permease protein
Q9HRJ4	VNG_0670H	0.624	-0.725	-0.1	0.00031	0.000115	0.461	0.00894	0.000528	0.565	FALSE	FALSE	FALSE	FALSE	FALSE	0	Small CPxCG-related zinc finger protein
Q9HRJ5	VNG_0669H	0.1	0.136	0.236	0.452	0.332	0.0895	0.613	0.427	0.164	FALSE	FALSE	FALSE	FALSE	FALSE	0	ABC-type transport system permease protein
Q9HRJ7	trp4	-0.0376	0.449	0.412	0.716	0.000773	0.00111	0.821	0.00246	0.00562	FALSE	FALSE	FALSE	FALSE	FALSE	0	ABC transporter, ATP-binding protein homolog
Q9HRJ9	coxB1	0.376	-0.975	-0.599	0.0115	3.94e-06	0.000371	0.069	3.35e-05	0.00233	FALSE	FALSE	FALSE	FALSE	FALSE	0	cytochrome-c oxidase
Q9HRK2	VNG_0660H	-1.75	-0.373	-2.13	0.186	0.781	0.114	0.365	0.843	0.197	FALSE	FALSE	FALSE	FALSE	TRUE	12	Cox cluster protein
Q9HRL1	ndhG3	-0.0878	-0.206	-0.294	0.155	0.00446	0.000174	0.332	0.0108	0.00123	FALSE	FALSE	FALSE	FALSE	FALSE	0	NADH dehydrogenase/oxidoreductase
Q9HRL2	nuoM	-0.34	0.129	-0.211	0.00459	0.242	0.0562	0.0402	0.327	0.112	FALSE	FALSE	FALSE	FALSE	FALSE	0	F420H2:quinone oxidoreductase chain M
Q9HRL3	nuoL	-0.137	-0.17	-0.307	0.184	0.119	0.00722	0.365	0.184	0.0227	FALSE	FALSE	FALSE	FALSE	FALSE	0	F420H2:quinone oxidoreductase chain L
Q9HRL8	ndhG4	-0.246	0.466	0.22	0.00187	6.49e-06	0.00422	0.0218	4.36e-05	0.0149	FALSE	FALSE	FALSE	FALSE	FALSE	0	NADH dehydrogenase/oxidoreductase
Q9HRM1	nolB	0.252	-0.525	-0.273	0.0366	0.000386	0.0251	0.151	0.00145	0.0598	FALSE	FALSE	FALSE	FALSE	FALSE	0	NADH dehydrogenase-like complex subunit A
Q9HRM4	VNG_0631C	0.805	-0.258	0.548	0.0755	0.566	0.213	0.236	0.66	0.327	FALSE	FALSE	FALSE	FALSE	TRUE	2	Glycosyltransferase RgtA/B/C/D-like domain-containing protein
Q9HRN3	edp	0.103	-0.0463	0.0564	0.311	0.657	0.573	0.486	0.739	0.664	FALSE	FALSE	FALSE	FALSE	FALSE	0	Proteinase IV homolog
Q9HRN5	pchA2	-0.103	0.533	0.429	0.129	1.25e-06	9.04e-06	0.324	1.21e-05	0.000109	FALSE	FALSE	FALSE	FALSE	FALSE	0	Ion channel pore / TrkA domain protein
Q9HRN6	htr16	0.0594	0.228	0.288	0.491	0.0207	0.00401	0.649	0.0419	0.0143	FALSE	FALSE	FALSE	FALSE	FALSE	0	Htr16 transducer
Q9HRQ6	VNG_0591C	0.602	-0.61	-0.00807	0.000507	0.000657	0.953	0.0105	0.00216	0.963	FALSE	FALSE	FALSE	FALSE	FALSE	0	ArsR family transcription regulator
Q9HRQ8	VNG_0587H	-0.0048	-0.149	-0.154	0.944	0.0497	0.0362	0.964	0.086	0.0775	FALSE	FALSE	FALSE	FALSE	FALSE	0	Uncharacterized protein
Q9HRQ9	hcpE	0.0627	0.0195	0.0822	0.476	0.831	0.353	0.639	0.886	0.473	FALSE	FALSE	FALSE	FALSE	FALSE	0	Halocyanin HcpE
Q9HRR0	VNG_0585H	0.138	-0.726	-0.588	0.17	3.5e-06	2.23e-05	0.351	3.06e-05	0.000222	FALSE	FALSE	FALSE	FALSE	FALSE	0	Uncharacterized protein
Q9HRR2	cyb	-0.00683	-0.53	-0.537	0.96	0.00181	0.00117	0.97	0.00518	0.00575	FALSE	FALSE	FALSE	FALSE	FALSE	0	Cytochrome b6
Q9HRR3	petD	-0.0849	-0.208	-0.293	0.302	0.0244	0.0023	0.482	0.0473	0.00953	FALSE	FALSE	FALSE	FALSE	FALSE	0	Cytochrome bc1 complex cytochrome b/c subunit
Q9HRR4	VNG_0581H	0.0666	0.619	0.685	0.781	0.0244	0.0112	0.869	0.0473	0.0313	FALSE	FALSE	FALSE	FALSE	FALSE	0	Uncharacterized protein
Q9HRS0	VNG_0573C	0.134	-0.276	-0.142	0.182	0.0148	0.158	0.365	0.0312	0.258	FALSE	FALSE	FALSE	FALSE	FALSE	0	Blue (type 1) copper domain-containing protein
Q9HRS2	mrpE	-0.0428	0.471	0.428	0.344	5.07e-08	9.79e-08	0.515	1.63e-06	3.54e-06	FALSE	FALSE	FALSE	FALSE	FALSE	0	Mrp-type sodium/proton antiporter system subunit
Q9HRS5	mrpB1	0.314	-0.646	-0.332	0.00578	1.52e-05	0.00398	0.0443	9.34e-05	0.0143	FALSE	FALSE	FALSE	FALSE	FALSE	0	Mrp-type sodium/proton antiporter system subunitB1
Q9HRS7	mrpC	0.991	-0.544	0.447	0.278	0.563	0.619	0.462	0.658	0.693	FALSE	FALSE	FALSE	FALSE	TRUE	6	Mrp-type sodium/proton antiporter system subunitC
Q9HRS8	ndhG2	-0.262	-0.00416	-0.266	0.00138	0.953	0.00122	0.019	0.966	0.00588	FALSE	FALSE	FALSE	FALSE	FALSE	0	NADH dehydrogenase/oxidoreductase
Q9HRS9	VNG_0562C	1.76	-0.0129	1.75	0.13	0.991	0.133	0.324	0.995	0.227	FALSE	FALSE	FALSE	FALSE	TRUE	12	NADH:quinone oxidoreductase/Mrp antiporter membrane subunit domain-containing protein
Q9HRT0	mrpD2	-0.312	0.471	0.158	0.000219	4.89e-06	0.0261	0.00703	3.77e-05	0.0608	FALSE	FALSE	FALSE	FALSE	FALSE	0	Mrp-type sodium/proton antiporter system subunitD2
Q9HRT3	sgb	-0.362	1.18	0.823	0.331	0.00685	0.0377	0.505	0.0158	0.0795	FALSE	FALSE	FALSE	FALSE	TRUE	14	Probable RfbX family transport protein
Q9HRT4	VNG_0555C	0.079	-0.181	-0.102	0.155	0.00513	0.072	0.332	0.0122	0.139	FALSE	FALSE	FALSE	FALSE	FALSE	0	DUF2298 family protein
Q9HRU7	VNG_0537C	0.127	-0.0586	0.0681	0.305	0.644	0.576	0.484	0.731	0.664	FALSE	FALSE	FALSE	FALSE	FALSE	0	TRAP-type transport system permease protein
Q9HRW2	VNG_0516H	-0.913	-0.237	-1.15	0.477	0.858	0.373	0.639	0.899	0.489	FALSE	FALSE	FALSE	FALSE	TRUE	11	Uncharacterized protein
Q9HS05	VNG_0463C	-0.543	-0.385	-0.928	0.327	0.501	0.104	0.502	0.604	0.186	FALSE	FALSE	FALSE	FALSE	TRUE	4	Uncharacterized protein
Q9HS11	pstC2	-0.276	0.405	0.128	9.08e-05	2.36e-06	0.0254	0.00328	2.13e-05	0.0602	FALSE	FALSE	FALSE	FALSE	FALSE	0	Phosphate transport system permease protein
Q9HS12	pstA2	-0.412	0.59	0.178	1.74e-05	4.53e-07	0.016	0.00186	5.46e-06	0.0414	FALSE	FALSE	FALSE	FALSE	FALSE	0	Phosphate transport system permease protein PstA
Q9HS26	nhaC1	-0.22	0.0305	-0.19	0.112	0.826	0.166	0.3	0.886	0.268	FALSE	FALSE	FALSE	FALSE	FALSE	0	Na+/H+ antiporter
Q9HS33	yfmO2	-0.0962	0.309	0.213	0.157	0.000393	0.00508	0.334	0.00145	0.0173	FALSE	FALSE	FALSE	FALSE	FALSE	0	Major facilitator superfamily transport protein
Q9HS47	VNG_0408H	-0.272	0.709	0.438	0.152	0.00196	0.0285	0.332	0.00539	0.0649	FALSE	FALSE	FALSE	FALSE	TRUE	4	Peptidase M48 family protein
Q9HS48	VNG_0407H	-0.504	0.758	0.255	0.0659	0.0121	0.331	0.222	0.0261	0.449	FALSE	FALSE	FALSE	FALSE	TRUE	13	Uncharacterized protein
Q9HS59	VNG_0393C	-0.071	0.0361	-0.035	0.204	0.528	0.523	0.384	0.625	0.62	FALSE	FALSE	FALSE	FALSE	FALSE	0	DUF373 family protein
Q9HS82	VNG_0361C	0.493	-0.379	0.114	2.36e-05	0.000467	0.177	0.00186	0.00165	0.283	FALSE	FALSE	FALSE	FALSE	FALSE	0	Rhomboid family protease
Q9HS84	VNG_0359C	0.13	-0.553	-0.423	0.161	2.87e-05	0.000264	0.34	0.000166	0.00173	FALSE	FALSE	FALSE	FALSE	FALSE	0	Ribonuclease BN
Q9HS86	htr14	0.0202	0.565	0.585	0.727	1.38e-07	5.1e-08	0.827	2.69e-06	2.46e-06	FALSE	FALSE	FALSE	FALSE	FALSE	0	Htr14 transducer
Q9HSA0	VNG_0331H	0.0255	0.611	0.637	0.7	2.65e-07	9.26e-08	0.813	3.48e-06	3.54e-06	FALSE	FALSE	FALSE	FALSE	FALSE	0	DUF3007 family protein
Q9HSA2	caaX	-0.122	0.208	0.0861	0.447	0.222	0.589	0.613	0.305	0.667	FALSE	FALSE	FALSE	FALSE	FALSE	0	Peptidase M48 family protein (Homolog to CAAXprenyl protease)
Q9HSA7	VNG_0322H	-0.0903	-0.294	-0.384	0.273	0.00308	0.000239	0.458	0.00795	0.00161	FALSE	FALSE	FALSE	FALSE	FALSE	0	NfeD domain protein
Q9HSA8	ids	0.0666	0.108	0.174	0.255	0.0868	0.00754	0.435	0.143	0.0229	FALSE	FALSE	FALSE	FALSE	FALSE	0	Bifunctional short chain isoprenyl diphosphate synthase
Q9HSB1	dpg	0.278	0.637	0.915	0.588	0.243	0.0886	0.748	0.327	0.164	FALSE	FALSE	FALSE	FALSE	TRUE	14	Dolichol-P-glucose synthetase
Q9HSF1	VNG_0262C	0.226	-0.18	0.0459	0.0167	0.0572	0.591	0.0855	0.0967	0.668	FALSE	FALSE	FALSE	FALSE	FALSE	0	DHH/RecJ family phosphoesterase
Q9HSG4	VNG_0244H	1.26	-1.91	-0.647	0.205	0.0742	0.506	0.384	0.123	0.604	FALSE	FALSE	FALSE	FALSE	TRUE	12	Yip1 domain protein
Q9HSH3	VNG_0230C	-0.0196	0.265	0.245	0.794	0.0038	0.00477	0.87	0.00947	0.0166	FALSE	FALSE	FALSE	FALSE	FALSE	0	DUF2070 family protein
Q9HSH8	VNG_0222C	0.452	0.0659	0.517	0.326	0.889	0.263	0.502	0.924	0.384	FALSE	FALSE	FALSE	FALSE	TRUE	14	DUF11/DUF58 family protein
Q9HSJ6	VNG_0197C	0.0568	-0.101	-0.0437	0.484	0.243	0.589	0.642	0.327	0.667	FALSE	FALSE	FALSE	FALSE	FALSE	0	UPF0104 family protein
Q9HSK3	VNG_0188H	-0.593	0.584	-0.00878	5.52e-05	9.89e-05	0.935	0.00228	0.000468	0.951	FALSE	FALSE	FALSE	FALSE	FALSE	0	Major facilitator superfamily transport protein
Q9HSL1	VNG_0178H	0.119	-0.249	-0.13	0.289	0.0449	0.252	0.469	0.0786	0.375	FALSE	FALSE	FALSE	FALSE	FALSE	0	Homolog to restriction system mrr
Q9HSL5	cat1	0.116	-0.343	-0.228	0.115	0.000279	0.00506	0.305	0.00113	0.0173	FALSE	FALSE	FALSE	FALSE	FALSE	0	Cationic amino acid transporter
Q9HSN5	zntA	0.094	0.0532	0.147	0.395	0.642	0.191	0.57	0.731	0.297	FALSE	FALSE	FALSE	FALSE	FALSE	0	P-type transport ATPase (Probable substratezinc/cadmium)
Q9HSQ1	VNG_0130H	1.94	-2.25	-0.309	0.0359	0.022	0.718	0.15	0.0436	0.777	FALSE	FALSE	FALSE	FALSE	TRUE	7	Uncharacterized protein
Q9HSQ7	trp1	0.0153	-0.0337	-0.0184	0.865	0.722	0.839	0.913	0.787	0.875	FALSE	FALSE	FALSE	FALSE	FALSE	0	ABC transport protein
Q9HST7	VNG_0080H	-1.06	-0.0248	-1.09	0.285	0.981	0.274	0.465	0.99	0.394	FALSE	FALSE	FALSE	FALSE	TRUE	6	VanZ family protein
Q9HSW2	VNG_0050C	0.361	-0.793	-0.431	0.294	0.0378	0.214	0.475	0.0679	0.327	FALSE	FALSE	FALSE	FALSE	TRUE	5	Probable RfbX family transport protein
Q9HT01	VNG_0005H	-0.0183	-0.0858	-0.104	0.694	0.0928	0.0382	0.813	0.15	0.0799	FALSE	FALSE	FALSE	FALSE	FALSE	0	Dolichyl-diphosphooligosaccharide--protein glycosyltransferase
Q9HT02	VNG_0003C	0.149	-0.0278	0.121	0.0153	0.631	0.0414	0.0834	0.724	0.0843	FALSE	FALSE	FALSE	FALSE	FALSE	0	ABC transporter permease
Q9HT04	VNG_0001H	0.338	-0.808	-0.469	0.000497	5.64e-08	2.07e-05	0.0105	1.63e-06	0.000213	FALSE	FALSE	FALSE	FALSE	FALSE	0	Secreted glycoprotein

## Sheet: E2_IrrVSNonIrr_LabelFree_Quant
Label Free Quantification _ Non Irradiated cell envelope extract incubated in E2 (E2) vs Irradiated cell envelope extract incubated in E2 (E2R)
Protein ID	Gene Name	E2_vs_QC_log2 fold change	E2R_vs_E2_log2 fold change	E2R_vs_QC_log2 fold change	E2_vs_QC_p.val	E2R_vs_E2_p.val	E2R_vs_QC_p.val	E2_vs_QC_p.adj	E2R_vs_E2_p.adj	E2R_vs_QC_p.adj	E2_vs_QC_significant	E2R_vs_E2_significant	E2R_vs_QC_significant	significant	imputed	num_NAs	Description
Q9HQU6	VNG_0999H	0.249	2.38	2.63	0.43	2.56e-06	4.64e-07	0.583	3.53e-05	2.84e-05	FALSE	TRUE	TRUE	TRUE	TRUE	11	Uncharacterized protein
Q9HMD8	VNG_2591C	-1.64	2.08	0.437	0.000654	0.000112	0.269	0.0061	0.000721	0.438	TRUE	TRUE	FALSE	TRUE	TRUE	1	DUF389 family protein
P57684	kdpA	2.68	-0.449	2.24	0.000719	0.505	0.003	0.00649	0.601	0.016	TRUE	FALSE	FALSE	TRUE	TRUE	5	Potassium-transporting ATPase potassium-binding subunit
Q9HP12	VNG_1852H	0.224	1.87	2.1	0.658	0.00271	0.000796	0.78	0.00993	0.00511	FALSE	TRUE	TRUE	TRUE	TRUE	12	DUF63 family protein
P13075	flaA2	-0.646	1.54	0.897	0.0139	1.41e-05	0.00155	0.0556	0.000136	0.00897	FALSE	TRUE	FALSE	TRUE	FALSE	0	Flagellin A2
P61116	flaB1	-0.645	1.32	0.675	0.0378	0.000481	0.0309	0.107	0.00224	0.094	FALSE	TRUE	FALSE	TRUE	FALSE	0	Flagellin B1
P13078	flaB3	-0.41	1.26	0.845	0.118	0.000224	0.00391	0.23	0.00122	0.0206	FALSE	TRUE	FALSE	TRUE	FALSE	0	Flagellin B3
Q9HI10	VNG_6120H	-0.726	1.26	0.536	0.0206	0.000647	0.0748	0.0735	0.00292	0.173	FALSE	TRUE	FALSE	TRUE	FALSE	0	Vng6120h
O52005	VNG_7101	-0.523	1.22	0.701	0.00678	4.62e-06	0.00078	0.0338	5.56e-05	0.00511	FALSE	TRUE	FALSE	TRUE	FALSE	0	YidE family protein
Q9HNK5	VNG_2064H	-0.763	1.18	0.419	4.88e-05	5.66e-07	0.00714	0.00128	1.43e-05	0.0312	FALSE	TRUE	FALSE	TRUE	FALSE	0	TIGR03663 family protein
Q9HNG4	uraA	-0.509	1.02	0.507	0.00696	2.79e-05	0.0071	0.0341	0.000244	0.0312	FALSE	TRUE	FALSE	TRUE	FALSE	0	Xanthine/uracil permease family transportprotein
Q9HN93	hcpB	3.85	-5.53	-1.68	0.0195	0.00268	0.27	0.0721	0.00993	0.438	FALSE	TRUE	FALSE	TRUE	TRUE	7	Halocyanin-like
Q9HHN1	arcD	0.577	-3.02	-2.44	0.0676	7.96e-08	6.5e-07	0.16	3.29e-06	3e-05	FALSE	TRUE	TRUE	TRUE	FALSE	0	Arginine/ornithine antiporter ArcD
Q9HRK1	coxC	0.244	-2.96	-2.71	0.505	1.18e-06	1.95e-06	0.642	1.84e-05	6.28e-05	FALSE	TRUE	TRUE	TRUE	FALSE	0	Cox-type terminal oxidase subunit III
Q9HR14	VNG_0911H	1.81	-2.65	-0.844	0.00234	0.000128	0.107	0.0157	0.000769	0.217	FALSE	TRUE	FALSE	TRUE	TRUE	8	C2H2-type domain-containing protein
Q9HQU3	VNG_1002H	1.1	-2.39	-1.29	0.027	0.000137	0.0113	0.0851	0.000806	0.0452	FALSE	TRUE	FALSE	TRUE	TRUE	6	Uncharacterized protein
Q9HNF7	nhaC2	0.723	-2.09	-1.36	0.000626	6.46e-09	8.29e-07	0.00603	9.34e-07	3e-05	FALSE	TRUE	TRUE	TRUE	FALSE	0	Na+/H+ antiporter
Q9HNA7	VNG_2179H	0.79	-2.07	-1.28	0.0732	0.000239	0.00722	0.168	0.00128	0.0312	FALSE	TRUE	FALSE	TRUE	TRUE	8	DUF1628 domain protein
Q9HHQ9	VNG_6276H	0.0356	-1.94	-1.91	0.918	6.99e-05	5.43e-05	0.937	5e-04	0.000719	FALSE	TRUE	TRUE	TRUE	TRUE	7	Vng6276h
Q9HR01	VNG_0927C	-0.256	-1.56	-1.81	0.521	0.00173	0.000337	0.654	0.00686	0.00271	FALSE	TRUE	TRUE	TRUE	TRUE	4	Uncharacterized protein
Q9HPA9	trkH2	0.611	0.394	1	0.00261	0.0413	3e-05	0.0161	0.0891	0.000493	FALSE	FALSE	TRUE	TRUE	FALSE	0	TRK potassium uptake system protein
Q9HQ64	sdhD.1	-0.217	-0.92	-1.14	0.274	0.000371	3.07e-05	0.411	0.00188	0.000493	FALSE	FALSE	TRUE	TRUE	FALSE	0	Membrane anchor
P71411	sop2	0.266	-1.35	-1.08	0.0419	2.4e-08	2.25e-07	0.118	1.73e-06	2.84e-05	FALSE	TRUE	TRUE	TRUE	FALSE	0	Sensory rhodopsin-2
Q9HRQ6	VNG_0591C	1.01	-1.33	-0.323	2.7e-07	1.34e-08	0.0118	7.81e-05	1.29e-06	0.0466	TRUE	TRUE	FALSE	TRUE	FALSE	0	ArsR family transcription regulator
Q9HQZ1	gufA	-1.27	0.789	-0.476	0.000175	0.00952	0.0798	0.00247	0.0288	0.179	TRUE	FALSE	FALSE	TRUE	TRUE	5	GufA family transport protein (Probablesubstrate zinc)
Q9HSW2	VNG_0050C	0.956	-1.32	-0.36	0.00188	0.000177	0.175	0.0133	0.00101	0.312	FALSE	TRUE	FALSE	TRUE	TRUE	5	Probable RfbX family transport protein
Q9HN36	tatC1	0.532	-1.21	-0.681	6.58e-05	5.95e-09	4.57e-06	0.00128	9.34e-07	0.000126	FALSE	TRUE	FALSE	TRUE	FALSE	0	Sec-independent protein translocase protein TatC
Q9HS72	secE	0.32	-1.15	-0.83	0.164	0.000161	0.00183	0.294	0.000933	0.0102	FALSE	TRUE	FALSE	TRUE	TRUE	1	Protein translocase subunit SecE
Q9HRR6	VNG_0578H	-0.491	-1.14	-1.63	0.0254	6.72e-05	7.51e-07	0.0845	5e-04	3e-05	FALSE	TRUE	TRUE	TRUE	FALSE	0	Uncharacterized protein
Q9HNX1	fxsA	0.681	-1.09	-0.407	7.9e-05	7e-07	0.00569	0.00143	1.45e-05	0.0261	FALSE	TRUE	FALSE	TRUE	FALSE	0	FxsA domain protein
Q9HRJ4	VNG_0670H	0.69	-1.05	-0.363	0.00299	0.00012	0.0815	0.018	0.000757	0.18	FALSE	TRUE	FALSE	TRUE	FALSE	0	Small CPxCG-related zinc finger protein
Q9HMW3	appB	0.0276	-1.01	-0.978	0.813	5.95e-07	4.92e-07	0.897	1.43e-05	2.84e-05	FALSE	TRUE	FALSE	TRUE	FALSE	0	ABC-type transport system permease protein(Probable substrate dipeptide/oligopeptide)
P02945	bop	-0.628	0.1	-0.528	1.07e-05	0.333	6.71e-05	0.000745	0.443	0.000776	FALSE	FALSE	FALSE	FALSE	FALSE	0	Bacteriorhodopsin
P0DME1	csg	0.391	-0.323	0.068	0.0268	0.071	0.675	0.0851	0.136	0.802	FALSE	FALSE	FALSE	FALSE	FALSE	0	Cell surface glycoprotein
P0DMH8	sop1	0.316	-0.563	-0.247	0.108	0.0108	0.201	0.217	0.0312	0.349	FALSE	FALSE	FALSE	FALSE	FALSE	0	Sensory rhodopsin-1
P0DMI3	htr1	-0.126	0.607	0.481	0.203	2.17e-05	0.000149	0.335	0.000203	0.00162	FALSE	FALSE	FALSE	FALSE	FALSE	0	Sensory rhodopsin I transducer
P0DMI4	htr4	-0.0069	0.452	0.445	0.932	8.2e-05	6.18e-05	0.945	0.000538	0.000744	FALSE	FALSE	FALSE	FALSE	FALSE	0	Transducer protein Htr4
P0DMI5	htr7	-0.274	0.596	0.322	0.0953	0.0022	0.0543	0.2	0.00835	0.135	FALSE	FALSE	FALSE	FALSE	FALSE	0	Transducer protein Htr7
P13077	flaB2	-0.247	0.595	0.348	0.444	0.0904	0.285	0.589	0.166	0.453	FALSE	FALSE	FALSE	FALSE	FALSE	0	Flagellin B2
P33518	coxA2	0.14	-0.24	-0.1	0.133	0.0202	0.275	0.251	0.0511	0.443	FALSE	FALSE	FALSE	FALSE	FALSE	0	Cytochrome c oxidase polypeptide 1
P57687	kdpC	0.154	-0.0267	0.127	0.652	0.94	0.709	0.779	0.963	0.829	FALSE	FALSE	FALSE	FALSE	TRUE	13	Potassium-transporting ATPase KdpC subunit
P57699	kdpB	-0.19	0.547	0.356	0.483	0.0672	0.199	0.623	0.13	0.348	FALSE	FALSE	FALSE	FALSE	FALSE	0	Potassium-transporting ATPase ATP-binding subunit
P61118	flaA1a	-0.499	0.95	0.452	0.0471	0.00134	0.0689	0.126	0.00563	0.163	FALSE	FALSE	FALSE	FALSE	FALSE	0	Flagellin A1
Q9HMD1	secG	-0.465	0.522	0.057	0.0502	0.0371	0.797	0.131	0.0812	0.88	FALSE	FALSE	FALSE	FALSE	FALSE	0	Preprotein translocase subunit SecG
Q9HN46	asd	0.013	0.0386	0.0517	0.971	0.918	0.885	0.981	0.947	0.934	FALSE	FALSE	FALSE	FALSE	TRUE	5	Putative archaetidylserine decarboxylase proenzyme
Q9HND8	atpI	0.00158	-0.00563	-0.00405	0.986	0.954	0.965	0.988	0.974	0.989	FALSE	FALSE	FALSE	FALSE	FALSE	0	V-type ATP synthase subunit I
Q9HNE6	blh	-0.34	-0.0763	-0.417	4.38e-05	0.237	4.85e-06	0.00128	0.345	0.000126	FALSE	FALSE	FALSE	FALSE	FALSE	0	Probable beta-carotene 15,15'-dioxygenase Blh
Q9HP81	htr2	0.135	0.2	0.334	0.0918	0.0221	0.000477	0.196	0.0551	0.00352	FALSE	FALSE	FALSE	FALSE	FALSE	0	Sensory rhodopsin II transducer
Q9HP84	cosT	0.0507	0.3	0.351	0.591	0.00736	0.00184	0.721	0.0231	0.0102	FALSE	FALSE	FALSE	FALSE	FALSE	0	Transducer protein CosT
Q9HPB1	secY	-0.316	0.288	-0.0274	0.00404	0.00958	0.772	0.0233	0.0288	0.868	FALSE	FALSE	FALSE	FALSE	FALSE	0	Protein translocase subunit SecY
Q9HPD9	lye	-1.27	1	-0.266	0.0505	0.128	0.661	0.131	0.221	0.789	FALSE	FALSE	FALSE	FALSE	TRUE	9	Lycopene elongase/hydratase
Q9HPU7	brp	0.482	-0.591	-0.109	0.181	0.121	0.755	0.307	0.212	0.859	FALSE	FALSE	FALSE	FALSE	TRUE	9	Probable beta-carotene 15,15'-dioxygenase Brp
Q9HQ63	sdhD	-1.91	-0.589	-2.5	0.0514	0.541	0.0145	0.133	0.634	0.0544	FALSE	FALSE	FALSE	FALSE	TRUE	1	Succinate dehydrogenase hydrophobic membrane anchor subunit
Q9HRJ8	ctaB	0.159	-0.486	-0.327	0.263	0.00401	0.0302	0.404	0.014	0.0929	FALSE	FALSE	FALSE	FALSE	FALSE	0	Protoheme IX farnesyltransferase
Q9HRP0	VNG_0610G	-0.0378	-0.152	-0.19	0.874	0.541	0.428	0.912	0.634	0.6	FALSE	FALSE	FALSE	FALSE	TRUE	7	Digeranylgeranylglyceryl phosphate synthase
Q9HSC3	VNG_0303G	-0.0311	0.24	0.209	0.717	0.0157	0.0256	0.825	0.0416	0.0832	FALSE	FALSE	FALSE	FALSE	FALSE	0	Archaeal Lon protease
Q9HSQ2	htpX	-0.663	0.849	0.186	6.17e-05	6.96e-06	0.14	0.00128	7.18e-05	0.266	FALSE	FALSE	FALSE	FALSE	FALSE	0	Protease HtpX homolog
O51960	VNG_6008H	-0.0811	-1.05	-1.13	0.836	0.0204	0.0107	0.901	0.0513	0.0442	FALSE	FALSE	FALSE	FALSE	FALSE	0	Vng6008h
O54523	phoT1_1	-0.225	1.29	1.07	0.698	0.0466	0.0809	0.817	0.097	0.18	FALSE	FALSE	FALSE	FALSE	TRUE	13	Phosphate transporter
O54610	cydA	0.214	-0.916	-0.702	0.0995	3.7e-06	4.24e-05	0.204	4.86e-05	0.000612	FALSE	FALSE	FALSE	FALSE	FALSE	0	CydA
Q9HHI2	lctP	-0.541	-0.0861	-0.627	0.082	0.78	0.0475	0.184	0.837	0.125	FALSE	FALSE	FALSE	FALSE	TRUE	14	L-lactate permease
Q9HHJ0	mrr	0.314	-0.494	-0.18	0.52	0.337	0.712	0.654	0.447	0.829	FALSE	FALSE	FALSE	FALSE	TRUE	8	Mrr restriction system protein homolog
Q9HHN5	gltP	-0.0904	-0.117	-0.207	0.384	0.285	0.0582	0.534	0.392	0.144	FALSE	FALSE	FALSE	FALSE	FALSE	0	Proton/sodium-glutamate symport protein
Q9HHN9	VNG_6302C	0.153	0.114	0.267	0.123	0.26	0.0122	0.238	0.368	0.0476	FALSE	FALSE	FALSE	FALSE	FALSE	0	Vng6302c
Q9HHP6	VNG_6293C	0.272	-0.297	-0.0256	0.0583	0.0486	0.849	0.143	0.0996	0.917	FALSE	FALSE	FALSE	FALSE	FALSE	0	DMT superfamily transport protein
Q9HHQ6	ugpE	-0.257	0.284	0.0262	0.0172	0.0128	0.788	0.0652	0.0359	0.874	FALSE	FALSE	FALSE	FALSE	FALSE	0	Sn-glycerol-3-phosphate transport system permease
Q9HHR4	VNG_6268C	-0.174	-0.279	-0.453	0.0181	0.00103	5.73e-06	0.0678	0.00444	0.000126	FALSE	FALSE	FALSE	FALSE	FALSE	0	OPT family transport protein
Q9HHS5	VNG_6251H	0.018	0.223	0.241	0.917	0.231	0.179	0.937	0.341	0.317	FALSE	FALSE	FALSE	FALSE	FALSE	0	DUF2078 family protein
Q9HHS6	phoT3	-0.241	0.213	-0.0282	0.435	0.508	0.926	0.585	0.601	0.967	FALSE	FALSE	FALSE	FALSE	TRUE	14	Phosphate transporter
Q9HHU7	cat2	0.266	-0.738	-0.473	0.226	0.00442	0.0404	0.367	0.0152	0.116	FALSE	FALSE	FALSE	FALSE	TRUE	1	Cationic amino acid transporter
Q9HHV6	VNG_6208C	0.305	-0.378	-0.073	0.000315	6.11e-05	0.28	0.00351	0.000477	0.447	FALSE	FALSE	FALSE	FALSE	FALSE	0	Vng6208c
Q9HHW6	VNG_6195H	0.994	-0.354	0.64	0.0129	0.349	0.0886	0.053	0.456	0.19	FALSE	FALSE	FALSE	FALSE	TRUE	12	Small CPxCG-related zinc finger protein
Q9HM70	VNG_2678H	0.113	-0.175	-0.0623	0.26	0.103	0.528	0.402	0.187	0.691	FALSE	FALSE	FALSE	FALSE	FALSE	0	Secreted glycoprotein
Q9HM71	VNG_2677H	0.295	-0.582	-0.287	0.0113	7.17e-05	0.0131	0.0496	5e-04	0.0506	FALSE	FALSE	FALSE	FALSE	FALSE	0	Probable secreted glycoprotein
Q9HM75	cyo	0.402	-0.612	-0.209	0.156	0.0466	0.45	0.286	0.097	0.616	FALSE	FALSE	FALSE	FALSE	TRUE	11	Archaeosortase A
Q9HMB1	VNG_2625C	0.672	-0.236	0.436	0.164	0.63	0.357	0.294	0.709	0.541	FALSE	FALSE	FALSE	FALSE	TRUE	7	PrsW family protein
Q9HMC0	VNG_2613H	-0.166	-0.153	-0.319	0.287	0.344	0.051	0.427	0.454	0.13	FALSE	FALSE	FALSE	FALSE	FALSE	0	Uncharacterized protein
Q9HMC9	arsB	-0.128	0.457	0.329	0.108	3.65e-05	0.000557	0.217	0.00031	0.00392	FALSE	FALSE	FALSE	FALSE	FALSE	0	Arsenite transport protein
Q9HMF5	arlG2	0.282	-0.155	0.127	0.00421	0.0952	0.148	0.0238	0.174	0.275	FALSE	FALSE	FALSE	FALSE	FALSE	0	ArlG2 protein (Homolog to arl cluster proteinArlG)
Q9HMG3	fer5	0.294	-0.182	0.111	0.0369	0.193	0.398	0.106	0.299	0.578	FALSE	FALSE	FALSE	FALSE	FALSE	0	Ferredoxin (2Fe-2S)
Q9HMG7	fhuG	0.39	-0.184	0.206	0.0162	0.238	0.172	0.0631	0.346	0.309	FALSE	FALSE	FALSE	FALSE	TRUE	2	ABC-type transport system permease protein
Q9HMH6	VNG_2535H	0.201	-0.0445	0.156	0.604	0.912	0.686	0.731	0.945	0.809	FALSE	FALSE	FALSE	FALSE	TRUE	13	PsiE domain protein
Q9HMI0	VNG_2532H	0.428	-0.703	-0.274	0.000167	1.28e-06	0.00594	0.00247	1.84e-05	0.0268	FALSE	FALSE	FALSE	FALSE	FALSE	0	Uncharacterized protein
Q9HMI1	dppC1	0.387	-0.892	-0.505	0.00256	1.05e-06	0.000284	0.0161	1.84e-05	0.00241	FALSE	FALSE	FALSE	FALSE	FALSE	0	ABC-type transport system permease protein(Probable substrate dipeptide/oligopeptide)
Q9HMI2	dppB2	0.11	-0.168	-0.0577	0.309	0.145	0.589	0.446	0.243	0.75	FALSE	FALSE	FALSE	FALSE	FALSE	0	ABC-type transport system permease protein(Probable substrate dipeptide/oligopeptide)
Q9HMK0	VNG_2509H	-0.0192	0.404	0.385	0.827	0.000465	0.000487	0.901	0.0022	0.00352	FALSE	FALSE	FALSE	FALSE	FALSE	0	Uncharacterized protein
Q9HML6	pstC1	-0.132	0.0861	-0.0459	0.17	0.382	0.623	0.298	0.493	0.766	FALSE	FALSE	FALSE	FALSE	FALSE	0	Phosphate transport system permease protein
Q9HML7	pstA1	-0.209	0.157	-0.0524	0.00909	0.048	0.464	0.0417	0.099	0.63	FALSE	FALSE	FALSE	FALSE	FALSE	0	Phosphate transport system permease protein PstA
Q9HMN6	VNG_2458C	-0.239	-0.519	-0.758	0.603	0.287	0.113	0.731	0.393	0.222	FALSE	FALSE	FALSE	FALSE	TRUE	1	MgtE family transport protein
Q9HMN8	VNG_2455C	-0.0825	0.433	0.351	0.448	0.00146	0.00495	0.591	0.00603	0.0246	FALSE	FALSE	FALSE	FALSE	FALSE	0	Nucleoside recognition protein
Q9HMQ8	dld	-0.16	-0.0481	-0.208	0.0232	0.476	0.00504	0.0779	0.579	0.0246	FALSE	FALSE	FALSE	FALSE	FALSE	0	D-lactate dehydrogenase
Q9HMR5	VNG_2419C	-1.19	1.3	0.116	0.0218	0.0169	0.806	0.0769	0.0439	0.886	FALSE	FALSE	FALSE	FALSE	TRUE	14	Major facilitator superfamily transport protein
Q9HMR8	sec11	0.134	0.19	0.324	0.179	0.0762	0.00408	0.306	0.144	0.0211	FALSE	FALSE	FALSE	FALSE	FALSE	0	Signal peptidase I
Q9HMS1	VNG_2413H	-0.281	-0.65	-0.931	0.754	0.49	0.307	0.861	0.586	0.479	FALSE	FALSE	FALSE	FALSE	TRUE	1	DoxX domain protein
Q9HMS7	dip1	-0.244	0.621	0.377	0.00532	1.11e-06	0.000154	0.0279	1.84e-05	0.00162	FALSE	FALSE	FALSE	FALSE	FALSE	0	DNA damage-inducible protein
Q9HMT4	cysT1	-0.0955	0.0142	-0.0813	0.574	0.936	0.631	0.705	0.963	0.767	FALSE	FALSE	FALSE	FALSE	FALSE	0	ABC-type transport system permease protein(Probable substrate thiamine)
Q9HMU6	VNG_2380H	-0.66	0.0435	-0.617	2.69e-05	0.709	5.47e-05	0.00111	0.774	0.000719	FALSE	FALSE	FALSE	FALSE	FALSE	0	Uncharacterized protein
Q9HMU9	nosY	-0.287	-0.338	-0.624	0.112	0.0765	0.00233	0.223	0.144	0.0127	FALSE	FALSE	FALSE	FALSE	FALSE	0	ABC-type transport system permease protein
Q9HMW2	appC	0.527	-1.91	-1.39	0.372	0.00619	0.0291	0.519	0.0201	0.0906	FALSE	FALSE	FALSE	FALSE	TRUE	8	ABC-type transport system permease protein(Probable substrate dipeptide/oligopeptide)
Q9HMX0	dppB1	-0.493	0.576	0.0828	0.00111	0.000432	0.507	0.00945	0.00208	0.675	FALSE	FALSE	FALSE	FALSE	FALSE	0	ABC-type transport system permease protein(Probable substrate dipeptide/oligopeptide)
Q9HMX1	dppC2	0.17	-0.286	-0.117	0.0317	0.00169	0.123	0.0935	0.00679	0.239	FALSE	FALSE	FALSE	FALSE	FALSE	0	ABC-type transport system permease protein(Probable substrate dipeptide/oligopeptide)
Q9HMY6	VNG_2329C	-0.544	0.858	0.314	0.0221	0.0016	0.16	0.077	0.00652	0.295	FALSE	FALSE	FALSE	FALSE	FALSE	0	Uncharacterized protein
Q9HMY7	VNG_2328H	-0.703	0.529	-0.174	0.000221	0.00329	0.245	0.00255	0.0116	0.412	FALSE	FALSE	FALSE	FALSE	FALSE	0	Cox cluster protein
Q9HMY9	VNG_2324H	-0.0418	0.0701	0.0282	0.827	0.727	0.883	0.901	0.79	0.934	FALSE	FALSE	FALSE	FALSE	FALSE	0	CPBP family intramembrane metalloprotease
Q9HMZ3	hdrD	-0.0873	0.136	0.0489	0.35	0.17	0.597	0.493	0.274	0.756	FALSE	FALSE	FALSE	FALSE	FALSE	0	Heterodisulfide reductase
Q9HN02	hlp	-0.0582	0.368	0.31	0.461	0.000388	0.00115	0.603	0.00193	0.0071	FALSE	FALSE	FALSE	FALSE	FALSE	0	DUF21/CBS domain protein
Q9HN03	VNG_2307C	1.66	0.108	1.77	0.0274	0.881	0.0201	0.0851	0.923	0.0707	FALSE	FALSE	FALSE	FALSE	TRUE	3	Phosphate transporter
Q9HN22	VNG_2285C	-0.0261	0.000919	-0.0251	0.84	0.995	0.846	0.901	0.995	0.917	FALSE	FALSE	FALSE	FALSE	FALSE	0	Preflagellin peptidase C-terminal domain-containing protein
Q9HN37	tatC2	0.397	-0.16	0.237	0.00246	0.18	0.0457	0.0161	0.285	0.122	FALSE	FALSE	FALSE	FALSE	FALSE	0	Sec-independent protein translocase protein TatC
Q9HN54	VNG_2246H	-0.15	-0.388	-0.537	0.55	0.151	0.045	0.683	0.251	0.121	FALSE	FALSE	FALSE	FALSE	TRUE	8	Uncharacterized protein
Q9HN58	VNG_2241H	0.24	-0.666	-0.425	0.647	0.234	0.421	0.775	0.343	0.596	FALSE	FALSE	FALSE	FALSE	TRUE	7	Uncharacterized protein
Q9HN79	dinF	0.146	-0.583	-0.437	0.427	0.00706	0.0272	0.583	0.0224	0.0874	FALSE	FALSE	FALSE	FALSE	TRUE	2	DNA damage-inducible protein
Q9HN91	VNG_2199H	-0.155	-0.0673	-0.222	0.715	0.879	0.602	0.825	0.923	0.756	FALSE	FALSE	FALSE	FALSE	TRUE	1	Urease accessory protein UreH-like transmembrane domain-containing protein
Q9HN95	coxA1	-0.185	0.0204	-0.165	0.165	0.88	0.213	0.294	0.923	0.365	FALSE	FALSE	FALSE	FALSE	FALSE	0	Cytochrome c oxidase subunit I
Q9HNA6	VNG_2180C	0.19	0.106	0.296	0.124	0.396	0.0228	0.238	0.504	0.0783	FALSE	FALSE	FALSE	FALSE	FALSE	0	Signal transduction histidine kinase dimerisation/phosphoacceptor domain-containing protein
Q9HNB6	VNG_2168C	0.211	-0.0795	0.131	0.255	0.674	0.472	0.398	0.744	0.638	FALSE	FALSE	FALSE	FALSE	FALSE	0	Zinc metalloprotease
Q9HNC9	VNG_2154C	-0.052	0.159	0.107	0.421	0.0285	0.108	0.579	0.0676	0.217	FALSE	FALSE	FALSE	FALSE	FALSE	0	DUF373 family protein
Q9HND9	atpK	-0.669	0.528	-0.141	0.136	0.253	0.744	0.254	0.361	0.854	FALSE	FALSE	FALSE	FALSE	FALSE	0	H+-transporting ATP synthase subunit K
Q9HNF6	nhaC4	-0.31	0.178	-0.132	0.0129	0.14	0.247	0.053	0.237	0.413	FALSE	FALSE	FALSE	FALSE	FALSE	0	Probable NhaC-type sodium/proton antiporter
Q9HNF9	VNG_2121C	-0.161	-0.0747	-0.235	0.31	0.646	0.145	0.446	0.721	0.27	FALSE	FALSE	FALSE	FALSE	FALSE	0	DUF502 family protein
Q9HNG6	VNG_2113C	0.211	-0.286	-0.0744	0.0277	0.00663	0.404	0.0851	0.0213	0.578	FALSE	FALSE	FALSE	FALSE	FALSE	0	Mechanosensitive channel protein MscS
Q9HNH9	VNG_2097C	0.247	-1.17	-0.927	0.795	0.248	0.337	0.895	0.356	0.521	FALSE	FALSE	FALSE	FALSE	TRUE	3	DUF418 domain protein
Q9HNI4	VNG_2089H	0.0203	-0.572	-0.552	0.812	1.09e-05	1.01e-05	0.897	0.000109	0.000194	FALSE	FALSE	FALSE	FALSE	FALSE	0	Ribonuclease BN
Q9HNI9	phnE	0.101	-0.199	-0.0986	0.441	0.155	0.45	0.587	0.252	0.616	FALSE	FALSE	FALSE	FALSE	FALSE	0	ABC-type transport system permease protein(Probable substrate phosphate/phosphonate)
Q9HNK1	VNG_2068C	0.116	-0.0763	0.04	0.066	0.231	0.505	0.158	0.341	0.675	FALSE	FALSE	FALSE	FALSE	FALSE	0	Kef-type transport system
Q9HNN0	VNG_2027H	-0.119	0.163	0.0437	0.842	0.794	0.942	0.901	0.844	0.972	FALSE	FALSE	FALSE	FALSE	TRUE	14	Small CPxCG-related zinc finger protein
Q9HNN6	VNG_2019C	0.117	0.0391	0.156	0.173	0.654	0.0761	0.302	0.727	0.173	FALSE	FALSE	FALSE	FALSE	FALSE	0	M50 family metalloprotease
Q9HNP0	VNG_2012C	0.213	-0.106	0.106	0.0463	0.315	0.293	0.126	0.423	0.462	FALSE	FALSE	FALSE	FALSE	FALSE	0	M50 family metalloprotease
Q9HNQ5	VNG_1993H	-0.0606	-0.304	-0.365	0.668	0.0529	0.019	0.787	0.107	0.0676	FALSE	FALSE	FALSE	FALSE	FALSE	0	Abi/CAAX domain protein
Q9HNQ9	secF	0.177	0.0626	0.24	0.162	0.626	0.0656	0.294	0.709	0.157	FALSE	FALSE	FALSE	FALSE	FALSE	0	Protein-export membrane protein SecF
Q9HNR0	secD	-0.28	0.387	0.107	0.00782	0.00104	0.256	0.0371	0.00444	0.423	FALSE	FALSE	FALSE	FALSE	FALSE	0	Protein-export membrane protein SecD
Q9HNR2	nhaC3	0.0171	-0.309	-0.292	0.885	0.023	0.0246	0.917	0.0566	0.0817	FALSE	FALSE	FALSE	FALSE	FALSE	0	Probable NhaC-type sodium/proton antiporter
Q9HNR7	VNG_1978H	-0.574	0.0508	-0.524	0.015	0.819	0.0243	0.0594	0.867	0.0816	FALSE	FALSE	FALSE	FALSE	TRUE	12	Uncharacterized protein
Q9HNS0	VNG_1974H	0.406	-0.593	-0.187	0.000218	6.88e-06	0.0408	0.00255	7.18e-05	0.116	FALSE	FALSE	FALSE	FALSE	FALSE	0	DUF1628 domain protein
Q9HNS6	VNG_1965H	0.268	-1.83	-1.56	0.671	0.013	0.0239	0.788	0.0361	0.0812	FALSE	FALSE	FALSE	FALSE	TRUE	1	DUF112 family protein
Q9HNV1	VNG_1934H	-0.156	0.438	0.282	0.361	0.0234	0.11	0.507	0.0567	0.218	FALSE	FALSE	FALSE	FALSE	FALSE	0	Secreted glycoprotein
Q9HNY2	VNG_1894C	-0.0198	0.321	0.301	0.864	0.0166	0.0185	0.912	0.0437	0.0669	FALSE	FALSE	FALSE	FALSE	FALSE	0	ABC-type transport system permease protein
Q9HP06	cef	0.247	-0.404	-0.157	0.0283	0.00178	0.142	0.0851	0.00695	0.269	FALSE	FALSE	FALSE	FALSE	FALSE	0	Cation efflux system protein (Zinc/cadmium)
Q9HP10	htr3	0.287	0.101	0.388	0.000146	0.106	6.08e-06	0.00234	0.191	0.000126	FALSE	FALSE	FALSE	FALSE	FALSE	0	Htr3 transducer
Q9HP15	VNG_1849H	0.214	-0.314	-0.0996	0.0573	0.0114	0.353	0.142	0.0327	0.537	FALSE	FALSE	FALSE	FALSE	FALSE	0	HPP family protein
Q9HP16	pchA	0.345	-0.347	-0.00227	3.47e-05	5.09e-05	0.97	0.00125	0.000409	0.99	FALSE	FALSE	FALSE	FALSE	FALSE	0	Potassium channel homolog
Q9HP39	VNG_1820H	-0.216	0.0783	-0.138	0.43	0.782	0.612	0.583	0.837	0.759	FALSE	FALSE	FALSE	FALSE	TRUE	2	Uncharacterized protein
Q9HP63	panF	-0.158	0.154	-0.0037	0.3	0.331	0.98	0.438	0.443	0.992	FALSE	FALSE	FALSE	FALSE	FALSE	0	Pantothenate permease
Q9HP66	VNG_1782C	-0.533	0.272	-0.261	0.0995	0.403	0.403	0.204	0.511	0.578	FALSE	FALSE	FALSE	FALSE	TRUE	1	DUF92 family protein
Q9HP76	VNG_1770C	-0.141	0.454	0.314	0.194	0.000801	0.00849	0.322	0.00356	0.0361	FALSE	FALSE	FALSE	FALSE	FALSE	0	Protein kinase domain-containing protein
Q9HP86	VNG_1758H	0.035	-0.334	-0.299	0.927	0.408	0.438	0.943	0.515	0.609	FALSE	FALSE	FALSE	FALSE	TRUE	14	Uncharacterized protein
Q9HP95	VNG_1744H	0.117	0.186	0.303	0.744	0.621	0.404	0.854	0.707	0.578	FALSE	FALSE	FALSE	FALSE	TRUE	13	ZIP family metal transporter
Q9HPA2	htr17	-0.445	1.02	0.58	0.244	0.0175	0.134	0.389	0.0451	0.257	FALSE	FALSE	FALSE	FALSE	TRUE	1	Htr17 transducer
Q9HPA3	VNG_1732C	0.0823	-0.229	-0.146	0.233	0.00493	0.0433	0.374	0.0164	0.12	FALSE	FALSE	FALSE	FALSE	FALSE	0	Potassium channel domain-containing protein
Q9HPA6	htlB	-0.356	0.648	0.292	0.00122	5.34e-06	0.00519	0.00954	6.18e-05	0.0246	FALSE	FALSE	FALSE	FALSE	FALSE	0	DUF106 family protein
Q9HPD6	VNG_1687C	-0.137	-0.0071	-0.144	0.45	0.97	0.427	0.591	0.98	0.6	FALSE	FALSE	FALSE	FALSE	FALSE	0	Major facilitator superfamily transport protein
Q9HPE0	cruF	0.363	-0.572	-0.209	0.185	0.0541	0.437	0.312	0.109	0.609	FALSE	FALSE	FALSE	FALSE	TRUE	14	Bisanhydrobacterioruberin hydratase
Q9HPE3	VNG_1678H	-1.28	1.53	0.243	0.0261	0.0133	0.646	0.0848	0.0365	0.781	FALSE	FALSE	FALSE	FALSE	TRUE	3	DUF2178 family protein
Q9HPE5	VNG_1675H	0.293	-0.602	-0.309	0.0922	0.00305	0.0768	0.196	0.0109	0.173	FALSE	FALSE	FALSE	FALSE	FALSE	0	J domain-containing protein
Q9HPG0	VNG_1655H	-0.825	0.289	-0.536	0.000469	0.153	0.011	0.00484	0.251	0.0446	FALSE	FALSE	FALSE	FALSE	FALSE	0	Uncharacterized protein
Q9HPH4	cbiM	-2.08	0.182	-1.9	0.0984	0.885	0.128	0.204	0.923	0.248	FALSE	FALSE	FALSE	FALSE	TRUE	14	Putative cobalt transport protein CbiM
Q9HPH6	cbiQ	0.297	-0.325	-0.0282	0.0528	0.0436	0.844	0.135	0.0926	0.917	FALSE	FALSE	FALSE	FALSE	FALSE	0	ABC-type transport system permease protein(Probable substrate cobalt)
Q9HPI3	ccp	-0.882	0.804	-0.0775	0.0848	0.128	0.873	0.189	0.221	0.928	FALSE	FALSE	FALSE	FALSE	TRUE	2	Cytochrome aa3 controlling protein
Q9HPQ2	trp6	-0.0383	-0.122	-0.161	0.807	0.457	0.312	0.897	0.563	0.485	FALSE	FALSE	FALSE	FALSE	FALSE	0	Daunorubicin resistance ABC transporter ATP-binding protein
Q9HPQ5	htr8	-0.199	0.23	0.0303	0.258	0.215	0.861	0.401	0.323	0.925	FALSE	FALSE	FALSE	FALSE	FALSE	0	Htr8 transducer
Q9HPQ7	VNG_1519H	-0.0534	0.453	0.4	0.888	0.265	0.303	0.917	0.373	0.476	FALSE	FALSE	FALSE	FALSE	FALSE	0	DUF2892 family protein
Q9HPT0	VNG_1484H	-0.0103	0.0327	0.0224	0.847	0.562	0.678	0.904	0.647	0.803	FALSE	FALSE	FALSE	FALSE	FALSE	0	Uncharacterized protein
Q9HPT7	VNG_1476C	0.0159	-0.275	-0.259	0.86	0.00972	0.0107	0.912	0.029	0.0442	FALSE	FALSE	FALSE	FALSE	FALSE	0	RND superfamily permease
Q9HPT8	VNG_1475C	0.252	-0.606	-0.354	0.248	0.0147	0.112	0.392	0.0396	0.222	FALSE	FALSE	FALSE	FALSE	FALSE	0	CARDB domain-containing protein
Q9HPU4	bap	-0.0383	0.217	0.178	0.896	0.481	0.544	0.921	0.582	0.702	FALSE	FALSE	FALSE	FALSE	TRUE	12	Bacterioopsin-associated protein
Q9HPV6	VNG_1455H	-0.354	0.258	-0.096	0.252	0.419	0.751	0.396	0.527	0.857	FALSE	FALSE	FALSE	FALSE	TRUE	1	DoxX domain protein
Q9HPW7	VNG_1440H	0.0561	-0.054	0.00203	0.541	0.573	0.982	0.674	0.657	0.992	FALSE	FALSE	FALSE	FALSE	FALSE	0	Uncharacterized protein
Q9HPX5	htlA	-0.194	-0.212	-0.406	0.0115	0.00904	2.65e-05	0.0496	0.0281	0.000478	FALSE	FALSE	FALSE	FALSE	FALSE	0	AI-2E family transport protein
Q9HPY9	VNG_1409C	-0.201	1.38	1.18	0.77	0.0702	0.102	0.873	0.135	0.21	FALSE	FALSE	FALSE	FALSE	TRUE	4	DUF63 family protein
Q9HPZ0	ush	0.00197	0.296	0.298	0.988	0.0434	0.035	0.988	0.0926	0.103	FALSE	FALSE	FALSE	FALSE	FALSE	0	5'-nucleotidase family hydrolase
Q9HQ04	mscS2	0.16	0.114	0.275	0.178	0.349	0.0288	0.306	0.456	0.0904	FALSE	FALSE	FALSE	FALSE	FALSE	0	Mechanosensitive channel protein MscS
Q9HQ05	VNG_1387H	-0.718	1.08	0.364	0.0879	0.0189	0.368	0.194	0.0483	0.548	FALSE	FALSE	FALSE	FALSE	FALSE	0	Uncharacterized protein
Q9HQ15	VNG_1375C	0.179	-0.113	0.0658	0.048	0.211	0.44	0.127	0.32	0.609	FALSE	FALSE	FALSE	FALSE	FALSE	0	histidine kinase
Q9HQ30	VNG_1355H	-0.385	0.756	0.37	0.000188	1.68e-07	0.000274	0.00247	6.07e-06	0.0024	FALSE	FALSE	FALSE	FALSE	FALSE	0	DUF304 domain protein
Q9HQ31	VNG_1353C	-0.0448	0.0879	0.0431	0.504	0.218	0.52	0.642	0.327	0.686	FALSE	FALSE	FALSE	FALSE	FALSE	0	DUF304 domain protein
Q9HQ54	VNG_1323C	0.15	0.114	0.265	0.013	0.0582	0.000183	0.053	0.115	0.00177	FALSE	FALSE	FALSE	FALSE	FALSE	0	Pectin lyase domain protein
Q9HQ81	trkH1	-0.112	-0.572	-0.684	0.767	0.16	0.0852	0.872	0.261	0.184	FALSE	FALSE	FALSE	FALSE	TRUE	1	TRK potassium uptake system protein
Q9HQA7	VNG_1249C	0.0126	-0.0575	-0.045	0.873	0.486	0.569	0.912	0.586	0.73	FALSE	FALSE	FALSE	FALSE	FALSE	0	ABC-type transport system permease protein
Q9HQB9	VNG_1234C	-0.245	0.434	0.189	0.0113	0.000205	0.0414	0.0496	0.00114	0.116	FALSE	FALSE	FALSE	FALSE	FALSE	0	Sensor box histidine kinase
Q9HQF3	hcpD	0.449	-0.32	0.129	0.219	0.395	0.717	0.357	0.504	0.831	FALSE	FALSE	FALSE	FALSE	TRUE	1	Halocyanin HcpD
Q9HQG2	VNG_1178H	0.511	-0.351	0.16	0.169	0.357	0.657	0.298	0.463	0.788	FALSE	FALSE	FALSE	FALSE	TRUE	13	Uncharacterized protein
Q9HQH2	VNG_1164C	-0.0174	0.191	0.173	0.824	0.0323	0.0408	0.901	0.0742	0.116	FALSE	FALSE	FALSE	FALSE	FALSE	0	Mechanosensitive channel protein MscS
Q9HQN6	menA	-0.779	0.861	0.0817	1.29e-05	6.9e-06	0.509	0.000745	7.18e-05	0.675	FALSE	FALSE	FALSE	FALSE	FALSE	0	1,4-dihydroxy-2-naphthoate octaprenyltransferase
Q9HQP2	tot	0.145	-0.124	0.0209	0.0779	0.142	0.788	0.177	0.238	0.874	FALSE	FALSE	FALSE	FALSE	FALSE	0	dolichyl-phosphooligosaccharide-protein glycotransferase
Q9HQP3	exoM	0.404	-0.0564	0.348	6.12e-05	0.469	0.000262	0.00128	0.572	0.00236	FALSE	FALSE	FALSE	FALSE	FALSE	0	Succinoglycan biosynthesis protein
Q9HQQ3	VNG_1056C	-1.07	0.201	-0.87	0.0908	0.749	0.162	0.196	0.808	0.296	FALSE	FALSE	FALSE	FALSE	TRUE	4	AlkP-core domain protein
Q9HQQ5	ptp	0.176	-0.204	-0.0281	0.0732	0.0494	0.762	0.168	0.101	0.864	FALSE	FALSE	FALSE	FALSE	FALSE	0	Probable flippase AglR
Q9HQQ6	gtl	0.247	0.0678	0.315	0.00253	0.354	0.000349	0.0161	0.461	0.00272	FALSE	FALSE	FALSE	FALSE	FALSE	0	Dolichyl-phosphate glucosyltransferase AglJ
Q9HQQ8	VNG_1050H	-0.205	0.392	0.186	0.835	0.704	0.85	0.901	0.771	0.917	FALSE	FALSE	FALSE	FALSE	TRUE	10	TRAM domain protein
Q9HQR9	VNG_1034H	-0.58	0.257	-0.323	0.00145	0.117	0.046	0.011	0.208	0.122	FALSE	FALSE	FALSE	FALSE	FALSE	0	Uncharacterized protein
Q9HQS2	pgsA	0.0938	-0.231	-0.137	0.342	0.0354	0.171	0.484	0.0793	0.309	FALSE	FALSE	FALSE	FALSE	FALSE	0	CDP-diacylglycerol-glycerol-3-phosphate 3-phosphatidyltransferase
Q9HQV1	VNG_0993H	-0.00273	-0.127	-0.13	0.981	0.292	0.262	0.988	0.394	0.43	FALSE	FALSE	FALSE	FALSE	FALSE	0	Uncharacterized protein
Q9HQV2	VNG_0992H	0.173	-0.506	-0.333	0.27	0.00609	0.0443	0.41	0.02	0.121	FALSE	FALSE	FALSE	FALSE	FALSE	0	Secreted glycoprotein
Q9HQW3	VNG_0979H	-0.0525	0.449	0.397	0.872	0.2	0.235	0.912	0.309	0.398	FALSE	FALSE	FALSE	FALSE	TRUE	14	Glycerophosphoryl diester phosphodiesterase membrane domain-containing protein
Q9HQY4	fapJ	0.432	-0.209	0.223	0.319	0.64	0.602	0.456	0.717	0.756	FALSE	FALSE	FALSE	FALSE	TRUE	3	Archaellar motor/biogenesis protein ArlJ
Q9HR05	sfuB	0.489	-0.658	-0.169	0.0814	0.0295	0.526	0.184	0.0688	0.691	FALSE	FALSE	FALSE	FALSE	TRUE	5	ABC-type transport system permease protein
Q9HR07	VNG_0920H	0.231	0.00529	0.236	0.0566	0.964	0.0518	0.141	0.978	0.131	FALSE	FALSE	FALSE	FALSE	FALSE	0	Glycosyltransferase RgtA/B/C/D-like domain-containing protein
Q9HR13	VNG_0913H	-0.0858	-0.113	-0.199	0.308	0.203	0.0276	0.446	0.312	0.0877	FALSE	FALSE	FALSE	FALSE	FALSE	0	Uncharacterized protein
Q9HR16	putP	-0.395	0.239	-0.155	0.00656	0.086	0.232	0.0332	0.159	0.394	FALSE	FALSE	FALSE	FALSE	FALSE	0	Proline permease
Q9HR22	rbsC2	0.284	-0.711	-0.427	0.00439	9.82e-07	0.000157	0.0244	1.84e-05	0.00162	FALSE	FALSE	FALSE	FALSE	FALSE	0	ABC-type transport system permease protein(Probable substrate sugar)
Q9HR23	rbsC1	-0.0363	-0.269	-0.305	0.834	0.152	0.0942	0.901	0.251	0.194	FALSE	FALSE	FALSE	FALSE	FALSE	0	ABC-type transport system permease protein(Probable substrate sugar)
Q9HR41	traB	0.345	-0.0523	0.293	0.00175	0.587	0.00564	0.013	0.67	0.0261	FALSE	FALSE	FALSE	FALSE	FALSE	0	Possible signaling protein
Q9HR54	VNG_0858C	-0.149	0.3	0.151	0.0471	0.000864	0.0449	0.126	0.00378	0.121	FALSE	FALSE	FALSE	FALSE	FALSE	0	Probable rhomboid family protease
Q9HR62	VNG_0846C	-0.478	0.393	-0.0851	0.134	0.231	0.781	0.251	0.341	0.874	FALSE	FALSE	FALSE	FALSE	TRUE	1	VKGC domain protein
Q9HR80	VNG_0822C	0.334	0.138	0.472	0.00461	0.207	0.000297	0.0251	0.315	0.00245	FALSE	FALSE	FALSE	FALSE	FALSE	0	Type II secretion system protein GspF domain-containing protein
Q9HR88	htr18	0.221	-0.0296	0.191	0.0169	0.734	0.0343	0.0652	0.794	0.102	FALSE	FALSE	FALSE	FALSE	FALSE	0	Htr18 transducer
Q9HR94	tatA	0.553	-0.913	-0.36	1.1e-05	4.45e-08	0.000735	0.000745	2.14e-06	0.00495	FALSE	FALSE	FALSE	FALSE	FALSE	0	Sec-independent protein translocase proteinTatA
Q9HRA1	htr6	0.0925	0.197	0.289	0.437	0.126	0.0252	0.585	0.219	0.0826	FALSE	FALSE	FALSE	FALSE	FALSE	0	Htr6 transducer
Q9HRB0	VNG_0779C	0.535	-0.831	-0.296	0.116	0.0255	0.37	0.227	0.061	0.548	FALSE	FALSE	FALSE	FALSE	FALSE	0	S1 motif domain-containing protein
Q9HRC5	VNG_0759H	-0.0547	0.053	-0.00172	0.511	0.542	0.983	0.648	0.634	0.992	FALSE	FALSE	FALSE	FALSE	FALSE	0	Lipoprotein
Q9HRC9	VNG_0754C	0.711	-0.953	-0.241	2.04e-05	1.21e-06	0.054	0.000981	1.84e-05	0.135	FALSE	FALSE	FALSE	FALSE	FALSE	0	Glutamate/valine-rich protein
Q9HRD0	ylnA	-0.367	0.37	0.00224	0.0073	0.00919	0.985	0.0352	0.0283	0.992	FALSE	FALSE	FALSE	FALSE	FALSE	0	Phosphate transporter
Q9HRE2	VNG_0737H	0.12	1.81	1.93	0.875	0.035	0.021	0.912	0.0791	0.073	FALSE	FALSE	FALSE	FALSE	TRUE	8	Uncharacterized protein
Q9HRF2	VNG_0727C	-0.11	0.111	0.000651	0.273	0.291	0.995	0.411	0.394	0.995	FALSE	FALSE	FALSE	FALSE	FALSE	0	MATE efflux family protein
Q9HRF5	VNG_0724H	-0.862	-0.718	-1.58	0.0938	0.174	0.00518	0.198	0.277	0.0246	FALSE	FALSE	FALSE	FALSE	TRUE	3	Uncharacterized protein
Q9HRF7	dip2	0.302	-0.206	0.0957	0.0111	0.0772	0.372	0.0496	0.144	0.549	FALSE	FALSE	FALSE	FALSE	FALSE	0	DNA damage-inducible protein
Q9HRG6	VNG_0708H	-1.02	0.932	-0.0847	0.0698	0.107	0.873	0.164	0.192	0.928	FALSE	FALSE	FALSE	FALSE	TRUE	4	Uncharacterized protein
Q9HRH2	yvgX	0.152	0.14	0.293	0.0198	0.036	0.000165	0.0725	0.08	0.00165	FALSE	FALSE	FALSE	FALSE	FALSE	0	Molybdenum-binding protein
Q9HRH6	VNG_0692C	0.0514	-0.502	-0.45	0.881	0.175	0.201	0.915	0.277	0.349	FALSE	FALSE	FALSE	FALSE	FALSE	0	ABC-type transport system permease protein
Q9HRH7	VNG_0690C	0.0971	-0.165	-0.0677	0.178	0.037	0.341	0.306	0.0812	0.521	FALSE	FALSE	FALSE	FALSE	FALSE	0	ABC-type transport system permease protein
Q9HRJ5	VNG_0669H	-1.61	1.28	-0.324	0.0205	0.0661	0.608	0.0735	0.129	0.757	FALSE	FALSE	FALSE	FALSE	TRUE	1	ABC-type transport system permease protein
Q9HRJ7	trp4	-0.602	0.882	0.28	0.000972	4.18e-05	0.0755	0.00851	0.000345	0.173	FALSE	FALSE	FALSE	FALSE	FALSE	0	ABC transporter, ATP-binding protein homolog
Q9HRJ9	coxB1	0.774	-0.759	0.0145	6.67e-05	0.000124	0.919	0.00128	0.00076	0.962	FALSE	FALSE	FALSE	FALSE	FALSE	0	cytochrome-c oxidase
Q9HRK2	VNG_0660H	-2.91	0.844	-2.07	0.0117	0.436	0.059	0.0496	0.541	0.145	FALSE	FALSE	FALSE	FALSE	TRUE	13	Cox cluster protein
Q9HRL1	ndhG3	-0.321	0.122	-0.2	0.000621	0.137	0.0168	0.00603	0.233	0.0622	FALSE	FALSE	FALSE	FALSE	FALSE	0	NADH dehydrogenase/oxidoreductase
Q9HRL2	nuoM	-0.565	0.123	-0.442	0.0327	0.629	0.0854	0.0955	0.709	0.184	FALSE	FALSE	FALSE	FALSE	FALSE	0	F420H2:quinone oxidoreductase chain M
Q9HRL3	nuoL	-0.433	0.179	-0.254	0.00118	0.132	0.0329	0.00945	0.226	0.0991	FALSE	FALSE	FALSE	FALSE	FALSE	0	F420H2:quinone oxidoreductase chain L
Q9HRL4	nolC	0.303	-2.02	-1.72	0.713	0.0302	0.0505	0.825	0.0699	0.13	FALSE	FALSE	FALSE	FALSE	TRUE	8	NADH dehydrogenase-like complex subunit K
Q9HRL8	ndhG4	-0.287	0.78	0.493	0.00116	3.74e-08	5.89e-06	0.00945	2.14e-06	0.000126	FALSE	FALSE	FALSE	FALSE	FALSE	0	NADH dehydrogenase/oxidoreductase
Q9HRM1	nolB	-0.384	0.0258	-0.359	0.0716	0.902	0.0906	0.167	0.938	0.191	FALSE	FALSE	FALSE	FALSE	FALSE	0	NADH dehydrogenase-like complex subunit A
Q9HRM4	VNG_0631C	0.517	0.11	0.627	0.194	0.785	0.12	0.322	0.837	0.234	FALSE	FALSE	FALSE	FALSE	TRUE	1	Glycosyltransferase RgtA/B/C/D-like domain-containing protein
Q9HRN3	edp	-0.125	0.213	0.0883	0.483	0.259	0.62	0.623	0.368	0.765	FALSE	FALSE	FALSE	FALSE	FALSE	0	Proteinase IV homolog
Q9HRN5	pchA2	0.0724	0.115	0.188	0.296	0.119	0.0134	0.436	0.21	0.0511	FALSE	FALSE	FALSE	FALSE	FALSE	0	Ion channel pore / TrkA domain protein
Q9HRN6	htr16	0.497	-0.082	0.415	6.43e-05	0.396	0.000359	0.00128	0.504	0.00273	FALSE	FALSE	FALSE	FALSE	FALSE	0	Htr16 transducer
Q9HRQ8	VNG_0587H	0.0223	-0.106	-0.0833	0.812	0.29	0.38	0.897	0.394	0.557	FALSE	FALSE	FALSE	FALSE	FALSE	0	Uncharacterized protein
Q9HRQ9	hcpE	0.174	-0.0578	0.116	0.181	0.66	0.364	0.307	0.731	0.548	FALSE	FALSE	FALSE	FALSE	FALSE	0	Halocyanin HcpE
Q9HRR0	VNG_0585H	0.259	-0.704	-0.445	0.00399	3.03e-07	3.57e-05	0.0233	9.72e-06	0.000543	FALSE	FALSE	FALSE	FALSE	FALSE	0	Uncharacterized protein
Q9HRR2	cyb	-0.323	-0.609	-0.932	0.00874	7.45e-05	3.77e-07	0.0408	5e-04	2.84e-05	FALSE	FALSE	FALSE	FALSE	FALSE	0	Cytochrome b6
Q9HRR3	petD	-0.259	0.118	-0.141	0.0048	0.167	0.0914	0.0257	0.27	0.191	FALSE	FALSE	FALSE	FALSE	FALSE	0	Cytochrome bc1 complex cytochrome b/c subunit
Q9HRR4	VNG_0581H	-0.679	0.725	0.0462	0.0282	0.0254	0.871	0.0851	0.061	0.928	FALSE	FALSE	FALSE	FALSE	FALSE	0	Uncharacterized protein
Q9HRR5	VNG_0579H	-1.26	-0.662	-1.92	0.245	0.55	0.0849	0.39	0.636	0.184	FALSE	FALSE	FALSE	FALSE	TRUE	12	Uncharacterized protein
Q9HRS0	VNG_0573C	-0.225	0.119	-0.106	0.133	0.434	0.465	0.251	0.541	0.63	FALSE	FALSE	FALSE	FALSE	FALSE	0	Blue (type 1) copper domain-containing protein
Q9HRS2	mrpE	0.0811	0.264	0.345	0.268	0.00281	0.000212	0.41	0.0102	0.00197	FALSE	FALSE	FALSE	FALSE	FALSE	0	Mrp-type sodium/proton antiporter system subunit
Q9HRS5	mrpB1	0.214	-0.213	0.00139	0.0466	0.0568	0.989	0.126	0.113	0.992	FALSE	FALSE	FALSE	FALSE	FALSE	0	Mrp-type sodium/proton antiporter system subunitB1
Q9HRS6	mrpB2	-1.14	1.36	0.225	0.113	0.0724	0.743	0.223	0.138	0.854	FALSE	FALSE	FALSE	FALSE	TRUE	1	Mrp-type sodium/proton antiporter system subunitB2
Q9HRS7	mrpC	0.58	-1.17	-0.587	0.536	0.241	0.531	0.67	0.348	0.691	FALSE	FALSE	FALSE	FALSE	TRUE	7	Mrp-type sodium/proton antiporter system subunitC
Q9HRS8	ndhG2	-0.366	0.447	0.0809	0.0305	0.0138	0.604	0.0909	0.0375	0.756	FALSE	FALSE	FALSE	FALSE	FALSE	0	NADH dehydrogenase/oxidoreductase
Q9HRS9	VNG_0562C	0.638	1.56	2.2	0.581	0.207	0.0715	0.712	0.315	0.167	FALSE	FALSE	FALSE	FALSE	TRUE	9	NADH:quinone oxidoreductase/Mrp antiporter membrane subunit domain-containing protein
Q9HRT0	mrpD2	-0.437	0.576	0.139	0.0022	0.000318	0.255	0.0151	0.00164	0.423	FALSE	FALSE	FALSE	FALSE	FALSE	0	Mrp-type sodium/proton antiporter system subunitD2
Q9HRT3	sgb	-0.323	0.719	0.396	0.29	0.0338	0.198	0.43	0.077	0.348	FALSE	FALSE	FALSE	FALSE	TRUE	9	Probable RfbX family transport protein
Q9HRT4	VNG_0555C	0.0346	-0.053	-0.0184	0.617	0.466	0.789	0.743	0.57	0.874	FALSE	FALSE	FALSE	FALSE	FALSE	0	DUF2298 family protein
Q9HRU7	VNG_0537C	-0.225	0.395	0.17	0.101	0.0104	0.207	0.206	0.0304	0.355	FALSE	FALSE	FALSE	FALSE	FALSE	0	TRAP-type transport system permease protein
Q9HRW2	VNG_0516H	-0.938	0.528	-0.41	0.21	0.49	0.575	0.345	0.586	0.736	FALSE	FALSE	FALSE	FALSE	TRUE	13	Uncharacterized protein
Q9HRX1	VNG_0505C	0.443	-0.142	0.301	0.0225	0.447	0.104	0.0774	0.552	0.211	FALSE	FALSE	FALSE	FALSE	FALSE	0	DUF21/CBS domain protein
Q9HRZ7	VNG_0472H	-0.114	-1.42	-1.54	0.808	0.0102	0.00476	0.897	0.0301	0.0241	FALSE	FALSE	FALSE	FALSE	TRUE	2	DUF2178 family protein
Q9HS05	VNG_0463C	-1.29	0.214	-1.08	0.0277	0.704	0.0596	0.0851	0.771	0.145	FALSE	FALSE	FALSE	FALSE	TRUE	6	Uncharacterized protein
Q9HS11	pstC2	-0.162	0.155	-0.00714	0.0259	0.0389	0.914	0.0848	0.0845	0.961	FALSE	FALSE	FALSE	FALSE	FALSE	0	Phosphate transport system permease protein
Q9HS12	pstA2	-0.35	0.435	0.085	0.0601	0.0288	0.628	0.145	0.0677	0.766	FALSE	FALSE	FALSE	FALSE	FALSE	0	Phosphate transport system permease protein PstA
Q9HS26	nhaC1	-0.0243	0.192	0.168	0.796	0.0655	0.0899	0.895	0.129	0.191	FALSE	FALSE	FALSE	FALSE	FALSE	0	Na+/H+ antiporter
Q9HS33	yfmO2	-0.245	0.363	0.119	0.00636	0.000431	0.143	0.0328	0.00208	0.269	FALSE	FALSE	FALSE	FALSE	FALSE	0	Major facilitator superfamily transport protein
Q9HS47	VNG_0408H	-0.537	0.385	-0.152	0.126	0.284	0.652	0.242	0.392	0.785	FALSE	FALSE	FALSE	FALSE	TRUE	11	Peptidase M48 family protein
Q9HS48	VNG_0407H	-0.426	0.489	0.0632	0.151	0.117	0.825	0.28	0.208	0.903	FALSE	FALSE	FALSE	FALSE	TRUE	13	Uncharacterized protein
Q9HS59	VNG_0393C	0.0429	0.00361	0.0465	0.57	0.963	0.539	0.704	0.978	0.698	FALSE	FALSE	FALSE	FALSE	FALSE	0	DUF373 family protein
Q9HS82	VNG_0361C	0.632	-0.582	0.0494	0.00184	0.00452	0.771	0.0133	0.0154	0.868	FALSE	FALSE	FALSE	FALSE	FALSE	0	Rhomboid family protease
Q9HS84	VNG_0359C	0.194	-0.529	-0.334	0.0344	2.46e-05	0.0012	0.0994	0.000222	0.00724	FALSE	FALSE	FALSE	FALSE	FALSE	0	Ribonuclease BN
Q9HS86	htr14	0.147	0.616	0.763	0.0451	3.5e-07	1.31e-08	0.125	1.01e-05	3.79e-06	FALSE	FALSE	FALSE	FALSE	FALSE	0	Htr14 transducer
Q9HS87	VNG_0354C	-0.645	-0.0841	-0.729	2e-04	0.547	6.05e-05	0.00252	0.636	0.000744	FALSE	FALSE	FALSE	FALSE	FALSE	0	Abi/CAAX domain protein
Q9HS88	VNG_0352H	0.281	-0.583	-0.302	0.0897	0.00272	0.0708	0.196	0.00993	0.166	FALSE	FALSE	FALSE	FALSE	FALSE	0	Homolog to Sec-independent protein translocasesubunit TatA
Q9HSA0	VNG_0331H	-0.187	0.59	0.402	0.0906	7.4e-05	0.00153	0.196	5e-04	0.00897	FALSE	FALSE	FALSE	FALSE	FALSE	0	DUF3007 family protein
Q9HSA2	caaX	0.163	-0.303	-0.141	0.0551	0.00217	0.0928	0.138	0.00835	0.193	FALSE	FALSE	FALSE	FALSE	FALSE	0	Peptidase M48 family protein (Homolog to CAAXprenyl protease)
Q9HSA7	VNG_0322H	-0.107	0.000602	-0.107	0.273	0.995	0.276	0.411	0.995	0.443	FALSE	FALSE	FALSE	FALSE	FALSE	0	NfeD domain protein
Q9HSA8	ids	-0.0587	0.392	0.334	0.465	0.000259	0.000736	0.606	0.00136	0.00495	FALSE	FALSE	FALSE	FALSE	FALSE	0	Bifunctional short chain isoprenyl diphosphate synthase
Q9HSB1	dpg	0.61	-0.0157	0.594	0.328	0.98	0.34	0.467	0.987	0.521	FALSE	FALSE	FALSE	FALSE	TRUE	10	Dolichol-P-glucose synthetase
Q9HSF1	VNG_0262C	0.368	-0.34	0.0279	0.000184	0.000557	0.711	0.00247	0.00255	0.829	FALSE	FALSE	FALSE	FALSE	FALSE	0	DHH/RecJ family phosphoesterase
Q9HSG4	VNG_0244H	1.26	-2.49	-1.23	0.153	0.0125	0.163	0.282	0.0354	0.296	FALSE	FALSE	FALSE	FALSE	TRUE	10	Yip1 domain protein
Q9HSH3	VNG_0230C	0.134	0.042	0.176	0.0599	0.55	0.0175	0.145	0.636	0.064	FALSE	FALSE	FALSE	FALSE	FALSE	0	DUF2070 family protein
Q9HSH8	VNG_0222C	0.246	-0.641	-0.394	0.656	0.276	0.479	0.78	0.386	0.643	FALSE	FALSE	FALSE	FALSE	TRUE	13	DUF11/DUF58 family protein
Q9HSJ6	VNG_0197C	-0.237	0.324	0.087	0.0232	0.00484	0.367	0.0779	0.0163	0.548	FALSE	FALSE	FALSE	FALSE	FALSE	0	UPF0104 family protein
Q9HSK3	VNG_0188H	-0.358	0.333	-0.0248	0.232	0.284	0.932	0.374	0.392	0.969	FALSE	FALSE	FALSE	FALSE	TRUE	1	Major facilitator superfamily transport protein
Q9HSL1	VNG_0178H	0.528	-0.579	-0.0503	0.000112	7.01e-05	0.625	0.00191	5e-04	0.766	FALSE	FALSE	FALSE	FALSE	FALSE	0	Homolog to restriction system mrr
Q9HSL5	cat1	0.515	-0.521	-0.00574	3.16e-06	4.59e-06	0.936	0.000457	5.56e-05	0.97	FALSE	FALSE	FALSE	FALSE	FALSE	0	Cationic amino acid transporter
Q9HSM3	alkK	-0.259	0.874	0.615	0.407	0.0151	0.0618	0.563	0.0404	0.149	FALSE	FALSE	FALSE	FALSE	TRUE	13	Medium-chain acyl-CoA ligase
Q9HSN5	zntA	0.143	-0.191	-0.0486	0.298	0.187	0.719	0.437	0.293	0.831	FALSE	FALSE	FALSE	FALSE	FALSE	0	P-type transport ATPase (Probable substratezinc/cadmium)
Q9HSQ1	VNG_0130H	0.698	-0.753	-0.0553	0.436	0.421	0.95	0.585	0.527	0.977	FALSE	FALSE	FALSE	FALSE	TRUE	10	Uncharacterized protein
Q9HSQ7	trp1	0.232	-0.133	0.099	0.0531	0.267	0.383	0.135	0.375	0.558	FALSE	FALSE	FALSE	FALSE	FALSE	0	ABC transport protein
Q9HST7	VNG_0080H	0.295	-2.09	-1.8	0.714	0.0231	0.0383	0.825	0.0566	0.112	FALSE	FALSE	FALSE	FALSE	TRUE	9	VanZ family protein
Q9HT01	VNG_0005H	0.0372	0.0768	0.114	0.495	0.188	0.0495	0.636	0.293	0.129	FALSE	FALSE	FALSE	FALSE	FALSE	0	Dolichyl-diphosphooligosaccharide--protein glycosyltransferase
Q9HT02	VNG_0003C	0.102	-0.161	-0.0594	0.17	0.0453	0.413	0.298	0.0956	0.588	FALSE	FALSE	FALSE	FALSE	FALSE	0	ABC transporter permease
Q9HT04	VNG_0001H	0.405	-0.771	-0.366	0.000394	6.53e-07	0.000935	0.00422	1.45e-05	0.00587	FALSE	FALSE	FALSE	FALSE	FALSE	0	Secreted glycoprotein

## Sheet: M1_IrrVSNonIrr_LabelFree_Quant
Label Free Quantification _ Non Irradiated cell envelope extract incubated in M1 (M1) vs Irradiated cell envelope extract incubated in M1 (M1R)
Protein ID	Gene Name	M1_vs_QC_log2 fold change	M1R_vs_M1_log2 fold change	M1R_vs_QC_log2 fold change	M1_vs_QC_p.val	M1R_vs_M1_p.val	M1R_vs_QC_p.val	M1_vs_QC_p.adj	M1R_vs_M1_p.adj	M1R_vs_QC_p.adj	M1_vs_QC_significant	M1R_vs_M1_significant	M1R_vs_QC_significant	significant	imputed	num_NAs	Description
Q9HNS6	VNG_1965H	2.4	-3.93	-1.53	3.62e-07	8.12e-10	7e-05	9.88e-05	2.28e-07	0.0197	TRUE	TRUE	FALSE	TRUE	TRUE	1	DUF112 family protein
Q9HQQ8	VNG_1050H	3.13	-3.55	-0.419	4.94e-05	2.03e-05	0.467	0.00116	0.000357	0.871	TRUE	TRUE	FALSE	TRUE	TRUE	8	TRAM domain protein
Q9HRK1	coxC	0.635	-3.47	-2.84	0.305	4.95e-05	0.000242	0.408	0.000818	0.0226	FALSE	TRUE	FALSE	TRUE	TRUE	1	Cox-type terminal oxidase subunit III
Q9HNK5	VNG_2064H	-3.36	3.47	0.111	9.28e-06	1.05e-05	0.834	0.000607	0.000228	0.971	TRUE	TRUE	FALSE	TRUE	TRUE	1	TIGR03663 family protein
Q9HN58	VNG_2241H	1.68	-3.35	-1.66	0.000677	6.56e-07	0.000755	0.00555	4.29e-05	0.0265	TRUE	TRUE	FALSE	TRUE	TRUE	7	Uncharacterized protein
Q9HND9	atpK	3.06	-3.28	-0.225	0.000134	0.000102	0.716	0.00218	0.0011	0.936	TRUE	TRUE	FALSE	TRUE	FALSE	0	H+-transporting ATP synthase subunit K
Q9HMS1	VNG_2413H	-2.84	3.14	0.299	0.000587	0.000353	0.656	0.00532	0.00236	0.93	TRUE	TRUE	FALSE	TRUE	TRUE	2	DoxX domain protein
Q9HRR2	cyb	-2.56	2.96	0.393	0.000268	0.000102	0.483	0.00313	0.0011	0.871	TRUE	TRUE	FALSE	TRUE	FALSE	0	Cytochrome b6
Q9HRS9	VNG_0562C	3.66	-2.79	0.869	1.69e-05	0.000412	0.165	0.000607	0.00257	0.579	TRUE	TRUE	FALSE	TRUE	TRUE	10	NADH:quinone oxidoreductase/Mrp antiporter membrane subunit domain-containing protein
Q9HMC0	VNG_2613H	-1.93	1.33	-0.601	0.00104	0.0176	0.228	0.00693	0.043	0.669	TRUE	FALSE	FALSE	TRUE	FALSE	0	Uncharacterized protein
Q9HRJ5	VNG_0669H	-1.97	2.67	0.702	0.00138	0.000132	0.185	0.00877	0.00124	0.619	TRUE	TRUE	FALSE	TRUE	FALSE	0	ABC-type transport system permease protein
Q9HNX1	fxsA	1.73	-2.56	-0.828	0.000131	2.86e-06	0.0283	0.00218	7.86e-05	0.257	TRUE	TRUE	FALSE	TRUE	TRUE	1	FxsA domain protein
Q9HMI1	dppC1	1.03	-0.981	0.0449	0.000296	0.000657	0.841	0.00333	0.00384	0.971	TRUE	FALSE	FALSE	TRUE	FALSE	0	ABC-type transport system permease protein(Probable substrate dipeptide/oligopeptide)
Q9HS72	secE	1.53	-2.39	-0.86	7.11e-05	6.77e-07	0.00822	0.00133	4.29e-05	0.124	TRUE	TRUE	FALSE	TRUE	TRUE	3	Protein translocase subunit SecE
Q9HSQ2	htpX	-2.21	2.31	0.0958	0.00167	0.00168	0.871	0.00967	0.00666	0.971	TRUE	TRUE	FALSE	TRUE	FALSE	0	Protease HtpX homolog
Q9HMW3	appB	-1.62	0.739	-0.876	0.000172	0.0473	0.0172	0.00254	0.0999	0.182	TRUE	FALSE	FALSE	TRUE	TRUE	1	ABC-type transport system permease protein(Probable substrate dipeptide/oligopeptide)
Q9HRQ7	VNG_0590H	2.5	-2.3	0.198	3.17e-05	0.000118	0.653	0.000967	0.00118	0.93	TRUE	TRUE	FALSE	TRUE	TRUE	11	DUF2269 family protein
Q9HNF7	nhaC2	0.951	-2.26	-1.31	0.0294	6.06e-05	0.00472	0.0627	0.000864	0.0947	FALSE	TRUE	FALSE	TRUE	TRUE	1	Na+/H+ antiporter
Q9HP12	VNG_1852H	-0.292	2.21	1.92	0.505	0.000163	0.00041	0.594	0.00141	0.0231	FALSE	TRUE	FALSE	TRUE	TRUE	12	DUF63 family protein
Q9HRC9	VNG_0754C	1.52	-2.15	-0.629	5.96e-05	1.91e-06	0.0383	0.00125	7.65e-05	0.299	TRUE	TRUE	FALSE	TRUE	FALSE	0	Glutamate/valine-rich protein
Q9HMW2	appC	1.01	-2.11	-1.1	0.0758	0.00166	0.0557	0.136	0.00666	0.373	FALSE	TRUE	FALSE	TRUE	TRUE	6	ABC-type transport system permease protein(Probable substrate dipeptide/oligopeptide)
Q9HNV1	VNG_1934H	-2.03	2.05	0.0123	0.000903	0.00123	0.98	0.00634	0.00532	0.996	TRUE	TRUE	FALSE	TRUE	FALSE	0	Secreted glycoprotein
Q9HNF6	nhaC4	-1.53	1.18	-0.355	0.00169	0.0134	0.392	0.00967	0.0355	0.827	TRUE	FALSE	FALSE	TRUE	TRUE	1	Probable NhaC-type sodium/proton antiporter
Q9HRQ6	VNG_0591C	1.66	-1.93	-0.275	9.47e-06	2.59e-06	0.3	0.000607	7.86e-05	0.745	TRUE	TRUE	FALSE	TRUE	FALSE	0	ArsR family transcription regulator
Q9HRJ9	coxB1	1.59	-1.92	-0.33	1.65e-05	3.08e-06	0.221	0.000607	7.86e-05	0.669	TRUE	TRUE	FALSE	TRUE	FALSE	0	cytochrome-c oxidase
Q9HPB1	secY	-1.36	1.73	0.376	0.000868	0.000137	0.271	0.00626	0.00124	0.705	TRUE	TRUE	FALSE	TRUE	FALSE	0	Protein translocase subunit SecY
P0DME1	csg	0.938	-1.6	-0.659	0.000952	6.93e-06	0.0116	0.00653	0.000162	0.142	FALSE	TRUE	FALSE	TRUE	FALSE	0	Cell surface glycoprotein
O52005	VNG_7101	-0.657	1.6	0.942	0.0181	1.62e-05	0.0017	0.0479	0.000304	0.053	FALSE	TRUE	FALSE	TRUE	FALSE	0	YidE family protein
Q9HMG3	fer5	0.611	-1.55	-0.939	0.00595	1.1e-06	0.000181	0.0229	5.15e-05	0.0226	FALSE	TRUE	FALSE	TRUE	FALSE	0	Ferredoxin (2Fe-2S)
Q9HSJ6	VNG_0197C	-0.966	1.53	0.559	0.0153	0.00086	0.135	0.0426	0.00448	0.525	FALSE	TRUE	FALSE	TRUE	TRUE	2	UPF0104 family protein
Q9HQN6	menA	-1.5	1.49	-0.006	0.000649	0.000973	0.987	0.00555	0.0048	0.996	TRUE	TRUE	FALSE	TRUE	FALSE	0	1,4-dihydroxy-2-naphthoate octaprenyltransferase
Q9HQZ1	gufA	-1.4	1.43	0.0365	0.00014	0.000166	0.897	0.00218	0.00141	0.971	TRUE	TRUE	FALSE	TRUE	TRUE	5	GufA family transport protein (Probablesubstrate zinc)
Q9HMZ3	hdrD	-1.19	1.41	0.214	0.00246	0.000937	0.526	0.0122	0.0047	0.871	FALSE	TRUE	FALSE	TRUE	FALSE	0	Heterodisulfide reductase
Q9HNG6	VNG_2113C	0.894	-1.36	-0.469	1.73e-05	1.73e-07	0.00559	0.000607	2.43e-05	0.105	FALSE	TRUE	FALSE	TRUE	FALSE	0	Mechanosensitive channel protein MscS
Q9HPE5	VNG_1675H	0.634	-1.34	-0.703	0.0167	6.55e-05	0.00925	0.0456	0.000864	0.124	FALSE	TRUE	FALSE	TRUE	FALSE	0	J domain-containing protein
Q9HRL8	ndhG4	1.31	-1.34	-0.0266	6.23e-05	7.94e-05	0.914	0.00125	0.00093	0.971	TRUE	TRUE	FALSE	TRUE	FALSE	0	NADH dehydrogenase/oxidoreductase
Q9HQ04	mscS2	1.11	-0.846	0.26	0.000518	0.0058	0.32	0.00502	0.0181	0.768	TRUE	FALSE	FALSE	TRUE	FALSE	0	Mechanosensitive channel protein MscS
P13075	flaA2	-0.97	1.34	0.37	0.00243	0.000224	0.187	0.0122	0.00175	0.619	FALSE	TRUE	FALSE	TRUE	FALSE	0	Flagellin A2
Q9HRS8	ndhG2	-0.82	1.34	0.52	0.00372	7.55e-05	0.0464	0.0161	0.000922	0.334	FALSE	TRUE	FALSE	TRUE	FALSE	0	NADH dehydrogenase/oxidoreductase
Q9HPA9	trkH2	1.98	-1.33	0.659	7.03e-07	0.000114	0.0174	9.88e-05	0.00118	0.182	TRUE	TRUE	FALSE	TRUE	FALSE	0	TRK potassium uptake system protein
Q9HNS0	VNG_1974H	0.979	-1.3	-0.324	0.00068	6.77e-05	0.181	0.00555	0.000864	0.619	FALSE	TRUE	FALSE	TRUE	FALSE	0	DUF1628 domain protein
Q9HR80	VNG_0822C	1.16	-0.641	0.52	0.000691	0.0405	0.0771	0.00555	0.089	0.442	TRUE	FALSE	FALSE	TRUE	FALSE	0	Type II secretion system protein GspF domain-containing protein
Q9HRU7	VNG_0537C	0.487	-1.3	-0.81	0.14	0.00118	0.0202	0.221	0.00526	0.196	FALSE	TRUE	FALSE	TRUE	FALSE	0	TRAP-type transport system permease protein
P0DMH8	sop1	1.14	-1.27	-0.128	0.00058	0.000329	0.635	0.00532	0.00226	0.925	TRUE	TRUE	FALSE	TRUE	FALSE	0	Sensory rhodopsin-1
Q9HRJ4	VNG_0670H	-1.22	0.175	-1.04	0.00018	0.512	0.000742	0.00254	0.639	0.0265	TRUE	FALSE	FALSE	TRUE	TRUE	3	Small CPxCG-related zinc finger protein
Q9HNP0	VNG_2012C	1	-1.25	-0.244	0.00172	0.000393	0.372	0.00967	0.00251	0.827	TRUE	TRUE	FALSE	TRUE	FALSE	0	M50 family metalloprotease
Q9HPQ5	htr8	-1.15	1.24	0.087	0.0014	0.00111	0.773	0.00877	0.00501	0.971	TRUE	TRUE	FALSE	TRUE	FALSE	0	Htr8 transducer
Q9HPE3	VNG_1678H	-0.51	1.23	0.723	0.0531	0.000197	0.00927	0.104	0.00161	0.124	FALSE	TRUE	FALSE	TRUE	TRUE	1	DUF2178 family protein
Q9HRR0	VNG_0585H	0.924	-1.22	-0.291	3.6e-05	2.59e-06	0.0906	0.000967	7.86e-05	0.47	FALSE	TRUE	FALSE	TRUE	FALSE	0	Uncharacterized protein
Q9HMG7	fhuG	1.63	-1.17	0.46	3.79e-05	0.00131	0.127	0.000967	0.00549	0.525	TRUE	TRUE	FALSE	TRUE	TRUE	1	ABC-type transport system permease protein
Q9HRH6	VNG_0692C	0.863	-1.17	-0.311	0.000756	6.11e-05	0.151	0.00574	0.000864	0.543	FALSE	TRUE	FALSE	TRUE	FALSE	0	ABC-type transport system permease protein
Q9HSF1	VNG_0262C	0.882	-1.17	-0.291	0.00271	0.000365	0.257	0.0129	0.00239	0.701	FALSE	TRUE	FALSE	TRUE	FALSE	0	DHH/RecJ family phosphoesterase
Q9HNA6	VNG_2180C	1.27	-1.13	0.147	1.09e-05	6.69e-05	0.471	0.000607	0.000864	0.871	TRUE	TRUE	FALSE	TRUE	FALSE	0	Signal transduction histidine kinase dimerisation/phosphoacceptor domain-containing protein
Q9HT04	VNG_0001H	0.509	-1.12	-0.61	0.00172	7.64e-07	0.00037	0.00967	4.29e-05	0.0231	FALSE	TRUE	FALSE	TRUE	FALSE	0	Secreted glycoprotein
P0DMI3	htr1	-0.883	1.11	0.228	0.00072	0.000127	0.293	0.00562	0.00124	0.736	FALSE	TRUE	FALSE	TRUE	FALSE	0	Sensory rhodopsin I transducer
Q9HRS0	VNG_0573C	0.987	-1.08	-0.0924	0.00079	0.000529	0.702	0.00584	0.00323	0.932	FALSE	TRUE	FALSE	TRUE	FALSE	0	Blue (type 1) copper domain-containing protein
Q9HMY6	VNG_2329C	-0.198	1.08	0.88	0.44	0.00086	0.00303	0.545	0.00448	0.0774	FALSE	TRUE	FALSE	TRUE	FALSE	0	Uncharacterized protein
Q9HQS2	pgsA	0.763	-1.05	-0.288	0.000238	1.33e-05	0.092	0.00304	0.000267	0.47	FALSE	TRUE	FALSE	TRUE	FALSE	0	CDP-diacylglycerol-glycerol-3-phosphate 3-phosphatidyltransferase
Q9HMD1	secG	0.61	-1.04	-0.428	0.0258	0.00106	0.103	0.0583	0.00494	0.512	FALSE	TRUE	FALSE	TRUE	FALSE	0	Preprotein translocase subunit SecG
Q9HSL5	cat1	0.909	-1.04	-0.135	0.000483	0.000201	0.524	0.00485	0.00161	0.871	FALSE	TRUE	FALSE	TRUE	FALSE	0	Cationic amino acid transporter
Q9HN22	VNG_2285C	0.76	-1.03	-0.274	0.00247	0.000265	0.212	0.0122	0.00201	0.663	FALSE	TRUE	FALSE	TRUE	FALSE	0	Preflagellin peptidase C-terminal domain-containing protein
Q9HSL1	VNG_0178H	0.856	-1.02	-0.16	0.00251	0.000906	0.51	0.0122	0.00463	0.871	FALSE	TRUE	FALSE	TRUE	FALSE	0	Homolog to restriction system mrr
P02945	bop	-1.64	1.37	-0.271	0.00314	0.0133	0.572	0.014	0.0355	0.879	FALSE	FALSE	FALSE	FALSE	FALSE	0	Bacteriorhodopsin
P0DMI4	htr4	-0.718	0.703	-0.0149	0.0288	0.0386	0.961	0.0617	0.0868	0.993	FALSE	FALSE	FALSE	FALSE	FALSE	0	Transducer protein Htr4
P0DMI5	htr7	-0.419	0.918	0.499	0.48	0.149	0.402	0.574	0.24	0.827	FALSE	FALSE	FALSE	FALSE	FALSE	0	Transducer protein Htr7
P13077	flaB2	0.285	0.415	0.699	0.47	0.318	0.0884	0.567	0.438	0.47	FALSE	FALSE	FALSE	FALSE	FALSE	0	Flagellin B2
P13078	flaB3	-0.647	0.745	0.0977	0.0227	0.0135	0.708	0.0546	0.0355	0.932	FALSE	FALSE	FALSE	FALSE	FALSE	0	Flagellin B3
P33518	coxA2	0.519	-0.844	-0.325	0.0284	0.0018	0.15	0.0614	0.00701	0.543	FALSE	FALSE	FALSE	FALSE	FALSE	0	Cytochrome c oxidase polypeptide 1
P57684	kdpA	0.694	-0.971	-0.277	0.298	0.169	0.674	0.401	0.266	0.932	FALSE	FALSE	FALSE	FALSE	TRUE	12	Potassium-transporting ATPase potassium-binding subunit
P57687	kdpC	0.208	0.156	0.365	0.493	0.621	0.238	0.584	0.736	0.675	FALSE	FALSE	FALSE	FALSE	TRUE	14	Potassium-transporting ATPase KdpC subunit
P57699	kdpB	-0.514	0.953	0.439	0.0187	0.000285	0.0397	0.0491	0.00205	0.302	FALSE	FALSE	FALSE	FALSE	FALSE	0	Potassium-transporting ATPase ATP-binding subunit
P61116	flaB1	-0.661	0.481	-0.18	0.0238	0.1	0.505	0.0567	0.175	0.871	FALSE	FALSE	FALSE	FALSE	FALSE	0	Flagellin B1
P61118	flaA1a	-0.584	0.729	0.145	0.0106	0.00327	0.48	0.033	0.0119	0.871	FALSE	FALSE	FALSE	FALSE	FALSE	0	Flagellin A1
P71411	sop2	0.237	-0.887	-0.651	0.539	0.039	0.104	0.628	0.087	0.512	FALSE	FALSE	FALSE	FALSE	FALSE	0	Sensory rhodopsin-2
Q9HHN1	arcD	-1.48	-1.01	-2.49	0.0598	0.203	0.00367	0.114	0.308	0.0837	FALSE	FALSE	FALSE	FALSE	FALSE	0	Arginine/ornithine antiporter ArcD
Q9HN46	asd	0.841	-0.0992	0.742	0.0764	0.833	0.114	0.136	0.882	0.519	FALSE	FALSE	FALSE	FALSE	TRUE	11	Putative archaetidylserine decarboxylase proenzyme
Q9HND8	atpI	-0.849	0.84	-0.00842	0.0544	0.0666	0.984	0.105	0.128	0.996	FALSE	FALSE	FALSE	FALSE	FALSE	0	V-type ATP synthase subunit I
Q9HNE6	blh	-1	0.937	-0.0674	0.00627	0.0125	0.835	0.0235	0.0339	0.971	FALSE	FALSE	FALSE	FALSE	TRUE	1	Probable beta-carotene 15,15'-dioxygenase Blh
Q9HP81	htr2	-0.103	-0.0607	-0.163	0.494	0.697	0.282	0.584	0.783	0.725	FALSE	FALSE	FALSE	FALSE	FALSE	0	Sensory rhodopsin II transducer
Q9HP84	cosT	-0.724	0.718	-0.00561	0.0142	0.0187	0.983	0.041	0.0454	0.996	FALSE	FALSE	FALSE	FALSE	FALSE	0	Transducer protein CosT
Q9HPD9	lye	-0.987	-0.369	-1.36	0.0493	0.457	0.0101	0.0969	0.584	0.129	FALSE	FALSE	FALSE	FALSE	TRUE	10	Lycopene elongase/hydratase
Q9HPU7	brp	0.884	-0.669	0.215	0.00277	0.0207	0.399	0.013	0.0494	0.827	FALSE	FALSE	FALSE	FALSE	TRUE	9	Probable beta-carotene 15,15'-dioxygenase Brp
Q9HQ63	sdhD	-1.54	1.09	-0.45	0.00947	0.0624	0.4	0.0309	0.124	0.827	FALSE	FALSE	FALSE	FALSE	FALSE	0	Succinate dehydrogenase hydrophobic membrane anchor subunit
Q9HRJ8	ctaB	-0.434	0.247	-0.187	0.383	0.632	0.704	0.489	0.746	0.932	FALSE	FALSE	FALSE	FALSE	TRUE	2	Protoheme IX farnesyltransferase
Q9HSC3	VNG_0303G	-0.197	0.267	0.0701	0.14	0.0611	0.588	0.221	0.122	0.898	FALSE	FALSE	FALSE	FALSE	FALSE	0	Archaeal Lon protease
O51960	VNG_6008H	-1.85	1.66	-0.193	0.00603	0.0153	0.745	0.0229	0.0383	0.96	FALSE	FALSE	FALSE	FALSE	FALSE	0	Vng6008h
O54523	phoT1_1	-0.356	0.761	0.405	0.567	0.25	0.516	0.653	0.361	0.871	FALSE	FALSE	FALSE	FALSE	TRUE	13	Phosphate transporter
O54596	cydB	2.13	-2.2	-0.0665	0.00725	0.00787	0.924	0.0252	0.0228	0.975	FALSE	FALSE	FALSE	FALSE	TRUE	11	CydB
O54610	cydA	-0.5	-0.0495	-0.549	0.17	0.893	0.134	0.263	0.917	0.525	FALSE	FALSE	FALSE	FALSE	FALSE	0	CydA
Q9HHI2	lctP	-0.448	-0.11	-0.558	0.0829	0.67	0.0352	0.146	0.774	0.283	FALSE	FALSE	FALSE	FALSE	TRUE	14	L-lactate permease
Q9HHJ0	mrr	0.254	-0.254	0.000848	0.594	0.611	0.999	0.679	0.728	0.999	FALSE	FALSE	FALSE	FALSE	TRUE	11	Mrr restriction system protein homolog
Q9HHN5	gltP	-0.788	1.03	0.24	0.0489	0.0171	0.524	0.0967	0.0422	0.871	FALSE	FALSE	FALSE	FALSE	TRUE	1	Proton/sodium-glutamate symport protein
Q9HHN9	VNG_6302C	0.704	-0.784	-0.0793	0.00198	0.0012	0.681	0.0107	0.00526	0.932	FALSE	FALSE	FALSE	FALSE	FALSE	0	Vng6302c
Q9HHP6	VNG_6293C	0.266	-0.415	-0.149	0.26	0.101	0.523	0.362	0.175	0.871	FALSE	FALSE	FALSE	FALSE	TRUE	2	DMT superfamily transport protein
Q9HHQ6	ugpE	0.405	-0.248	0.157	0.136	0.37	0.552	0.22	0.492	0.871	FALSE	FALSE	FALSE	FALSE	FALSE	0	Sn-glycerol-3-phosphate transport system permease
Q9HHQ7	ugpA	1.61	-0.122	1.49	0.0205	0.854	0.0302	0.0515	0.89	0.257	FALSE	FALSE	FALSE	FALSE	TRUE	13	ABC-type transport system permease protein(Probable substrate glycerol-3-phosphate)
Q9HHQ9	VNG_6276H	-1.13	-0.848	-1.98	0.0275	0.0996	0.000644	0.0603	0.175	0.0265	FALSE	FALSE	FALSE	FALSE	TRUE	7	Vng6276h
Q9HHR4	VNG_6268C	-0.968	0.661	-0.307	0.0575	0.199	0.524	0.111	0.304	0.871	FALSE	FALSE	FALSE	FALSE	FALSE	0	OPT family transport protein
Q9HHS5	VNG_6251H	-0.792	0.912	0.12	0.0098	0.00527	0.662	0.0309	0.0173	0.93	FALSE	FALSE	FALSE	FALSE	FALSE	0	DUF2078 family protein
Q9HHU7	cat2	-0.821	0.495	-0.327	0.128	0.368	0.532	0.211	0.492	0.871	FALSE	FALSE	FALSE	FALSE	TRUE	2	Cationic amino acid transporter
Q9HHV6	VNG_6208C	0.612	-0.738	-0.127	0.00487	0.00168	0.506	0.0204	0.00666	0.871	FALSE	FALSE	FALSE	FALSE	FALSE	0	Vng6208c
Q9HHW6	VNG_6195H	0.661	0.498	1.16	0.101	0.227	0.00779	0.174	0.336	0.124	FALSE	FALSE	FALSE	FALSE	TRUE	14	Small CPxCG-related zinc finger protein
Q9HI10	VNG_6120H	-1.17	1.51	0.338	0.138	0.072	0.658	0.221	0.136	0.93	FALSE	FALSE	FALSE	FALSE	TRUE	3	Vng6120h
Q9HM70	VNG_2678H	0.387	-0.465	-0.0787	0.0259	0.0121	0.623	0.0583	0.0334	0.912	FALSE	FALSE	FALSE	FALSE	FALSE	0	Secreted glycoprotein
Q9HM71	VNG_2677H	-0.757	0.596	-0.162	0.0138	0.0533	0.562	0.0404	0.11	0.872	FALSE	FALSE	FALSE	FALSE	FALSE	0	Probable secreted glycoprotein
Q9HM75	cyo	-0.055	0.739	0.684	0.879	0.0652	0.0736	0.912	0.126	0.44	FALSE	FALSE	FALSE	FALSE	TRUE	11	Archaeosortase A
Q9HMB1	VNG_2625C	1.23	-0.582	0.647	0.0347	0.31	0.241	0.0717	0.429	0.677	FALSE	FALSE	FALSE	FALSE	TRUE	10	PrsW family protein
Q9HMC9	arsB	-0.332	0.434	0.101	0.0946	0.0415	0.595	0.165	0.0903	0.898	FALSE	FALSE	FALSE	FALSE	FALSE	0	Arsenite transport protein
Q9HMD8	VNG_2591C	-0.467	1.22	0.753	0.234	0.00712	0.0635	0.333	0.0213	0.406	FALSE	FALSE	FALSE	FALSE	TRUE	2	DUF389 family protein
Q9HMF5	arlG2	-0.138	-0.927	-1.06	0.652	0.0095	0.0028	0.722	0.027	0.0774	FALSE	FALSE	FALSE	FALSE	TRUE	3	ArlG2 protein (Homolog to arl cluster proteinArlG)
Q9HMH6	VNG_2535H	0.414	0.324	0.737	0.263	0.398	0.0558	0.364	0.518	0.373	FALSE	FALSE	FALSE	FALSE	TRUE	5	PsiE domain protein
Q9HMI0	VNG_2532H	0.0331	-0.35	-0.317	0.941	0.46	0.484	0.962	0.584	0.871	FALSE	FALSE	FALSE	FALSE	FALSE	0	Uncharacterized protein
Q9HMI2	dppB2	-0.00421	0.157	0.153	0.975	0.274	0.267	0.986	0.385	0.705	FALSE	FALSE	FALSE	FALSE	FALSE	0	ABC-type transport system permease protein(Probable substrate dipeptide/oligopeptide)
Q9HMK0	VNG_2509H	-0.156	0.79	0.634	0.416	0.000998	0.00387	0.523	0.00484	0.0837	FALSE	FALSE	FALSE	FALSE	FALSE	0	Uncharacterized protein
Q9HML6	pstC1	-0.501	0.414	-0.0862	0.27	0.378	0.846	0.368	0.5	0.971	FALSE	FALSE	FALSE	FALSE	FALSE	0	Phosphate transport system permease protein
Q9HML7	pstA1	-0.348	0.0804	-0.268	0.214	0.778	0.334	0.318	0.848	0.781	FALSE	FALSE	FALSE	FALSE	FALSE	0	Phosphate transport system permease protein PstA
Q9HMN6	VNG_2458C	-0.00121	0.282	0.28	0.995	0.185	0.169	0.998	0.287	0.585	FALSE	FALSE	FALSE	FALSE	FALSE	0	MgtE family transport protein
Q9HMN8	VNG_2455C	0.308	0.274	0.583	0.179	0.248	0.0174	0.275	0.361	0.182	FALSE	FALSE	FALSE	FALSE	TRUE	1	Nucleoside recognition protein
Q9HMQ8	dld	-0.805	0.222	-0.583	0.266	0.764	0.416	0.364	0.835	0.841	FALSE	FALSE	FALSE	FALSE	TRUE	2	D-lactate dehydrogenase
Q9HMR5	VNG_2419C	-0.0184	0.197	0.179	0.968	0.686	0.701	0.986	0.78	0.932	FALSE	FALSE	FALSE	FALSE	TRUE	13	Major facilitator superfamily transport protein
Q9HMR8	sec11	0.334	-0.324	0.00998	0.0272	0.0383	0.943	0.0602	0.0867	0.981	FALSE	FALSE	FALSE	FALSE	FALSE	0	Signal peptidase I
Q9HMS7	dip1	0.0388	0.487	0.526	0.902	0.154	0.111	0.925	0.244	0.519	FALSE	FALSE	FALSE	FALSE	FALSE	0	DNA damage-inducible protein
Q9HMT4	cysT1	0.403	0.191	0.594	0.0476	0.344	0.00615	0.0962	0.467	0.108	FALSE	FALSE	FALSE	FALSE	FALSE	0	ABC-type transport system permease protein(Probable substrate thiamine)
Q9HMU6	VNG_2380H	-0.641	0.976	0.335	0.00577	0.000282	0.114	0.0225	0.00205	0.519	FALSE	FALSE	FALSE	FALSE	FALSE	0	Uncharacterized protein
Q9HMU9	nosY	0.236	-0.426	-0.191	0.265	0.0631	0.364	0.364	0.124	0.819	FALSE	FALSE	FALSE	FALSE	FALSE	0	ABC-type transport system permease protein
Q9HMX0	dppB1	-0.48	1.05	0.572	0.185	0.0105	0.118	0.281	0.0295	0.519	FALSE	FALSE	FALSE	FALSE	FALSE	0	ABC-type transport system permease protein(Probable substrate dipeptide/oligopeptide)
Q9HMX1	dppC2	-0.322	-0.114	-0.436	0.246	0.689	0.123	0.345	0.78	0.525	FALSE	FALSE	FALSE	FALSE	FALSE	0	ABC-type transport system permease protein(Probable substrate dipeptide/oligopeptide)
Q9HMY7	VNG_2328H	-2.35	2.34	-0.00827	0.0025	0.00353	0.99	0.0122	0.0125	0.996	FALSE	FALSE	FALSE	FALSE	FALSE	0	Cox cluster protein
Q9HMY9	VNG_2324H	0.319	-0.276	0.0433	0.12	0.193	0.827	0.201	0.296	0.971	FALSE	FALSE	FALSE	FALSE	FALSE	0	CPBP family intramembrane metalloprotease
Q9HN02	hlp	-1.19	1.42	0.224	0.0249	0.0125	0.647	0.0578	0.0339	0.93	FALSE	FALSE	FALSE	FALSE	FALSE	0	DUF21/CBS domain protein
Q9HN03	VNG_2307C	0.745	-0.567	0.178	0.419	0.554	0.845	0.524	0.677	0.971	FALSE	FALSE	FALSE	FALSE	TRUE	8	Phosphate transporter
Q9HN36	tatC1	-0.797	0.0147	-0.783	0.00799	0.958	0.00897	0.027	0.965	0.124	FALSE	FALSE	FALSE	FALSE	TRUE	1	Sec-independent protein translocase protein TatC
Q9HN37	tatC2	0.721	-0.773	-0.0522	0.00349	0.00288	0.806	0.0153	0.0109	0.971	FALSE	FALSE	FALSE	FALSE	FALSE	0	Sec-independent protein translocase protein TatC
Q9HN54	VNG_2246H	0.0921	-0.0592	0.0329	0.758	0.85	0.912	0.807	0.89	0.971	FALSE	FALSE	FALSE	FALSE	TRUE	8	Uncharacterized protein
Q9HN79	dinF	-0.366	-0.0793	-0.445	0.128	0.743	0.0688	0.211	0.822	0.42	FALSE	FALSE	FALSE	FALSE	TRUE	5	DNA damage-inducible protein
Q9HN91	VNG_2199H	-0.913	0.84	-0.0735	0.0829	0.123	0.883	0.146	0.209	0.971	FALSE	FALSE	FALSE	FALSE	TRUE	1	Urease accessory protein UreH-like transmembrane domain-containing protein
Q9HN93	hcpB	2.8	-2.09	0.709	0.0958	0.224	0.659	0.166	0.334	0.93	FALSE	FALSE	FALSE	FALSE	TRUE	5	Halocyanin-like
Q9HN95	coxA1	0.659	-0.643	0.016	0.000465	0.000843	0.916	0.00484	0.00448	0.971	FALSE	FALSE	FALSE	FALSE	FALSE	0	Cytochrome c oxidase subunit I
Q9HNA7	VNG_2179H	0.469	-0.984	-0.514	0.327	0.0596	0.284	0.429	0.121	0.725	FALSE	FALSE	FALSE	FALSE	TRUE	9	DUF1628 domain protein
Q9HNB6	VNG_2168C	0.529	-0.717	-0.189	0.109	0.0427	0.553	0.186	0.0923	0.871	FALSE	FALSE	FALSE	FALSE	FALSE	0	Zinc metalloprotease
Q9HNC9	VNG_2154C	0.747	-0.692	0.055	0.00747	0.0152	0.824	0.0256	0.0383	0.971	FALSE	FALSE	FALSE	FALSE	FALSE	0	DUF373 family protein
Q9HNF9	VNG_2121C	0.291	-0.334	-0.0431	0.119	0.0892	0.81	0.2	0.161	0.971	FALSE	FALSE	FALSE	FALSE	FALSE	0	DUF502 family protein
Q9HNG4	uraA	-1.75	0.351	-1.4	0.233	0.816	0.336	0.333	0.871	0.781	FALSE	FALSE	FALSE	FALSE	TRUE	3	Xanthine/uracil permease family transportprotein
Q9HNH9	VNG_2097C	-0.0608	0.698	0.637	0.899	0.178	0.197	0.925	0.277	0.638	FALSE	FALSE	FALSE	FALSE	TRUE	4	DUF418 domain protein
Q9HNI4	VNG_2089H	0.382	0.243	0.625	0.163	0.385	0.0294	0.254	0.505	0.257	FALSE	FALSE	FALSE	FALSE	FALSE	0	Ribonuclease BN
Q9HNI9	phnE	-0.176	0.771	0.595	0.461	0.00625	0.0219	0.561	0.0189	0.205	FALSE	FALSE	FALSE	FALSE	TRUE	1	ABC-type transport system permease protein(Probable substrate phosphate/phosphonate)
Q9HNK1	VNG_2068C	0.47	-0.773	-0.302	0.00961	0.000296	0.0763	0.0309	0.00208	0.442	FALSE	FALSE	FALSE	FALSE	FALSE	0	Kef-type transport system
Q9HNN0	VNG_2027H	0.521	-0.201	0.32	0.252	0.666	0.476	0.353	0.774	0.871	FALSE	FALSE	FALSE	FALSE	TRUE	14	Small CPxCG-related zinc finger protein
Q9HNN6	VNG_2019C	0.959	-0.839	0.12	0.000222	0.00107	0.558	0.00296	0.00494	0.871	FALSE	FALSE	FALSE	FALSE	FALSE	0	M50 family metalloprotease
Q9HNQ5	VNG_1993H	-1.17	1.1	-0.0689	0.0327	0.0511	0.892	0.068	0.107	0.971	FALSE	FALSE	FALSE	FALSE	FALSE	0	Abi/CAAX domain protein
Q9HNQ9	secF	-0.121	-0.00389	-0.124	0.707	0.991	0.698	0.763	0.994	0.932	FALSE	FALSE	FALSE	FALSE	FALSE	0	Protein-export membrane protein SecF
Q9HNR0	secD	-1.08	1.03	-0.0508	0.00295	0.00559	0.871	0.0136	0.0179	0.971	FALSE	FALSE	FALSE	FALSE	FALSE	0	Protein-export membrane protein SecD
Q9HNR2	nhaC3	-1.23	1.04	-0.192	0.0277	0.0678	0.709	0.0603	0.129	0.932	FALSE	FALSE	FALSE	FALSE	FALSE	0	Probable NhaC-type sodium/proton antiporter
Q9HNR7	VNG_1978H	0.822	-0.935	-0.113	0.0225	0.0143	0.732	0.0544	0.0368	0.952	FALSE	FALSE	FALSE	FALSE	TRUE	8	Uncharacterized protein
Q9HNY2	VNG_1894C	-0.277	0.533	0.256	0.573	0.305	0.603	0.657	0.425	0.898	FALSE	FALSE	FALSE	FALSE	FALSE	0	ABC-type transport system permease protein
Q9HP06	cef	-0.867	1.07	0.199	0.0161	0.00604	0.545	0.0443	0.0185	0.871	FALSE	FALSE	FALSE	FALSE	TRUE	1	Cation efflux system protein (Zinc/cadmium)
Q9HP10	htr3	0.514	-0.73	-0.216	0.00935	0.00103	0.231	0.0309	0.0049	0.669	FALSE	FALSE	FALSE	FALSE	FALSE	0	Htr3 transducer
Q9HP15	VNG_1849H	0.675	-0.671	0.00331	0.0697	0.0825	0.992	0.127	0.153	0.996	FALSE	FALSE	FALSE	FALSE	FALSE	0	HPP family protein
Q9HP16	pchA	0.503	-0.462	0.0403	0.0614	0.0953	0.874	0.116	0.171	0.971	FALSE	FALSE	FALSE	FALSE	FALSE	0	Potassium channel homolog
Q9HP39	VNG_1820H	-0.585	-0.306	-0.891	0.217	0.528	0.068	0.32	0.654	0.42	FALSE	FALSE	FALSE	FALSE	TRUE	8	Uncharacterized protein
Q9HP63	panF	-0.112	-0.196	-0.308	0.709	0.533	0.311	0.763	0.656	0.766	FALSE	FALSE	FALSE	FALSE	TRUE	1	Pantothenate permease
Q9HP66	VNG_1782C	-1.57	1.35	-0.213	0.0259	0.0589	0.742	0.0583	0.121	0.96	FALSE	FALSE	FALSE	FALSE	TRUE	4	DUF92 family protein
Q9HP76	VNG_1770C	-0.297	0.635	0.338	0.194	0.0138	0.143	0.291	0.0358	0.543	FALSE	FALSE	FALSE	FALSE	FALSE	0	Protein kinase domain-containing protein
Q9HP95	VNG_1744H	0.233	-0.189	0.044	0.629	0.707	0.927	0.707	0.788	0.975	FALSE	FALSE	FALSE	FALSE	TRUE	13	ZIP family metal transporter
Q9HPA2	htr17	-0.686	1.06	0.37	0.157	0.0442	0.435	0.247	0.0946	0.866	FALSE	FALSE	FALSE	FALSE	TRUE	7	Htr17 transducer
Q9HPA3	VNG_1732C	-0.223	0.116	-0.107	0.277	0.581	0.598	0.374	0.704	0.898	FALSE	FALSE	FALSE	FALSE	FALSE	0	Potassium channel domain-containing protein
Q9HPA6	htlB	-0.577	0.999	0.422	0.0223	0.000719	0.0825	0.0544	0.00412	0.462	FALSE	FALSE	FALSE	FALSE	FALSE	0	DUF106 family protein
Q9HPD6	VNG_1687C	-0.0653	0.97	0.904	0.852	0.0162	0.0187	0.889	0.0403	0.187	FALSE	FALSE	FALSE	FALSE	TRUE	1	Major facilitator superfamily transport protein
Q9HPE0	cruF	0.315	0.0891	0.404	0.513	0.858	0.403	0.601	0.89	0.827	FALSE	FALSE	FALSE	FALSE	TRUE	13	Bisanhydrobacterioruberin hydratase
Q9HPG0	VNG_1655H	-2.24	2.3	0.0549	0.00684	0.00773	0.94	0.0243	0.0226	0.981	FALSE	FALSE	FALSE	FALSE	FALSE	0	Uncharacterized protein
Q9HPH4	cbiM	0.89	-0.396	0.494	0.632	0.838	0.79	0.707	0.882	0.971	FALSE	FALSE	FALSE	FALSE	TRUE	10	Putative cobalt transport protein CbiM
Q9HPH6	cbiQ	0.497	-0.621	-0.124	0.136	0.0791	0.7	0.22	0.147	0.932	FALSE	FALSE	FALSE	FALSE	TRUE	1	ABC-type transport system permease protein(Probable substrate cobalt)
Q9HPI3	ccp	-1.45	1.08	-0.371	0.0395	0.129	0.572	0.0804	0.218	0.879	FALSE	FALSE	FALSE	FALSE	TRUE	2	Cytochrome aa3 controlling protein
Q9HPQ2	trp6	0.13	0.024	0.154	0.464	0.896	0.388	0.562	0.917	0.827	FALSE	FALSE	FALSE	FALSE	FALSE	0	Daunorubicin resistance ABC transporter ATP-binding protein
Q9HPQ7	VNG_1519H	-0.944	0.489	-0.455	0.181	0.497	0.509	0.276	0.624	0.871	FALSE	FALSE	FALSE	FALSE	TRUE	2	DUF2892 family protein
Q9HPT0	VNG_1484H	0.718	-0.612	0.106	0.000264	0.00153	0.499	0.00313	0.00634	0.871	FALSE	FALSE	FALSE	FALSE	FALSE	0	Uncharacterized protein
Q9HPT7	VNG_1476C	-0.531	-0.0593	-0.59	0.0655	0.835	0.0431	0.121	0.882	0.319	FALSE	FALSE	FALSE	FALSE	FALSE	0	RND superfamily permease
Q9HPT8	VNG_1475C	-0.231	-0.287	-0.517	0.478	0.4	0.123	0.574	0.518	0.525	FALSE	FALSE	FALSE	FALSE	FALSE	0	CARDB domain-containing protein
Q9HPV6	VNG_1455H	-0.352	0.42	0.0686	0.188	0.135	0.791	0.283	0.222	0.971	FALSE	FALSE	FALSE	FALSE	TRUE	1	DoxX domain protein
Q9HPW7	VNG_1440H	0.229	-0.205	0.0241	0.209	0.278	0.892	0.312	0.389	0.971	FALSE	FALSE	FALSE	FALSE	FALSE	0	Uncharacterized protein
Q9HPX5	htlA	0.16	-0.332	-0.172	0.276	0.0404	0.245	0.374	0.089	0.681	FALSE	FALSE	FALSE	FALSE	FALSE	0	AI-2E family transport protein
Q9HPY9	VNG_1409C	1.56	-0.733	0.831	0.0199	0.261	0.187	0.0507	0.369	0.619	FALSE	FALSE	FALSE	FALSE	TRUE	6	DUF63 family protein
Q9HPZ0	ush	-0.193	-0.0526	-0.246	0.621	0.897	0.53	0.706	0.917	0.871	FALSE	FALSE	FALSE	FALSE	TRUE	1	5'-nucleotidase family hydrolase
Q9HQ05	VNG_1387H	0.77	-0.425	0.345	0.015	0.168	0.238	0.0426	0.266	0.675	FALSE	FALSE	FALSE	FALSE	TRUE	1	Uncharacterized protein
Q9HQ15	VNG_1375C	-0.35	0.445	0.0943	0.31	0.221	0.781	0.412	0.332	0.971	FALSE	FALSE	FALSE	FALSE	FALSE	0	histidine kinase
Q9HQ30	VNG_1355H	0.242	-0.191	0.0503	0.219	0.347	0.793	0.323	0.468	0.971	FALSE	FALSE	FALSE	FALSE	FALSE	0	DUF304 domain protein
Q9HQ31	VNG_1353C	-0.00813	0.102	0.0934	0.973	0.684	0.696	0.986	0.78	0.932	FALSE	FALSE	FALSE	FALSE	FALSE	0	DUF304 domain protein
Q9HQ54	VNG_1323C	0.144	0.0427	0.187	0.634	0.892	0.538	0.707	0.917	0.871	FALSE	FALSE	FALSE	FALSE	FALSE	0	Pectin lyase domain protein
Q9HQ64	sdhD.1	0.677	-0.358	0.319	0.0243	0.225	0.257	0.0573	0.334	0.701	FALSE	FALSE	FALSE	FALSE	FALSE	0	Membrane anchor
Q9HQ81	trkH1	-0.823	-0.0627	-0.885	0.226	0.928	0.194	0.331	0.938	0.635	FALSE	FALSE	FALSE	FALSE	TRUE	2	TRK potassium uptake system protein
Q9HQA7	VNG_1249C	0.405	-0.27	0.135	0.0223	0.125	0.41	0.0544	0.212	0.834	FALSE	FALSE	FALSE	FALSE	FALSE	0	ABC-type transport system permease protein
Q9HQB9	VNG_1234C	-0.656	0.69	0.0342	0.00556	0.0053	0.869	0.022	0.0173	0.971	FALSE	FALSE	FALSE	FALSE	FALSE	0	Sensor box histidine kinase
Q9HQF3	hcpD	-1.01	0.199	-0.81	0.00308	0.517	0.0128	0.014	0.643	0.15	FALSE	FALSE	FALSE	FALSE	TRUE	8	Halocyanin HcpD
Q9HQG2	VNG_1178H	0.736	-0.668	0.0679	0.134	0.189	0.886	0.22	0.292	0.971	FALSE	FALSE	FALSE	FALSE	TRUE	13	Uncharacterized protein
Q9HQH2	VNG_1164C	0.168	-0.0987	0.0695	0.454	0.672	0.755	0.555	0.774	0.965	FALSE	FALSE	FALSE	FALSE	FALSE	0	Mechanosensitive channel protein MscS
Q9HQP2	tot	0.449	-0.569	-0.119	0.0107	0.00302	0.453	0.0331	0.0113	0.871	FALSE	FALSE	FALSE	FALSE	FALSE	0	dolichyl-phosphooligosaccharide-protein glycotransferase
Q9HQP3	exoM	0.0558	-0.16	-0.104	0.842	0.586	0.71	0.883	0.706	0.932	FALSE	FALSE	FALSE	FALSE	FALSE	0	Succinoglycan biosynthesis protein
Q9HQQ3	VNG_1056C	1.19	-1.68	-0.484	0.139	0.0529	0.537	0.221	0.11	0.871	FALSE	FALSE	FALSE	FALSE	TRUE	7	AlkP-core domain protein
Q9HQQ5	ptp	0.641	-0.447	0.194	0.00968	0.0671	0.385	0.0309	0.128	0.827	FALSE	FALSE	FALSE	FALSE	FALSE	0	Probable flippase AglR
Q9HQQ6	gtl	0.615	-0.596	0.0191	0.000443	0.000854	0.892	0.00479	0.00448	0.971	FALSE	FALSE	FALSE	FALSE	FALSE	0	Dolichyl-phosphate glucosyltransferase AglJ
Q9HQR9	VNG_1034H	-2.78	3.11	0.322	0.00493	0.0031	0.71	0.0204	0.0115	0.932	FALSE	FALSE	FALSE	FALSE	FALSE	0	Uncharacterized protein
Q9HQU3	VNG_1002H	-1.68	1.12	-0.558	0.0112	0.0847	0.354	0.0342	0.156	0.808	FALSE	FALSE	FALSE	FALSE	TRUE	11	Uncharacterized protein
Q9HQV1	VNG_0993H	-0.0891	0.22	0.131	0.68	0.335	0.545	0.741	0.457	0.871	FALSE	FALSE	FALSE	FALSE	FALSE	0	Uncharacterized protein
Q9HQV2	VNG_0992H	-0.202	-0.183	-0.385	0.347	0.413	0.0838	0.451	0.533	0.462	FALSE	FALSE	FALSE	FALSE	FALSE	0	Secreted glycoprotein
Q9HQY4	fapJ	1.26	-1.35	-0.0924	0.00444	0.00367	0.81	0.0189	0.0127	0.971	FALSE	FALSE	FALSE	FALSE	TRUE	6	Archaellar motor/biogenesis protein ArlJ
Q9HR01	VNG_0927C	-1.74	0.581	-1.16	0.0306	0.459	0.133	0.0647	0.584	0.525	FALSE	FALSE	FALSE	FALSE	TRUE	4	Uncharacterized protein
Q9HR05	sfuB	0.154	-0.0959	0.0586	0.678	0.805	0.875	0.741	0.866	0.971	FALSE	FALSE	FALSE	FALSE	TRUE	9	ABC-type transport system permease protein
Q9HR07	VNG_0920H	0.415	-0.267	0.148	0.0266	0.152	0.394	0.0593	0.242	0.827	FALSE	FALSE	FALSE	FALSE	FALSE	0	Glycosyltransferase RgtA/B/C/D-like domain-containing protein
Q9HR13	VNG_0913H	-0.494	0.536	0.0424	0.108	0.0962	0.886	0.186	0.171	0.971	FALSE	FALSE	FALSE	FALSE	FALSE	0	Uncharacterized protein
Q9HR14	VNG_0911H	1.45	-1.31	0.14	0.0349	0.0634	0.826	0.0717	0.124	0.971	FALSE	FALSE	FALSE	FALSE	TRUE	9	C2H2-type domain-containing protein
Q9HR16	putP	-1.93	2.01	0.0813	0.00931	0.00944	0.902	0.0309	0.027	0.971	FALSE	FALSE	FALSE	FALSE	FALSE	0	Proline permease
Q9HR17	VNG_0907H	0.858	-0.291	0.567	0.231	0.691	0.422	0.332	0.78	0.846	FALSE	FALSE	FALSE	FALSE	TRUE	14	Uncharacterized protein
Q9HR22	rbsC2	-0.476	0.165	-0.311	0.362	0.759	0.548	0.466	0.833	0.871	FALSE	FALSE	FALSE	FALSE	FALSE	0	ABC-type transport system permease protein(Probable substrate sugar)
Q9HR23	rbsC1	0.381	-1.46	-1.08	0.486	0.0192	0.0614	0.578	0.046	0.401	FALSE	FALSE	FALSE	FALSE	TRUE	1	ABC-type transport system permease protein(Probable substrate sugar)
Q9HR41	traB	-0.00244	-0.223	-0.226	0.986	0.148	0.128	0.993	0.24	0.525	FALSE	FALSE	FALSE	FALSE	FALSE	0	Possible signaling protein
Q9HR54	VNG_0858C	0.27	-0.0793	0.191	0.333	0.783	0.491	0.436	0.849	0.871	FALSE	FALSE	FALSE	FALSE	FALSE	0	Probable rhomboid family protease
Q9HR62	VNG_0846C	-0.197	0.247	0.0508	0.55	0.472	0.876	0.638	0.598	0.971	FALSE	FALSE	FALSE	FALSE	TRUE	1	VKGC domain protein
Q9HR88	htr18	0.51	-0.707	-0.197	0.00529	0.000591	0.229	0.0212	0.00353	0.669	FALSE	FALSE	FALSE	FALSE	FALSE	0	Htr18 transducer
Q9HR94	tatA	-1.94	0.973	-0.962	0.0214	0.236	0.222	0.0532	0.347	0.669	FALSE	FALSE	FALSE	FALSE	FALSE	0	Sec-independent protein translocase proteinTatA
Q9HRA1	htr6	0.0737	-0.0225	0.0512	0.673	0.902	0.769	0.739	0.918	0.971	FALSE	FALSE	FALSE	FALSE	FALSE	0	Htr6 transducer
Q9HRB0	VNG_0779C	0.786	-1.06	-0.279	0.018	0.00359	0.362	0.0479	0.0126	0.819	FALSE	FALSE	FALSE	FALSE	FALSE	0	S1 motif domain-containing protein
Q9HRC5	VNG_0759H	0.385	-0.524	-0.14	0.0259	0.00561	0.384	0.0583	0.0179	0.827	FALSE	FALSE	FALSE	FALSE	FALSE	0	Lipoprotein
Q9HRD0	ylnA	-1.35	1.54	0.187	0.00702	0.00394	0.673	0.0247	0.0133	0.932	FALSE	FALSE	FALSE	FALSE	FALSE	0	Phosphate transporter
Q9HRE2	VNG_0737H	0.00148	1.01	1.01	0.998	0.131	0.115	0.998	0.219	0.519	FALSE	FALSE	FALSE	FALSE	TRUE	13	Uncharacterized protein
Q9HRF2	VNG_0727C	0.185	-0.194	-0.00902	0.389	0.387	0.966	0.495	0.506	0.994	FALSE	FALSE	FALSE	FALSE	FALSE	0	MATE efflux family protein
Q9HRF7	dip2	0.849	-0.824	0.0255	0.00126	0.00225	0.907	0.00822	0.00866	0.971	FALSE	FALSE	FALSE	FALSE	FALSE	0	DNA damage-inducible protein
Q9HRG6	VNG_0708H	-1.93	1.47	-0.459	0.0487	0.139	0.617	0.0967	0.225	0.908	FALSE	FALSE	FALSE	FALSE	TRUE	7	Uncharacterized protein
Q9HRH2	yvgX	0.744	-0.613	0.131	0.0068	0.0259	0.591	0.0243	0.0606	0.898	FALSE	FALSE	FALSE	FALSE	FALSE	0	Molybdenum-binding protein
Q9HRH7	VNG_0690C	0.777	-0.9	-0.124	0.00183	0.000779	0.558	0.0101	0.00438	0.871	FALSE	FALSE	FALSE	FALSE	FALSE	0	ABC-type transport system permease protein
Q9HRJ7	trp4	-1.64	2.17	0.523	0.0146	0.0033	0.394	0.0419	0.0119	0.827	FALSE	FALSE	FALSE	FALSE	TRUE	3	ABC transporter, ATP-binding protein homolog
Q9HRK2	VNG_0660H	-0.311	2.1	1.79	0.796	0.109	0.15	0.838	0.188	0.543	FALSE	FALSE	FALSE	FALSE	TRUE	11	Cox cluster protein
Q9HRL1	ndhG3	-0.321	0.313	-0.00795	0.228	0.258	0.976	0.331	0.369	0.996	FALSE	FALSE	FALSE	FALSE	FALSE	0	NADH dehydrogenase/oxidoreductase
Q9HRL2	nuoM	-0.856	1.39	0.535	0.0485	0.00441	0.2	0.0967	0.0147	0.638	FALSE	FALSE	FALSE	FALSE	FALSE	0	F420H2:quinone oxidoreductase chain M
Q9HRL3	nuoL	-0.271	-0.00109	-0.272	0.318	0.997	0.316	0.42	0.997	0.766	FALSE	FALSE	FALSE	FALSE	FALSE	0	F420H2:quinone oxidoreductase chain L
Q9HRL4	nolC	0.82	-1.81	-0.994	0.317	0.0444	0.229	0.42	0.0946	0.669	FALSE	FALSE	FALSE	FALSE	TRUE	9	NADH dehydrogenase-like complex subunit K
Q9HRM1	nolB	-0.443	0.91	0.467	0.168	0.0121	0.148	0.262	0.0334	0.543	FALSE	FALSE	FALSE	FALSE	FALSE	0	NADH dehydrogenase-like complex subunit A
Q9HRM4	VNG_0631C	-0.305	0.0987	-0.207	0.566	0.858	0.697	0.653	0.89	0.932	FALSE	FALSE	FALSE	FALSE	TRUE	5	Glycosyltransferase RgtA/B/C/D-like domain-containing protein
Q9HRN3	edp	-1.51	1.45	-0.0645	0.0205	0.0314	0.914	0.0515	0.0724	0.971	FALSE	FALSE	FALSE	FALSE	FALSE	0	Proteinase IV homolog
Q9HRN5	pchA2	0.0547	0.23	0.284	0.776	0.261	0.152	0.823	0.369	0.543	FALSE	FALSE	FALSE	FALSE	FALSE	0	Ion channel pore / TrkA domain protein
Q9HRN6	htr16	-0.0848	-0.024	-0.109	0.688	0.913	0.607	0.747	0.926	0.898	FALSE	FALSE	FALSE	FALSE	FALSE	0	Htr16 transducer
Q9HRQ8	VNG_0587H	-0.577	0.33	-0.247	0.118	0.379	0.489	0.2	0.5	0.871	FALSE	FALSE	FALSE	FALSE	FALSE	0	Uncharacterized protein
Q9HRQ9	hcpE	-1.3	0.502	-0.797	0.0153	0.328	0.114	0.0426	0.45	0.519	FALSE	FALSE	FALSE	FALSE	FALSE	0	Halocyanin HcpE
Q9HRR3	petD	-0.194	0.173	-0.0208	0.417	0.486	0.93	0.523	0.613	0.975	FALSE	FALSE	FALSE	FALSE	FALSE	0	Cytochrome bc1 complex cytochrome b/c subunit
Q9HRR4	VNG_0581H	-2.81	1.2	-1.61	0.00649	0.218	0.0908	0.0237	0.329	0.47	FALSE	FALSE	FALSE	FALSE	TRUE	5	Uncharacterized protein
Q9HRR6	VNG_0578H	-2.13	1.96	-0.171	0.00229	0.00566	0.773	0.0121	0.0179	0.971	FALSE	FALSE	FALSE	FALSE	TRUE	1	Uncharacterized protein
Q9HRS2	mrpE	0.434	-0.255	0.179	0.0127	0.133	0.262	0.0376	0.222	0.705	FALSE	FALSE	FALSE	FALSE	FALSE	0	Mrp-type sodium/proton antiporter system subunit
Q9HRS5	mrpB1	-0.564	0.527	-0.0372	0.0659	0.0965	0.898	0.121	0.171	0.971	FALSE	FALSE	FALSE	FALSE	FALSE	0	Mrp-type sodium/proton antiporter system subunitB1
Q9HRS6	mrpB2	0.134	0.217	0.35	0.793	0.684	0.494	0.837	0.78	0.871	FALSE	FALSE	FALSE	FALSE	FALSE	0	Mrp-type sodium/proton antiporter system subunitB2
Q9HRS7	mrpC	0.465	-0.515	-0.0498	0.627	0.607	0.958	0.707	0.726	0.993	FALSE	FALSE	FALSE	FALSE	TRUE	10	Mrp-type sodium/proton antiporter system subunitC
Q9HRT0	mrpD2	-0.525	0.55	0.0248	0.0249	0.0245	0.908	0.0578	0.058	0.971	FALSE	FALSE	FALSE	FALSE	FALSE	0	Mrp-type sodium/proton antiporter system subunitD2
Q9HRT4	VNG_0555C	-0.481	0.434	-0.0474	0.0324	0.0601	0.82	0.068	0.121	0.971	FALSE	FALSE	FALSE	FALSE	FALSE	0	DUF2298 family protein
Q9HRW2	VNG_0516H	0.915	-0.43	0.485	0.406	0.706	0.657	0.514	0.788	0.93	FALSE	FALSE	FALSE	FALSE	TRUE	10	Uncharacterized protein
Q9HRX1	VNG_0505C	0.647	-0.321	0.327	0.0657	0.362	0.333	0.121	0.486	0.781	FALSE	FALSE	FALSE	FALSE	TRUE	1	DUF21/CBS domain protein
Q9HRZ7	VNG_0472H	-0.933	0.348	-0.585	0.23	0.661	0.445	0.332	0.774	0.871	FALSE	FALSE	FALSE	FALSE	TRUE	6	DUF2178 family protein
Q9HS05	VNG_0463C	-0.176	-0.201	-0.377	0.738	0.714	0.476	0.788	0.793	0.871	FALSE	FALSE	FALSE	FALSE	TRUE	4	Uncharacterized protein
Q9HS11	pstC2	-1.07	1.36	0.286	0.0189	0.006	0.493	0.0491	0.0185	0.871	FALSE	FALSE	FALSE	FALSE	FALSE	0	Phosphate transport system permease protein
Q9HS12	pstA2	0.0979	0.188	0.286	0.734	0.534	0.328	0.787	0.656	0.781	FALSE	FALSE	FALSE	FALSE	FALSE	0	Phosphate transport system permease protein PstA
Q9HS26	nhaC1	0.834	-0.908	-0.0744	0.00507	0.00379	0.775	0.0206	0.013	0.971	FALSE	FALSE	FALSE	FALSE	FALSE	0	Na+/H+ antiporter
Q9HS33	yfmO2	0.491	-0.295	0.196	0.0064	0.0895	0.226	0.0236	0.161	0.669	FALSE	FALSE	FALSE	FALSE	FALSE	0	Major facilitator superfamily transport protein
Q9HS47	VNG_0408H	-0.157	0.403	0.245	0.638	0.258	0.466	0.709	0.369	0.871	FALSE	FALSE	FALSE	FALSE	TRUE	10	Peptidase M48 family protein
Q9HS48	VNG_0407H	0.527	0.198	0.725	0.245	0.67	0.117	0.345	0.774	0.519	FALSE	FALSE	FALSE	FALSE	TRUE	14	Uncharacterized protein
Q9HS59	VNG_0393C	0.369	-0.323	0.0457	0.0632	0.113	0.807	0.118	0.194	0.971	FALSE	FALSE	FALSE	FALSE	FALSE	0	DUF373 family protein
Q9HS82	VNG_0361C	-0.16	0.086	-0.074	0.634	0.806	0.826	0.707	0.866	0.971	FALSE	FALSE	FALSE	FALSE	FALSE	0	Rhomboid family protease
Q9HS84	VNG_0359C	-0.965	0.605	-0.36	0.0191	0.137	0.344	0.0494	0.223	0.793	FALSE	FALSE	FALSE	FALSE	FALSE	0	Ribonuclease BN
Q9HS86	htr14	0.848	-0.919	-0.071	0.00168	0.00125	0.755	0.00967	0.00533	0.965	FALSE	FALSE	FALSE	FALSE	FALSE	0	Htr14 transducer
Q9HS88	VNG_0352H	-1.84	0.315	-1.53	0.0124	0.65	0.0328	0.0372	0.764	0.271	FALSE	FALSE	FALSE	FALSE	FALSE	0	Homolog to Sec-independent protein translocasesubunit TatA
Q9HSA0	VNG_0331H	0.125	-0.293	-0.167	0.429	0.0884	0.293	0.533	0.161	0.736	FALSE	FALSE	FALSE	FALSE	FALSE	0	DUF3007 family protein
Q9HSA2	caaX	-0.672	0.429	-0.243	0.0744	0.26	0.499	0.134	0.369	0.871	FALSE	FALSE	FALSE	FALSE	FALSE	0	Peptidase M48 family protein (Homolog to CAAXprenyl protease)
Q9HSA7	VNG_0322H	-1.33	0.921	-0.406	0.0116	0.0758	0.394	0.0349	0.142	0.827	FALSE	FALSE	FALSE	FALSE	FALSE	0	NfeD domain protein
Q9HSA8	ids	0.202	-0.39	-0.188	0.239	0.038	0.27	0.339	0.0867	0.705	FALSE	FALSE	FALSE	FALSE	FALSE	0	Bifunctional short chain isoprenyl diphosphate synthase
Q9HSG4	VNG_0244H	0.148	-1.71	-1.56	0.889	0.135	0.153	0.918	0.222	0.543	FALSE	FALSE	FALSE	FALSE	TRUE	11	Yip1 domain protein
Q9HSH3	VNG_0230C	0.0858	-0.108	-0.0218	0.663	0.602	0.912	0.731	0.723	0.971	FALSE	FALSE	FALSE	FALSE	FALSE	0	DUF2070 family protein
Q9HSH8	VNG_0222C	0.0857	0.155	0.241	0.854	0.75	0.606	0.889	0.826	0.898	FALSE	FALSE	FALSE	FALSE	TRUE	14	DUF11/DUF58 family protein
Q9HSK3	VNG_0188H	-0.641	1.26	0.62	0.121	0.00723	0.132	0.201	0.0214	0.525	FALSE	FALSE	FALSE	FALSE	TRUE	4	Major facilitator superfamily transport protein
Q9HSN5	zntA	0.16	-0.354	-0.194	0.355	0.061	0.265	0.46	0.122	0.705	FALSE	FALSE	FALSE	FALSE	FALSE	0	P-type transport ATPase (Probable substratezinc/cadmium)
Q9HSQ1	VNG_0130H	-0.613	2.28	1.67	0.454	0.015	0.0536	0.555	0.0383	0.373	FALSE	FALSE	FALSE	FALSE	TRUE	13	Uncharacterized protein
Q9HSQ7	trp1	0.473	-0.449	0.0241	0.0176	0.0286	0.894	0.0476	0.0663	0.971	FALSE	FALSE	FALSE	FALSE	FALSE	0	ABC transport protein
Q9HST7	VNG_0080H	0.294	0.098	0.392	0.448	0.807	0.315	0.552	0.866	0.766	FALSE	FALSE	FALSE	FALSE	TRUE	3	VanZ family protein
Q9HSW2	VNG_0050C	0.618	-0.191	0.427	0.0744	0.58	0.205	0.134	0.704	0.647	FALSE	FALSE	FALSE	FALSE	TRUE	3	Probable RfbX family transport protein
Q9HT01	VNG_0005H	0.101	-0.0262	0.0747	0.372	0.822	0.506	0.477	0.875	0.871	FALSE	FALSE	FALSE	FALSE	FALSE	0	Dolichyl-diphosphooligosaccharide--protein glycosyltransferase
Q9HT02	VNG_0003C	-0.607	0.378	-0.23	0.0603	0.246	0.455	0.114	0.359	0.871	FALSE	FALSE	FALSE	FALSE	FALSE	0	ABC transporter permease

## Sheet: M2_IrrVSNonIrr_LabelFree_Quant
Label Free Quantification _ Non Irradiated cell envelope extract incubated in M2 (M2) vs Irradiated cell envelope extract incubated in M2 (M2R)
Protein ID	Gene Name	M2_vs_QC_log2 fold change	M2R_vs_M2_log2 fold change	M2R_vs_QC_log2 fold change	M2_vs_QC_p.val	M2R_vs_M2_p.val	M2R_vs_QC_p.val	M2_vs_QC_p.adj	M2R_vs_M2_p.adj	M2R_vs_QC_p.adj	M2_vs_QC_significant	M2R_vs_M2_significant	M2R_vs_QC_significant	significant	imputed	num_NAs	Description
P02945	bop	-1.35	0.737	-0.608	2.5e-07	0.000283	0.00101	2.32e-05	0.00314	0.00828	TRUE	FALSE	FALSE	TRUE	FALSE	0	Bacteriorhodopsin
Q9HHN1	arcD	-0.0577	-2.22	-2.28	0.764	1.55e-08	6.31e-09	0.842	2.16e-06	1.75e-06	FALSE	TRUE	TRUE	TRUE	FALSE	0	Arginine/ornithine antiporter ArcD
Q9HNA7	VNG_2179H	1.62	-2.12	-0.5	0.00698	0.00141	0.346	0.0294	0.00877	0.506	FALSE	TRUE	FALSE	TRUE	TRUE	7	DUF1628 domain protein
Q9HMW3	appB	0.282	-1.43	-1.15	0.23	2.51e-05	0.000147	0.35	0.000634	0.00215	FALSE	TRUE	TRUE	TRUE	TRUE	1	ABC-type transport system permease protein(Probable substrate dipeptide/oligopeptide)
Q9HRR6	VNG_0578H	-2.61	1.27	-1.34	1.71e-07	0.000618	0.000257	2.32e-05	0.00491	0.00355	TRUE	TRUE	TRUE	TRUE	FALSE	0	Uncharacterized protein
Q9HMU6	VNG_2380H	-1.69	1.21	-0.476	3.24e-12	5.56e-10	3.08e-05	9.02e-10	1.55e-07	0.000611	TRUE	TRUE	FALSE	TRUE	FALSE	0	Uncharacterized protein
Q9HMI0	VNG_2532H	0.245	-1.12	-0.876	0.288	0.000248	0.0014	0.408	0.00287	0.00929	FALSE	TRUE	FALSE	TRUE	FALSE	0	Uncharacterized protein
Q9HND9	atpK	-0.285	-0.921	-1.21	0.283	0.00378	0.000309	0.403	0.0175	0.00367	FALSE	FALSE	TRUE	TRUE	FALSE	0	H+-transporting ATP synthase subunit K
Q9HNF7	nhaC2	0.0508	-1.11	-1.06	0.651	1.21e-07	1.26e-07	0.754	1.12e-05	8.76e-06	FALSE	TRUE	TRUE	TRUE	FALSE	0	Na+/H+ antiporter
Q9HNS6	VNG_1965H	-2.25	-0.194	-2.44	0.00058	0.722	0.000279	0.00538	0.792	0.00355	TRUE	FALSE	TRUE	TRUE	TRUE	6	DUF112 family protein
Q9HQZ1	gufA	-1.1	1.08	-0.0209	0.000183	0.000327	0.926	0.00212	0.00315	0.953	TRUE	TRUE	FALSE	TRUE	TRUE	4	GufA family transport protein (Probablesubstrate zinc)
Q9HRE2	VNG_0737H	1.13	1.41	2.54	0.0698	0.0339	0.000564	0.164	0.104	0.00539	FALSE	FALSE	TRUE	TRUE	TRUE	6	Uncharacterized protein
Q9HRK1	coxC	-2.5	0.42	-2.08	1.7e-05	0.325	0.000112	0.000393	0.464	0.00174	TRUE	FALSE	TRUE	TRUE	FALSE	0	Cox-type terminal oxidase subunit III
Q9HRL2	nuoM	-0.477	1.04	0.567	0.0103	2.15e-05	0.00338	0.041	0.000597	0.0184	FALSE	TRUE	FALSE	TRUE	FALSE	0	F420H2:quinone oxidoreductase chain M
Q9HRL4	nolC	-1.41	-0.632	-2.04	0.00518	0.179	0.000281	0.0231	0.313	0.00355	FALSE	FALSE	TRUE	TRUE	TRUE	12	NADH dehydrogenase-like complex subunit K
O52005	VNG_7101	-0.204	1.02	0.816	0.119	1.25e-06	9.73e-06	0.244	5.79e-05	0.000246	FALSE	TRUE	FALSE	TRUE	FALSE	0	YidE family protein
Q9HRZ7	VNG_0472H	-2.23	1.37	-0.867	0.000648	0.0232	0.114	0.00581	0.0767	0.225	TRUE	FALSE	FALSE	TRUE	TRUE	6	DUF2178 family protein
P0DME1	csg	-0.0583	0.702	0.644	0.692	0.00034	0.000498	0.781	0.00315	0.00512	FALSE	FALSE	FALSE	FALSE	FALSE	0	Cell surface glycoprotein
P0DMH7	hop	-0.139	0.14	0.000919	0.694	0.704	0.998	0.781	0.783	0.998	FALSE	FALSE	FALSE	FALSE	TRUE	14	Halorhodopsin
P0DMH8	sop1	-0.0874	0.142	0.0545	0.65	0.483	0.777	0.754	0.597	0.861	FALSE	FALSE	FALSE	FALSE	FALSE	0	Sensory rhodopsin-1
P0DMI3	htr1	0.121	0.409	0.53	0.0194	5.75e-07	1.26e-08	0.0641	3.19e-05	1.75e-06	FALSE	FALSE	FALSE	FALSE	FALSE	0	Sensory rhodopsin I transducer
P0DMI4	htr4	0.146	0.119	0.266	0.0591	0.132	0.00221	0.148	0.265	0.0136	FALSE	FALSE	FALSE	FALSE	FALSE	0	Transducer protein Htr4
P0DMI5	htr7	0.184	0.344	0.528	0.247	0.0481	0.00368	0.365	0.132	0.019	FALSE	FALSE	FALSE	FALSE	FALSE	0	Transducer protein Htr7
P13075	flaA2	-0.688	0.719	0.0314	0.00305	0.00302	0.873	0.0157	0.015	0.912	FALSE	FALSE	FALSE	FALSE	FALSE	0	Flagellin A2
P13077	flaB2	0.0213	0.609	0.63	0.945	0.0769	0.058	0.966	0.181	0.143	FALSE	FALSE	FALSE	FALSE	FALSE	0	Flagellin B2
P13078	flaB3	-0.572	0.784	0.212	0.00804	0.00118	0.274	0.0333	0.00799	0.438	FALSE	FALSE	FALSE	FALSE	FALSE	0	Flagellin B3
P33518	coxA2	-0.204	0.178	-0.0265	0.162	0.239	0.851	0.297	0.376	0.9	FALSE	FALSE	FALSE	FALSE	FALSE	0	Cytochrome c oxidase polypeptide 1
P57684	kdpA	0.428	-0.336	0.0921	0.0637	0.153	0.672	0.155	0.281	0.765	FALSE	FALSE	FALSE	FALSE	TRUE	13	Potassium-transporting ATPase potassium-binding subunit
P57687	kdpC	0.479	0.00959	0.489	0.22	0.981	0.212	0.344	0.984	0.352	FALSE	FALSE	FALSE	FALSE	TRUE	13	Potassium-transporting ATPase KdpC subunit
P57699	kdpB	0.189	0.56	0.75	0.477	0.0572	0.0117	0.592	0.146	0.0438	FALSE	FALSE	FALSE	FALSE	FALSE	0	Potassium-transporting ATPase ATP-binding subunit
P61116	flaB1	-0.7	0.549	-0.151	0.019	0.0667	0.577	0.0641	0.166	0.693	FALSE	FALSE	FALSE	FALSE	FALSE	0	Flagellin B1
P61118	flaA1a	-0.371	0.748	0.377	0.0928	0.00361	0.0884	0.204	0.017	0.185	FALSE	FALSE	FALSE	FALSE	FALSE	0	Flagellin A1
P71411	sop2	-0.338	-0.54	-0.878	0.0015	3e-05	6.13e-08	0.00969	0.000694	5.68e-06	FALSE	FALSE	FALSE	FALSE	FALSE	0	Sensory rhodopsin-2
Q9HMD1	secG	-0.189	0.544	0.355	0.174	0.00142	0.0175	0.307	0.00877	0.0593	FALSE	FALSE	FALSE	FALSE	FALSE	0	Preprotein translocase subunit SecG
Q9HN46	asd	0.666	-0.279	0.387	0.0931	0.483	0.313	0.204	0.597	0.474	FALSE	FALSE	FALSE	FALSE	TRUE	7	Putative archaetidylserine decarboxylase proenzyme
Q9HND8	atpI	0.101	0.103	0.204	0.114	0.122	0.00417	0.236	0.255	0.0204	FALSE	FALSE	FALSE	FALSE	FALSE	0	V-type ATP synthase subunit I
Q9HNE6	blh	-0.398	0.392	-0.00598	0.000138	0.000239	0.939	0.00174	0.00287	0.957	FALSE	FALSE	FALSE	FALSE	FALSE	0	Probable beta-carotene 15,15'-dioxygenase Blh
Q9HP81	htr2	0.183	-0.0834	0.1	0.0193	0.27	0.172	0.0641	0.41	0.297	FALSE	FALSE	FALSE	FALSE	FALSE	0	Sensory rhodopsin II transducer
Q9HP84	cosT	0.186	0.0938	0.28	0.0416	0.299	0.00451	0.12	0.437	0.0212	FALSE	FALSE	FALSE	FALSE	FALSE	0	Transducer protein CosT
Q9HPB1	secY	-0.243	0.133	-0.11	0.0301	0.226	0.295	0.0924	0.359	0.464	FALSE	FALSE	FALSE	FALSE	FALSE	0	Protein translocase subunit SecY
Q9HPD9	lye	-1.39	0.831	-0.557	0.0172	0.144	0.298	0.0614	0.276	0.464	FALSE	FALSE	FALSE	FALSE	TRUE	10	Lycopene elongase/hydratase
Q9HPU7	brp	0.828	-0.347	0.481	0.0214	0.317	0.156	0.0684	0.456	0.281	FALSE	FALSE	FALSE	FALSE	TRUE	12	Probable beta-carotene 15,15'-dioxygenase Brp
Q9HQ63	sdhD	-1.2	1.35	0.155	0.172	0.142	0.855	0.307	0.274	0.901	FALSE	FALSE	FALSE	FALSE	TRUE	1	Succinate dehydrogenase hydrophobic membrane anchor subunit
Q9HRJ8	ctaB	-0.16	-0.255	-0.415	0.267	0.101	0.00956	0.386	0.225	0.0391	FALSE	FALSE	FALSE	FALSE	TRUE	5	Protoheme IX farnesyltransferase
Q9HRP0	VNG_0610G	-0.187	0.451	0.264	0.61	0.249	0.474	0.722	0.388	0.622	FALSE	FALSE	FALSE	FALSE	TRUE	11	Digeranylgeranylglyceryl phosphate synthase
Q9HS72	secE	-0.243	-0.285	-0.528	0.235	0.183	0.017	0.353	0.315	0.0582	FALSE	FALSE	FALSE	FALSE	FALSE	0	Protein translocase subunit SecE
Q9HSC3	VNG_0303G	-0.129	0.165	0.0351	0.0488	0.0198	0.568	0.131	0.0681	0.692	FALSE	FALSE	FALSE	FALSE	FALSE	0	Archaeal Lon protease
Q9HSQ2	htpX	-0.592	0.287	-0.306	0.000257	0.042	0.0259	0.00275	0.12	0.08	FALSE	FALSE	FALSE	FALSE	FALSE	0	Protease HtpX homolog
O51960	VNG_6008H	0.0291	-0.447	-0.418	0.908	0.105	0.113	0.946	0.23	0.224	FALSE	FALSE	FALSE	FALSE	FALSE	0	Vng6008h
O54596	cydB	-0.485	0.587	0.102	0.273	0.207	0.814	0.393	0.343	0.884	FALSE	FALSE	FALSE	FALSE	TRUE	14	CydB
O54610	cydA	0.0461	-0.962	-0.916	0.672	4.61e-07	4.93e-07	0.767	3.19e-05	2.28e-05	FALSE	FALSE	FALSE	FALSE	FALSE	0	CydA
Q9HHJ0	mrr	-0.574	0.309	-0.265	0.15	0.447	0.494	0.281	0.575	0.628	FALSE	FALSE	FALSE	FALSE	TRUE	13	Mrr restriction system protein homolog
Q9HHN5	gltP	-0.306	-0.537	-0.843	0.229	0.0531	0.00372	0.35	0.138	0.019	FALSE	FALSE	FALSE	FALSE	FALSE	0	Proton/sodium-glutamate symport protein
Q9HHN9	VNG_6302C	0.186	-0.244	-0.0576	0.0392	0.0128	0.494	0.115	0.0467	0.628	FALSE	FALSE	FALSE	FALSE	FALSE	0	Vng6302c
Q9HHP6	VNG_6293C	-0.616	0.683	0.0672	0.0484	0.0376	0.817	0.131	0.111	0.884	FALSE	FALSE	FALSE	FALSE	TRUE	3	DMT superfamily transport protein
Q9HHQ6	ugpE	-0.256	0.54	0.284	0.0721	0.00147	0.0487	0.167	0.00891	0.131	FALSE	FALSE	FALSE	FALSE	FALSE	0	Sn-glycerol-3-phosphate transport system permease
Q9HHQ9	VNG_6276H	-1.55	-0.507	-2.06	0.0112	0.378	0.00167	0.044	0.505	0.0108	FALSE	FALSE	FALSE	FALSE	TRUE	10	Vng6276h
Q9HHR4	VNG_6268C	-0.0799	-0.0955	-0.175	0.201	0.147	0.0105	0.326	0.278	0.0412	FALSE	FALSE	FALSE	FALSE	FALSE	0	OPT family transport protein
Q9HHR9	yocR	1.66	-0.738	0.922	0.019	0.279	0.164	0.0641	0.417	0.288	FALSE	FALSE	FALSE	FALSE	TRUE	13	Sodium-dependent transporter
Q9HHS5	VNG_6251H	-0.556	0.442	-0.114	0.0481	0.122	0.665	0.131	0.255	0.765	FALSE	FALSE	FALSE	FALSE	FALSE	0	DUF2078 family protein
Q9HHS6	phoT3	0.701	-0.0228	0.679	0.000888	0.898	0.00116	0.00719	0.925	0.00872	FALSE	FALSE	FALSE	FALSE	TRUE	8	Phosphate transporter
Q9HHU7	cat2	-0.734	0.131	-0.603	0.0159	0.648	0.0409	0.0582	0.733	0.114	FALSE	FALSE	FALSE	FALSE	TRUE	3	Cationic amino acid transporter
Q9HHV6	VNG_6208C	0.421	-0.235	0.186	1.52e-05	0.00407	0.0134	0.000385	0.0182	0.049	FALSE	FALSE	FALSE	FALSE	FALSE	0	Vng6208c
Q9HHW6	VNG_6195H	-0.727	1.23	0.506	0.19	0.0417	0.354	0.318	0.12	0.509	FALSE	FALSE	FALSE	FALSE	TRUE	11	Small CPxCG-related zinc finger protein
Q9HI10	VNG_6120H	-0.166	0.217	0.0512	0.589	0.5	0.867	0.708	0.612	0.91	FALSE	FALSE	FALSE	FALSE	FALSE	0	Vng6120h
Q9HM70	VNG_2678H	0.253	0.0837	0.336	0.00513	0.312	0.000581	0.0231	0.452	0.00539	FALSE	FALSE	FALSE	FALSE	FALSE	0	Secreted glycoprotein
Q9HM71	VNG_2677H	0.148	-0.0854	0.0622	0.191	0.459	0.572	0.318	0.583	0.693	FALSE	FALSE	FALSE	FALSE	FALSE	0	Probable secreted glycoprotein
Q9HM75	cyo	0.0196	0.325	0.345	0.934	0.199	0.158	0.961	0.338	0.281	FALSE	FALSE	FALSE	FALSE	TRUE	13	Archaeosortase A
Q9HMB1	VNG_2625C	0.638	-0.19	0.448	0.205	0.711	0.366	0.327	0.787	0.517	FALSE	FALSE	FALSE	FALSE	TRUE	14	PrsW family protein
Q9HMC0	VNG_2613H	-0.123	0.15	0.0276	0.191	0.129	0.762	0.318	0.265	0.854	FALSE	FALSE	FALSE	FALSE	FALSE	0	Uncharacterized protein
Q9HMC9	arsB	0.156	-0.00462	0.152	0.0222	0.943	0.0257	0.0701	0.964	0.08	FALSE	FALSE	FALSE	FALSE	FALSE	0	Arsenite transport protein
Q9HMD8	VNG_2591C	-0.234	-0.175	-0.409	0.301	0.453	0.0806	0.42	0.58	0.175	FALSE	FALSE	FALSE	FALSE	TRUE	3	DUF389 family protein
Q9HMF5	arlG2	0.0952	-0.813	-0.718	0.655	0.00216	0.00386	0.756	0.0118	0.0192	FALSE	FALSE	FALSE	FALSE	TRUE	3	ArlG2 protein (Homolog to arl cluster proteinArlG)
Q9HMG3	fer5	0.458	-0.307	0.151	4.32e-05	0.00223	0.0771	0.000857	0.0119	0.169	FALSE	FALSE	FALSE	FALSE	FALSE	0	Ferredoxin (2Fe-2S)
Q9HMG7	fhuG	0.194	-0.102	0.092	0.335	0.624	0.644	0.457	0.719	0.755	FALSE	FALSE	FALSE	FALSE	TRUE	2	ABC-type transport system permease protein
Q9HMI1	dppC1	-0.429	0.25	-0.179	8.43e-05	0.00899	0.0399	0.00123	0.0342	0.112	FALSE	FALSE	FALSE	FALSE	FALSE	0	ABC-type transport system permease protein(Probable substrate dipeptide/oligopeptide)
Q9HMI2	dppB2	0.0963	-0.081	0.0153	0.229	0.329	0.844	0.35	0.466	0.9	FALSE	FALSE	FALSE	FALSE	FALSE	0	ABC-type transport system permease protein(Probable substrate dipeptide/oligopeptide)
Q9HMK0	VNG_2509H	0.382	0.128	0.51	0.00099	0.206	7.14e-05	0.00744	0.343	0.00124	FALSE	FALSE	FALSE	FALSE	FALSE	0	Uncharacterized protein
Q9HML6	pstC1	-0.0811	0.0838	0.00272	0.39	0.395	0.977	0.516	0.525	0.984	FALSE	FALSE	FALSE	FALSE	FALSE	0	Phosphate transport system permease protein
Q9HML7	pstA1	-0.12	0.0425	-0.0772	0.18	0.639	0.378	0.308	0.728	0.523	FALSE	FALSE	FALSE	FALSE	FALSE	0	Phosphate transport system permease protein PstA
Q9HMN6	VNG_2458C	-0.182	0.131	-0.0512	0.472	0.619	0.839	0.592	0.719	0.9	FALSE	FALSE	FALSE	FALSE	TRUE	1	MgtE family transport protein
Q9HMN8	VNG_2455C	0.0972	0.407	0.505	0.379	0.00259	0.000316	0.512	0.0136	0.00367	FALSE	FALSE	FALSE	FALSE	FALSE	0	Nucleoside recognition protein
Q9HMQ8	dld	-0.679	0.682	0.0025	0.196	0.213	0.996	0.323	0.348	0.998	FALSE	FALSE	FALSE	FALSE	TRUE	1	D-lactate dehydrogenase
Q9HMR5	VNG_2419C	-0.132	0.203	0.0714	0.837	0.761	0.911	0.898	0.817	0.942	FALSE	FALSE	FALSE	FALSE	TRUE	13	Major facilitator superfamily transport protein
Q9HMR8	sec11	-0.114	0.273	0.159	0.207	0.00871	0.0852	0.329	0.0342	0.18	FALSE	FALSE	FALSE	FALSE	FALSE	0	Signal peptidase I
Q9HMS1	VNG_2413H	-3.1	0.943	-2.16	0.0424	0.527	0.143	0.121	0.637	0.263	FALSE	FALSE	FALSE	FALSE	TRUE	8	DoxX domain protein
Q9HMS7	dip1	-0.143	0.284	0.142	0.135	0.0089	0.137	0.265	0.0342	0.254	FALSE	FALSE	FALSE	FALSE	FALSE	0	DNA damage-inducible protein
Q9HMT4	cysT1	0.141	0.177	0.318	0.228	0.151	0.0128	0.35	0.281	0.0476	FALSE	FALSE	FALSE	FALSE	FALSE	0	ABC-type transport system permease protein(Probable substrate thiamine)
Q9HMU9	nosY	-0.615	0.287	-0.328	4.78e-05	0.0224	0.00837	0.000885	0.0751	0.0353	FALSE	FALSE	FALSE	FALSE	FALSE	0	ABC-type transport system permease protein
Q9HMW2	appC	0.391	-0.767	-0.375	0.433	0.152	0.452	0.56	0.281	0.612	FALSE	FALSE	FALSE	FALSE	TRUE	7	ABC-type transport system permease protein(Probable substrate dipeptide/oligopeptide)
Q9HMX0	dppB1	-0.144	0.358	0.214	0.197	0.00604	0.0637	0.323	0.0247	0.15	FALSE	FALSE	FALSE	FALSE	FALSE	0	ABC-type transport system permease protein(Probable substrate dipeptide/oligopeptide)
Q9HMX1	dppC2	0.0656	-0.184	-0.118	0.383	0.0294	0.126	0.514	0.0929	0.241	FALSE	FALSE	FALSE	FALSE	FALSE	0	ABC-type transport system permease protein(Probable substrate dipeptide/oligopeptide)
Q9HMY6	VNG_2329C	0.0708	0.418	0.489	0.566	0.00486	0.00112	0.687	0.0209	0.00862	FALSE	FALSE	FALSE	FALSE	FALSE	0	Uncharacterized protein
Q9HMY7	VNG_2328H	-1.18	0.929	-0.252	0.02	0.0684	0.585	0.0654	0.167	0.698	FALSE	FALSE	FALSE	FALSE	FALSE	0	Cox cluster protein
Q9HMY9	VNG_2324H	-0.345	-0.194	-0.54	0.0478	0.263	0.00434	0.131	0.401	0.0208	FALSE	FALSE	FALSE	FALSE	FALSE	0	CPBP family intramembrane metalloprotease
Q9HMZ3	hdrD	-0.0557	-0.229	-0.285	0.413	0.00488	0.000678	0.537	0.0209	0.00608	FALSE	FALSE	FALSE	FALSE	FALSE	0	Heterodisulfide reductase
Q9HN02	hlp	-0.0156	0.104	0.0888	0.734	0.0422	0.067	0.813	0.12	0.155	FALSE	FALSE	FALSE	FALSE	FALSE	0	DUF21/CBS domain protein
Q9HN03	VNG_2307C	-1.41	-0.573	-1.98	0.157	0.57	0.054	0.29	0.674	0.139	FALSE	FALSE	FALSE	FALSE	TRUE	12	Phosphate transporter
Q9HN22	VNG_2285C	-0.299	-0.075	-0.374	0.0351	0.585	0.0112	0.106	0.689	0.0426	FALSE	FALSE	FALSE	FALSE	FALSE	0	Preflagellin peptidase C-terminal domain-containing protein
Q9HN36	tatC1	0.479	-0.381	0.0976	0.000132	0.00141	0.309	0.00174	0.00877	0.472	FALSE	FALSE	FALSE	FALSE	FALSE	0	Sec-independent protein translocase protein TatC
Q9HN37	tatC2	0.0507	0.158	0.208	0.646	0.184	0.0738	0.754	0.315	0.163	FALSE	FALSE	FALSE	FALSE	FALSE	0	Sec-independent protein translocase protein TatC
Q9HN54	VNG_2246H	-0.0283	0.149	0.121	0.944	0.724	0.765	0.966	0.792	0.854	FALSE	FALSE	FALSE	FALSE	TRUE	5	Uncharacterized protein
Q9HN58	VNG_2241H	-1.16	0.127	-1.03	0.00363	0.721	0.0078	0.0174	0.792	0.0334	FALSE	FALSE	FALSE	FALSE	TRUE	12	Uncharacterized protein
Q9HN79	dinF	-0.27	-0.208	-0.479	0.174	0.309	0.0236	0.307	0.449	0.0755	FALSE	FALSE	FALSE	FALSE	TRUE	2	DNA damage-inducible protein
Q9HN91	VNG_2199H	-0.443	0.189	-0.253	0.438	0.749	0.655	0.561	0.813	0.762	FALSE	FALSE	FALSE	FALSE	TRUE	2	Urease accessory protein UreH-like transmembrane domain-containing protein
Q9HN93	hcpB	1.07	-4.2	-3.13	0.544	0.0346	0.0902	0.666	0.104	0.187	FALSE	FALSE	FALSE	FALSE	TRUE	10	Halocyanin-like
Q9HN95	coxA1	-0.606	0.365	-0.241	0.00084	0.029	0.116	0.00708	0.0927	0.226	FALSE	FALSE	FALSE	FALSE	FALSE	0	Cytochrome c oxidase subunit I
Q9HNA6	VNG_2180C	-0.308	0.0678	-0.24	0.0426	0.646	0.104	0.121	0.733	0.21	FALSE	FALSE	FALSE	FALSE	FALSE	0	Signal transduction histidine kinase dimerisation/phosphoacceptor domain-containing protein
Q9HNB6	VNG_2168C	0.355	-0.515	-0.16	0.069	0.016	0.39	0.164	0.057	0.535	FALSE	FALSE	FALSE	FALSE	FALSE	0	Zinc metalloprotease
Q9HNC9	VNG_2154C	0.121	-0.0582	0.0631	0.0593	0.362	0.304	0.148	0.496	0.467	FALSE	FALSE	FALSE	FALSE	FALSE	0	DUF373 family protein
Q9HNF6	nhaC4	-0.599	0.437	-0.162	0.0302	0.115	0.525	0.0924	0.245	0.658	FALSE	FALSE	FALSE	FALSE	FALSE	0	Probable NhaC-type sodium/proton antiporter
Q9HNF9	VNG_2121C	-0.087	-0.134	-0.221	0.136	0.0351	0.00124	0.265	0.105	0.00875	FALSE	FALSE	FALSE	FALSE	FALSE	0	DUF502 family protein
Q9HNG4	uraA	-1.67	1.26	-0.414	0.0654	0.172	0.629	0.157	0.303	0.744	FALSE	FALSE	FALSE	FALSE	TRUE	1	Xanthine/uracil permease family transportprotein
Q9HNG6	VNG_2113C	-0.309	0.00298	-0.306	0.00821	0.978	0.00871	0.0335	0.984	0.0361	FALSE	FALSE	FALSE	FALSE	FALSE	0	Mechanosensitive channel protein MscS
Q9HNH9	VNG_2097C	-1.09	0.443	-0.645	0.136	0.548	0.364	0.265	0.654	0.517	FALSE	FALSE	FALSE	FALSE	TRUE	4	DUF418 domain protein
Q9HNI4	VNG_2089H	0.218	-0.172	0.046	0.138	0.255	0.745	0.267	0.394	0.842	FALSE	FALSE	FALSE	FALSE	FALSE	0	Ribonuclease BN
Q9HNI9	phnE	0.0261	-0.248	-0.222	0.931	0.438	0.468	0.961	0.567	0.622	FALSE	FALSE	FALSE	FALSE	TRUE	1	ABC-type transport system permease protein(Probable substrate phosphate/phosphonate)
Q9HNK1	VNG_2068C	-0.0589	-0.142	-0.2	0.251	0.0155	0.00111	0.369	0.0558	0.00862	FALSE	FALSE	FALSE	FALSE	FALSE	0	Kef-type transport system
Q9HNK5	VNG_2064H	-0.993	0.639	-0.354	0.0557	0.22	0.47	0.145	0.354	0.622	FALSE	FALSE	FALSE	FALSE	FALSE	0	TIGR03663 family protein
Q9HNN6	VNG_2019C	0.116	-0.11	0.00577	0.166	0.205	0.943	0.301	0.343	0.957	FALSE	FALSE	FALSE	FALSE	FALSE	0	M50 family metalloprotease
Q9HNP0	VNG_2012C	-0.0772	-0.256	-0.333	0.174	0.00044	2.2e-05	0.307	0.0036	0.00051	FALSE	FALSE	FALSE	FALSE	FALSE	0	M50 family metalloprotease
Q9HNQ5	VNG_1993H	-0.368	0.344	-0.0244	0.000323	0.00085	0.76	0.00332	0.00591	0.854	FALSE	FALSE	FALSE	FALSE	FALSE	0	Abi/CAAX domain protein
Q9HNQ9	secF	0.06	-0.534	-0.474	0.728	0.00893	0.0139	0.81	0.0342	0.0494	FALSE	FALSE	FALSE	FALSE	FALSE	0	Protein-export membrane protein SecF
Q9HNR0	secD	-0.0765	-0.0682	-0.145	0.103	0.159	0.0052	0.219	0.288	0.0229	FALSE	FALSE	FALSE	FALSE	FALSE	0	Protein-export membrane protein SecD
Q9HNR2	nhaC3	-0.326	0.104	-0.222	0.00228	0.278	0.0239	0.0132	0.417	0.0756	FALSE	FALSE	FALSE	FALSE	FALSE	0	Probable NhaC-type sodium/proton antiporter
Q9HNR7	VNG_1978H	-0.397	0.299	-0.0982	0.329	0.478	0.806	0.45	0.596	0.879	FALSE	FALSE	FALSE	FALSE	TRUE	12	Uncharacterized protein
Q9HNS0	VNG_1974H	0.281	-0.395	-0.115	0.00146	0.000104	0.13	0.00969	0.00138	0.245	FALSE	FALSE	FALSE	FALSE	FALSE	0	DUF1628 domain protein
Q9HNV1	VNG_1934H	0.204	-0.14	0.0636	0.0716	0.22	0.553	0.167	0.354	0.68	FALSE	FALSE	FALSE	FALSE	FALSE	0	Secreted glycoprotein
Q9HNX1	fxsA	-0.37	-0.486	-0.856	0.224	0.133	0.0107	0.349	0.265	0.0412	FALSE	FALSE	FALSE	FALSE	FALSE	0	FxsA domain protein
Q9HNY2	VNG_1894C	-0.06	-0.461	-0.521	0.61	0.00176	0.000452	0.722	0.0104	0.00483	FALSE	FALSE	FALSE	FALSE	FALSE	0	ABC-type transport system permease protein
Q9HP06	cef	0.114	-0.418	-0.304	0.322	0.00289	0.0164	0.446	0.0146	0.0569	FALSE	FALSE	FALSE	FALSE	FALSE	0	Cation efflux system protein (Zinc/cadmium)
Q9HP10	htr3	0.46	0.0994	0.56	1.78e-06	0.132	1.67e-07	8.25e-05	0.265	9.31e-06	FALSE	FALSE	FALSE	FALSE	FALSE	0	Htr3 transducer
Q9HP12	VNG_1852H	-0.404	0.132	-0.271	0.299	0.74	0.481	0.42	0.807	0.622	FALSE	FALSE	FALSE	FALSE	TRUE	14	DUF63 family protein
Q9HP15	VNG_1849H	0.0874	0.0875	0.175	0.264	0.283	0.0351	0.384	0.421	0.105	FALSE	FALSE	FALSE	FALSE	FALSE	0	HPP family protein
Q9HP16	pchA	0.414	-0.492	-0.078	0.00127	0.000432	0.464	0.00884	0.0036	0.62	FALSE	FALSE	FALSE	FALSE	FALSE	0	Potassium channel homolog
Q9HP39	VNG_1820H	-0.55	0.376	-0.174	0.0372	0.155	0.479	0.111	0.283	0.622	FALSE	FALSE	FALSE	FALSE	TRUE	4	Uncharacterized protein
Q9HP63	panF	-0.121	-0.0686	-0.189	0.197	0.474	0.0517	0.323	0.594	0.137	FALSE	FALSE	FALSE	FALSE	FALSE	0	Pantothenate permease
Q9HP66	VNG_1782C	-0.678	0.746	0.0684	0.155	0.135	0.882	0.287	0.267	0.918	FALSE	FALSE	FALSE	FALSE	TRUE	2	DUF92 family protein
Q9HP76	VNG_1770C	0.063	-0.0714	-0.00846	0.177	0.145	0.851	0.308	0.276	0.9	FALSE	FALSE	FALSE	FALSE	FALSE	0	Protein kinase domain-containing protein
Q9HPA2	htr17	-0.302	1.17	0.866	0.591	0.0608	0.137	0.708	0.154	0.254	FALSE	FALSE	FALSE	FALSE	TRUE	3	Htr17 transducer
Q9HPA3	VNG_1732C	0.369	-0.522	-0.153	0.00147	0.000101	0.126	0.00969	0.00138	0.241	FALSE	FALSE	FALSE	FALSE	FALSE	0	Potassium channel domain-containing protein
Q9HPA6	htlB	0.0166	0.0114	0.028	0.792	0.862	0.656	0.863	0.901	0.762	FALSE	FALSE	FALSE	FALSE	FALSE	0	DUF106 family protein
Q9HPA9	trkH2	0.351	-0.212	0.139	0.289	0.534	0.67	0.409	0.643	0.765	FALSE	FALSE	FALSE	FALSE	TRUE	1	TRK potassium uptake system protein
Q9HPD6	VNG_1687C	-0.0317	0.0789	0.0472	0.897	0.759	0.848	0.945	0.817	0.9	FALSE	FALSE	FALSE	FALSE	TRUE	1	Major facilitator superfamily transport protein
Q9HPE0	cruF	-0.56	0.289	-0.271	0.125	0.435	0.443	0.253	0.565	0.604	FALSE	FALSE	FALSE	FALSE	TRUE	14	Bisanhydrobacterioruberin hydratase
Q9HPE3	VNG_1678H	-0.061	0.623	0.562	0.909	0.273	0.3	0.946	0.412	0.464	FALSE	FALSE	FALSE	FALSE	FALSE	0	DUF2178 family protein
Q9HPE5	VNG_1675H	0.583	-0.419	0.164	0.00172	0.0189	0.298	0.0106	0.0656	0.464	FALSE	FALSE	FALSE	FALSE	FALSE	0	J domain-containing protein
Q9HPG0	VNG_1655H	-0.654	0.243	-0.411	0.0179	0.357	0.115	0.0626	0.496	0.225	FALSE	FALSE	FALSE	FALSE	FALSE	0	Uncharacterized protein
Q9HPH4	cbiM	-2.18	1.17	-1.01	0.121	0.41	0.459	0.246	0.538	0.616	FALSE	FALSE	FALSE	FALSE	TRUE	13	Putative cobalt transport protein CbiM
Q9HPH6	cbiQ	0.528	-0.884	-0.356	0.00409	7.64e-05	0.0371	0.0193	0.00133	0.109	FALSE	FALSE	FALSE	FALSE	FALSE	0	ABC-type transport system permease protein(Probable substrate cobalt)
Q9HPI3	ccp	-0.879	0.586	-0.293	0.106	0.289	0.574	0.223	0.425	0.693	FALSE	FALSE	FALSE	FALSE	TRUE	2	Cytochrome aa3 controlling protein
Q9HPQ2	trp6	-0.342	0.428	0.0864	0.0029	0.000701	0.38	0.0157	0.00517	0.523	FALSE	FALSE	FALSE	FALSE	FALSE	0	Daunorubicin resistance ABC transporter ATP-binding protein
Q9HPQ5	htr8	0.279	-0.128	0.151	0.00161	0.11	0.0543	0.0102	0.237	0.139	FALSE	FALSE	FALSE	FALSE	FALSE	0	Htr8 transducer
Q9HPQ7	VNG_1519H	0.757	-0.519	0.238	0.00295	0.0339	0.279	0.0157	0.104	0.443	FALSE	FALSE	FALSE	FALSE	FALSE	0	DUF2892 family protein
Q9HPT0	VNG_1484H	-0.223	0.0779	-0.145	0.0152	0.372	0.0941	0.0563	0.502	0.192	FALSE	FALSE	FALSE	FALSE	FALSE	0	Uncharacterized protein
Q9HPT7	VNG_1476C	0.0791	-0.432	-0.353	0.389	0.000355	0.00135	0.516	0.00318	0.00916	FALSE	FALSE	FALSE	FALSE	FALSE	0	RND superfamily permease
Q9HPT8	VNG_1475C	0.387	-0.121	0.266	0.0569	0.545	0.176	0.147	0.653	0.302	FALSE	FALSE	FALSE	FALSE	FALSE	0	CARDB domain-containing protein
Q9HPV6	VNG_1455H	-0.368	0.274	-0.0944	0.00278	0.0221	0.371	0.0155	0.0749	0.518	FALSE	FALSE	FALSE	FALSE	TRUE	1	DoxX domain protein
Q9HPW7	VNG_1440H	-0.228	-0.198	-0.427	0.0954	0.16	0.00478	0.207	0.288	0.0221	FALSE	FALSE	FALSE	FALSE	FALSE	0	Uncharacterized protein
Q9HPX5	htlA	-0.276	0.0979	-0.178	0.000744	0.169	0.0153	0.00646	0.301	0.0538	FALSE	FALSE	FALSE	FALSE	FALSE	0	AI-2E family transport protein
Q9HPY9	VNG_1409C	-0.884	0.268	-0.616	0.111	0.63	0.256	0.232	0.72	0.411	FALSE	FALSE	FALSE	FALSE	TRUE	10	DUF63 family protein
Q9HPZ0	ush	0.33	0.397	0.727	0.0577	0.0321	0.000434	0.147	0.1	0.00483	FALSE	FALSE	FALSE	FALSE	FALSE	0	5'-nucleotidase family hydrolase
Q9HQ04	mscS2	-0.169	0.216	0.0465	0.177	0.105	0.703	0.308	0.23	0.797	FALSE	FALSE	FALSE	FALSE	FALSE	0	Mechanosensitive channel protein MscS
Q9HQ05	VNG_1387H	-0.525	-0.167	-0.691	0.0959	0.597	0.0338	0.207	0.7	0.102	FALSE	FALSE	FALSE	FALSE	TRUE	4	Uncharacterized protein
Q9HQ15	VNG_1375C	0.133	-0.282	-0.149	0.135	0.00603	0.0968	0.265	0.0247	0.196	FALSE	FALSE	FALSE	FALSE	FALSE	0	histidine kinase
Q9HQ30	VNG_1355H	0.0764	0.00669	0.0831	0.374	0.94	0.334	0.507	0.964	0.495	FALSE	FALSE	FALSE	FALSE	FALSE	0	DUF304 domain protein
Q9HQ31	VNG_1353C	0.0518	-0.155	-0.103	0.474	0.0536	0.165	0.592	0.138	0.289	FALSE	FALSE	FALSE	FALSE	FALSE	0	DUF304 domain protein
Q9HQ54	VNG_1323C	0.18	-0.0356	0.145	0.00339	0.518	0.0136	0.0168	0.629	0.049	FALSE	FALSE	FALSE	FALSE	FALSE	0	Pectin lyase domain protein
Q9HQ64	sdhD.1	-0.495	-0.00966	-0.504	0.0434	0.968	0.04	0.122	0.984	0.112	FALSE	FALSE	FALSE	FALSE	FALSE	0	Membrane anchor
Q9HQ81	trkH1	0.155	-0.0918	0.0632	0.476	0.684	0.77	0.592	0.767	0.856	FALSE	FALSE	FALSE	FALSE	FALSE	0	TRK potassium uptake system protein
Q9HQA7	VNG_1249C	0.0404	0.0913	0.132	0.563	0.22	0.0735	0.686	0.354	0.163	FALSE	FALSE	FALSE	FALSE	FALSE	0	ABC-type transport system permease protein
Q9HQB9	VNG_1234C	0.0684	0.184	0.252	0.501	0.0971	0.0231	0.619	0.221	0.0745	FALSE	FALSE	FALSE	FALSE	FALSE	0	Sensor box histidine kinase
Q9HQF3	hcpD	1.07	-0.379	0.693	0.00886	0.322	0.0702	0.0357	0.462	0.157	FALSE	FALSE	FALSE	FALSE	TRUE	2	Halocyanin HcpD
Q9HQH2	VNG_1164C	-0.114	0.0407	-0.0732	0.171	0.629	0.369	0.307	0.72	0.518	FALSE	FALSE	FALSE	FALSE	FALSE	0	Mechanosensitive channel protein MscS
Q9HQN6	menA	-0.6	0.41	-0.19	0.00523	0.0487	0.316	0.0231	0.132	0.474	FALSE	FALSE	FALSE	FALSE	FALSE	0	1,4-dihydroxy-2-naphthoate octaprenyltransferase
Q9HQP2	tot	-0.0402	0.205	0.164	0.394	0.000725	0.00285	0.516	0.00517	0.0169	FALSE	FALSE	FALSE	FALSE	FALSE	0	dolichyl-phosphooligosaccharide-protein glycotransferase
Q9HQP3	exoM	0.153	-0.147	0.00505	0.141	0.17	0.959	0.269	0.301	0.97	FALSE	FALSE	FALSE	FALSE	FALSE	0	Succinoglycan biosynthesis protein
Q9HQQ3	VNG_1056C	-0.78	0.339	-0.441	0.217	0.599	0.477	0.342	0.7	0.622	FALSE	FALSE	FALSE	FALSE	TRUE	7	AlkP-core domain protein
Q9HQQ5	ptp	0.0129	0.107	0.12	0.882	0.25	0.182	0.936	0.389	0.309	FALSE	FALSE	FALSE	FALSE	FALSE	0	Probable flippase AglR
Q9HQQ6	gtl	-0.144	0.0956	-0.0486	0.142	0.341	0.608	0.271	0.478	0.723	FALSE	FALSE	FALSE	FALSE	FALSE	0	Dolichyl-phosphate glucosyltransferase AglJ
Q9HQQ8	VNG_1050H	-0.38	0.192	-0.188	0.595	0.797	0.792	0.71	0.842	0.87	FALSE	FALSE	FALSE	FALSE	TRUE	11	TRAM domain protein
Q9HQR9	VNG_1034H	-0.399	0.299	-0.101	1.52e-05	0.00041	0.129	0.000385	0.00356	0.245	FALSE	FALSE	FALSE	FALSE	FALSE	0	Uncharacterized protein
Q9HQS2	pgsA	-0.275	-0.435	-0.71	0.121	0.0255	0.000765	0.246	0.0833	0.00665	FALSE	FALSE	FALSE	FALSE	FALSE	0	CDP-diacylglycerol-glycerol-3-phosphate 3-phosphatidyltransferase
Q9HQU3	VNG_1002H	0.491	-1.19	-0.699	0.462	0.101	0.3	0.584	0.225	0.464	FALSE	FALSE	FALSE	FALSE	TRUE	7	Uncharacterized protein
Q9HQV1	VNG_0993H	0.114	-0.495	-0.381	0.275	0.000319	0.00197	0.394	0.00315	0.0125	FALSE	FALSE	FALSE	FALSE	FALSE	0	Uncharacterized protein
Q9HQV2	VNG_0992H	0.227	-0.48	-0.254	0.00672	1.43e-05	0.00315	0.0287	0.000442	0.0179	FALSE	FALSE	FALSE	FALSE	FALSE	0	Secreted glycoprotein
Q9HQY1	arlF	1.79	0.481	2.27	0.0202	0.512	0.005	0.0654	0.625	0.0224	FALSE	FALSE	FALSE	FALSE	TRUE	5	Arl cluster protein ArlF
Q9HQY4	fapJ	-0.068	-0.592	-0.66	0.922	0.42	0.35	0.956	0.548	0.509	FALSE	FALSE	FALSE	FALSE	TRUE	9	Archaellar motor/biogenesis protein ArlJ
Q9HR01	VNG_0927C	-0.707	-0.428	-1.14	0.219	0.468	0.0575	0.343	0.592	0.143	FALSE	FALSE	FALSE	FALSE	TRUE	5	Uncharacterized protein
Q9HR05	sfuB	0.454	-0.142	0.312	0.0121	0.405	0.0676	0.0461	0.534	0.155	FALSE	FALSE	FALSE	FALSE	TRUE	9	ABC-type transport system permease protein
Q9HR07	VNG_0920H	0.354	-0.216	0.138	0.000159	0.0101	0.0675	0.00193	0.0376	0.155	FALSE	FALSE	FALSE	FALSE	FALSE	0	Glycosyltransferase RgtA/B/C/D-like domain-containing protein
Q9HR13	VNG_0913H	-0.0128	-0.294	-0.307	0.824	0.000179	7.78e-05	0.888	0.00226	0.00127	FALSE	FALSE	FALSE	FALSE	FALSE	0	Uncharacterized protein
Q9HR14	VNG_0911H	-0.0494	-0.104	-0.154	0.886	0.773	0.658	0.937	0.827	0.762	FALSE	FALSE	FALSE	FALSE	TRUE	8	C2H2-type domain-containing protein
Q9HR16	putP	-0.0189	-0.17	-0.189	0.801	0.044	0.0222	0.869	0.124	0.0728	FALSE	FALSE	FALSE	FALSE	FALSE	0	Proline permease
Q9HR22	rbsC2	0.00903	-0.162	-0.153	0.904	0.0519	0.0548	0.946	0.136	0.139	FALSE	FALSE	FALSE	FALSE	FALSE	0	ABC-type transport system permease protein(Probable substrate sugar)
Q9HR23	rbsC1	-0.514	-0.268	-0.781	0.00181	0.0768	4.12e-05	0.0109	0.181	0.000763	FALSE	FALSE	FALSE	FALSE	FALSE	0	ABC-type transport system permease protein(Probable substrate sugar)
Q9HR41	traB	0.0354	0.127	0.162	0.576	0.0687	0.0195	0.696	0.167	0.0647	FALSE	FALSE	FALSE	FALSE	FALSE	0	Possible signaling protein
Q9HR54	VNG_0858C	0.00368	-0.151	-0.147	0.96	0.0657	0.0613	0.971	0.165	0.147	FALSE	FALSE	FALSE	FALSE	FALSE	0	Probable rhomboid family protease
Q9HR62	VNG_0846C	0.399	-0.295	0.105	9.02e-05	0.00189	0.179	0.00125	0.011	0.306	FALSE	FALSE	FALSE	FALSE	FALSE	0	VKGC domain protein
Q9HR80	VNG_0822C	0.312	0.245	0.558	0.00126	0.00919	4.39e-06	0.00884	0.0345	0.000156	FALSE	FALSE	FALSE	FALSE	FALSE	0	Type II secretion system protein GspF domain-containing protein
Q9HR88	htr18	0.304	-0.176	0.127	0.000572	0.0278	0.0857	0.00538	0.09	0.18	FALSE	FALSE	FALSE	FALSE	FALSE	0	Htr18 transducer
Q9HR94	tatA	0.572	-0.512	0.0595	7.24e-06	3.77e-05	0.489	0.000252	0.00075	0.628	FALSE	FALSE	FALSE	FALSE	FALSE	0	Sec-independent protein translocase proteinTatA
Q9HRA1	htr6	0.316	-0.0202	0.296	0.00352	0.834	0.00551	0.0172	0.875	0.0239	FALSE	FALSE	FALSE	FALSE	FALSE	0	Htr6 transducer
Q9HRB0	VNG_0779C	0.341	-0.581	-0.24	0.202	0.0462	0.362	0.326	0.128	0.517	FALSE	FALSE	FALSE	FALSE	FALSE	0	S1 motif domain-containing protein
Q9HRC5	VNG_0759H	0.172	-0.265	-0.0923	0.023	0.00212	0.194	0.0719	0.0118	0.327	FALSE	FALSE	FALSE	FALSE	FALSE	0	Lipoprotein
Q9HRC9	VNG_0754C	0.049	-0.403	-0.354	0.789	0.0495	0.0686	0.863	0.132	0.155	FALSE	FALSE	FALSE	FALSE	FALSE	0	Glutamate/valine-rich protein
Q9HRD0	ylnA	-0.266	0.0923	-0.173	0.038	0.459	0.158	0.112	0.583	0.281	FALSE	FALSE	FALSE	FALSE	FALSE	0	Phosphate transporter
Q9HRF2	VNG_0727C	-0.0495	0.0561	0.00664	0.403	0.365	0.91	0.527	0.498	0.942	FALSE	FALSE	FALSE	FALSE	FALSE	0	MATE efflux family protein
Q9HRF5	VNG_0724H	-0.432	-0.666	-1.1	0.388	0.209	0.0396	0.516	0.344	0.112	FALSE	FALSE	FALSE	FALSE	TRUE	3	Uncharacterized protein
Q9HRF7	dip2	0.186	0.0343	0.221	0.235	0.83	0.163	0.353	0.874	0.288	FALSE	FALSE	FALSE	FALSE	FALSE	0	DNA damage-inducible protein
Q9HRG6	VNG_0708H	-0.77	0.839	0.0685	0.391	0.372	0.938	0.516	0.502	0.957	FALSE	FALSE	FALSE	FALSE	TRUE	5	Uncharacterized protein
Q9HRH2	yvgX	0.264	0.0187	0.282	0.000931	0.782	0.000523	0.00719	0.83	0.00519	FALSE	FALSE	FALSE	FALSE	FALSE	0	Molybdenum-binding protein
Q9HRH6	VNG_0692C	0.00421	0.0136	0.0178	0.959	0.874	0.829	0.971	0.909	0.893	FALSE	FALSE	FALSE	FALSE	FALSE	0	ABC-type transport system permease protein
Q9HRH7	VNG_0690C	0.208	-0.0873	0.121	0.00264	0.166	0.0532	0.015	0.299	0.139	FALSE	FALSE	FALSE	FALSE	FALSE	0	ABC-type transport system permease protein
Q9HRJ4	VNG_0670H	0.691	-0.946	-0.256	5.59e-05	2.93e-06	0.0552	0.000914	0.000116	0.139	FALSE	FALSE	FALSE	FALSE	FALSE	0	Small CPxCG-related zinc finger protein
Q9HRJ5	VNG_0669H	-0.779	1.81	1.03	0.145	0.0039	0.0595	0.274	0.0178	0.145	FALSE	FALSE	FALSE	FALSE	TRUE	1	ABC-type transport system permease protein
Q9HRJ7	trp4	-0.129	0.341	0.212	0.183	0.00321	0.0376	0.31	0.0156	0.109	FALSE	FALSE	FALSE	FALSE	FALSE	0	ABC transporter, ATP-binding protein homolog
Q9HRJ9	coxB1	-0.115	-0.264	-0.379	0.699	0.401	0.214	0.784	0.53	0.353	FALSE	FALSE	FALSE	FALSE	FALSE	0	cytochrome-c oxidase
Q9HRK2	VNG_0660H	-1.36	1.03	-0.335	0.324	0.473	0.805	0.446	0.594	0.879	FALSE	FALSE	FALSE	FALSE	TRUE	12	Cox cluster protein
Q9HRL1	ndhG3	-0.479	0.318	-0.16	3.65e-05	0.0021	0.0687	0.00078	0.0118	0.155	FALSE	FALSE	FALSE	FALSE	FALSE	0	NADH dehydrogenase/oxidoreductase
Q9HRL3	nuoL	-0.847	0.306	-0.541	0.000359	0.13	0.01	0.00356	0.265	0.04	FALSE	FALSE	FALSE	FALSE	FALSE	0	F420H2:quinone oxidoreductase chain L
Q9HRL8	ndhG4	-0.0724	-0.15	-0.222	0.439	0.136	0.028	0.561	0.267	0.0854	FALSE	FALSE	FALSE	FALSE	FALSE	0	NADH dehydrogenase/oxidoreductase
Q9HRM1	nolB	-0.475	0.272	-0.203	0.0121	0.137	0.24	0.0461	0.267	0.388	FALSE	FALSE	FALSE	FALSE	FALSE	0	NADH dehydrogenase-like complex subunit A
Q9HRM4	VNG_0631C	0.698	-0.734	-0.0354	0.127	0.125	0.936	0.253	0.258	0.957	FALSE	FALSE	FALSE	FALSE	TRUE	4	Glycosyltransferase RgtA/B/C/D-like domain-containing protein
Q9HRN3	edp	0.156	-0.54	-0.383	0.179	0.000339	0.00367	0.308	0.00315	0.019	FALSE	FALSE	FALSE	FALSE	FALSE	0	Proteinase IV homolog
Q9HRN5	pchA2	0.153	0.194	0.347	0.0996	0.0496	0.00126	0.213	0.132	0.00875	FALSE	FALSE	FALSE	FALSE	FALSE	0	Ion channel pore / TrkA domain protein
Q9HRN6	htr16	0.952	-0.473	0.48	5.8e-06	0.005	0.00337	0.00023	0.0211	0.0184	FALSE	FALSE	FALSE	FALSE	FALSE	0	Htr16 transducer
Q9HRQ6	VNG_0591C	0.532	-0.486	0.0459	1.06e-05	4.39e-05	0.578	0.000327	0.000813	0.693	FALSE	FALSE	FALSE	FALSE	FALSE	0	ArsR family transcription regulator
Q9HRQ8	VNG_0587H	0.164	-0.0034	0.161	0.0781	0.97	0.0838	0.176	0.984	0.18	FALSE	FALSE	FALSE	FALSE	FALSE	0	Uncharacterized protein
Q9HRQ9	hcpE	0.463	-0.579	-0.116	0.000206	3.48e-05	0.236	0.00229	0.000744	0.383	FALSE	FALSE	FALSE	FALSE	FALSE	0	Halocyanin HcpE
Q9HRR0	VNG_0585H	0.000791	-0.153	-0.152	0.994	0.182	0.166	0.998	0.315	0.289	FALSE	FALSE	FALSE	FALSE	FALSE	0	Uncharacterized protein
Q9HRR2	cyb	-0.19	0.703	0.514	0.24	0.000637	0.00497	0.357	0.00492	0.0224	FALSE	FALSE	FALSE	FALSE	FALSE	0	Cytochrome b6
Q9HRR3	petD	-0.564	0.111	-0.453	3.35e-07	0.116	4.48e-06	2.33e-05	0.247	0.000156	FALSE	FALSE	FALSE	FALSE	FALSE	0	Cytochrome bc1 complex cytochrome b/c subunit
Q9HRR4	VNG_0581H	0.113	-1.37	-1.26	0.879	0.0923	0.105	0.936	0.212	0.211	FALSE	FALSE	FALSE	FALSE	TRUE	1	Uncharacterized protein
Q9HRR5	VNG_0579H	-1.77	-0.0166	-1.79	0.0472	0.985	0.0454	0.131	0.985	0.124	FALSE	FALSE	FALSE	FALSE	TRUE	13	Uncharacterized protein
Q9HRS0	VNG_0573C	0.448	0.473	0.921	0.00486	0.00449	7.13e-06	0.0225	0.0198	0.000198	FALSE	FALSE	FALSE	FALSE	FALSE	0	Blue (type 1) copper domain-containing protein
Q9HRS2	mrpE	0.196	0.0608	0.257	0.00649	0.361	0.000906	0.0282	0.496	0.00763	FALSE	FALSE	FALSE	FALSE	FALSE	0	Mrp-type sodium/proton antiporter system subunit
Q9HRS5	mrpB1	-0.344	0.408	0.0634	0.000908	0.000308	0.456	0.00719	0.00315	0.615	FALSE	FALSE	FALSE	FALSE	FALSE	0	Mrp-type sodium/proton antiporter system subunitB1
Q9HRS6	mrpB2	-0.655	0.959	0.303	0.204	0.0831	0.548	0.327	0.194	0.677	FALSE	FALSE	FALSE	FALSE	TRUE	1	Mrp-type sodium/proton antiporter system subunitB2
Q9HRS7	mrpC	-1.16	1.79	0.631	0.252	0.0989	0.526	0.369	0.224	0.658	FALSE	FALSE	FALSE	FALSE	TRUE	9	Mrp-type sodium/proton antiporter system subunitC
Q9HRS8	ndhG2	-0.183	0.488	0.304	0.0558	0.000104	0.00376	0.145	0.00138	0.019	FALSE	FALSE	FALSE	FALSE	FALSE	0	NADH dehydrogenase/oxidoreductase
Q9HRT0	mrpD2	-0.327	0.223	-0.104	0.00103	0.0176	0.214	0.00754	0.0618	0.353	FALSE	FALSE	FALSE	FALSE	FALSE	0	Mrp-type sodium/proton antiporter system subunitD2
Q9HRT4	VNG_0555C	0.0227	-0.0611	-0.0385	0.673	0.285	0.477	0.767	0.421	0.622	FALSE	FALSE	FALSE	FALSE	FALSE	0	DUF2298 family protein
Q9HRU7	VNG_0537C	-0.639	0.108	-0.531	8.03e-07	0.203	6.85e-06	4.47e-05	0.342	0.000198	FALSE	FALSE	FALSE	FALSE	FALSE	0	TRAP-type transport system permease protein
Q9HRW2	VNG_0516H	-0.173	2.37	2.2	0.873	0.0498	0.0565	0.933	0.132	0.142	FALSE	FALSE	FALSE	FALSE	TRUE	10	Uncharacterized protein
Q9HRX1	VNG_0505C	0.389	-0.156	0.233	0.149	0.567	0.377	0.28	0.674	0.523	FALSE	FALSE	FALSE	FALSE	TRUE	2	DUF21/CBS domain protein
Q9HS05	VNG_0463C	-0.892	0.105	-0.788	0.18	0.876	0.234	0.308	0.909	0.382	FALSE	FALSE	FALSE	FALSE	TRUE	6	Uncharacterized protein
Q9HS11	pstC2	-0.172	0.319	0.146	0.0915	0.00622	0.146	0.203	0.0251	0.267	FALSE	FALSE	FALSE	FALSE	FALSE	0	Phosphate transport system permease protein
Q9HS12	pstA2	-0.0489	0.422	0.373	0.441	1.16e-05	2.74e-05	0.561	0.000404	0.000586	FALSE	FALSE	FALSE	FALSE	FALSE	0	Phosphate transport system permease protein PstA
Q9HS26	nhaC1	-0.199	-0.158	-0.358	0.236	0.362	0.0431	0.353	0.496	0.119	FALSE	FALSE	FALSE	FALSE	FALSE	0	Na+/H+ antiporter
Q9HS33	yfmO2	0.0216	0.0285	0.0501	0.804	0.753	0.565	0.869	0.815	0.692	FALSE	FALSE	FALSE	FALSE	FALSE	0	Major facilitator superfamily transport protein
Q9HS47	VNG_0408H	-0.122	0.317	0.196	0.708	0.355	0.547	0.79	0.496	0.677	FALSE	FALSE	FALSE	FALSE	TRUE	10	Peptidase M48 family protein
Q9HS59	VNG_0393C	-0.00139	0.0173	0.0159	0.981	0.779	0.787	0.988	0.83	0.869	FALSE	FALSE	FALSE	FALSE	FALSE	0	DUF373 family protein
Q9HS82	VNG_0361C	0.725	-0.466	0.259	5.18e-05	0.00344	0.0615	0.000901	0.0165	0.147	FALSE	FALSE	FALSE	FALSE	FALSE	0	Rhomboid family protease
Q9HS84	VNG_0359C	0.236	-0.495	-0.259	0.0172	8.41e-05	0.0101	0.0614	0.00138	0.04	FALSE	FALSE	FALSE	FALSE	FALSE	0	Ribonuclease BN
Q9HS86	htr14	0.204	0.177	0.381	0.0765	0.134	0.003	0.174	0.267	0.0174	FALSE	FALSE	FALSE	FALSE	FALSE	0	Htr14 transducer
Q9HS87	VNG_0354C	-1.41	0.743	-0.668	0.00193	0.0766	0.094	0.0114	0.181	0.192	FALSE	FALSE	FALSE	FALSE	TRUE	1	Abi/CAAX domain protein
Q9HS88	VNG_0352H	-0.415	-0.207	-0.623	0.018	0.222	0.00125	0.0626	0.355	0.00875	FALSE	FALSE	FALSE	FALSE	FALSE	0	Homolog to Sec-independent protein translocasesubunit TatA
Q9HSA0	VNG_0331H	0.115	-0.0277	0.0878	0.065	0.653	0.15	0.157	0.735	0.273	FALSE	FALSE	FALSE	FALSE	FALSE	0	DUF3007 family protein
Q9HSA2	caaX	0.0357	-0.224	-0.189	0.766	0.0888	0.131	0.842	0.206	0.245	FALSE	FALSE	FALSE	FALSE	FALSE	0	Peptidase M48 family protein (Homolog to CAAXprenyl protease)
Q9HSA7	VNG_0322H	-0.0774	-0.0793	-0.157	0.614	0.621	0.314	0.723	0.719	0.474	FALSE	FALSE	FALSE	FALSE	FALSE	0	NfeD domain protein
Q9HSA8	ids	-0.0266	0.106	0.079	0.66	0.109	0.203	0.758	0.237	0.34	FALSE	FALSE	FALSE	FALSE	FALSE	0	Bifunctional short chain isoprenyl diphosphate synthase
Q9HSB1	dpg	0.00111	-0.56	-0.559	0.998	0.34	0.32	0.998	0.478	0.479	FALSE	FALSE	FALSE	FALSE	TRUE	14	Dolichol-P-glucose synthetase
Q9HSF1	VNG_0262C	0.197	-0.268	-0.0702	0.0142	0.00269	0.338	0.0534	0.0139	0.497	FALSE	FALSE	FALSE	FALSE	FALSE	0	DHH/RecJ family phosphoesterase
Q9HSG4	VNG_0244H	1.43	1.09	2.52	0.0559	0.15	0.00243	0.145	0.281	0.0147	FALSE	FALSE	FALSE	FALSE	TRUE	6	Yip1 domain protein
Q9HSH3	VNG_0230C	0.197	-0.0689	0.128	0.00323	0.257	0.0373	0.0163	0.394	0.109	FALSE	FALSE	FALSE	FALSE	FALSE	0	DUF2070 family protein
Q9HSJ6	VNG_0197C	0.308	-0.631	-0.322	0.649	0.378	0.634	0.754	0.505	0.747	FALSE	FALSE	FALSE	FALSE	TRUE	5	UPF0104 family protein
Q9HSK3	VNG_0188H	0.0329	-0.423	-0.39	0.956	0.5	0.516	0.971	0.612	0.652	FALSE	FALSE	FALSE	FALSE	TRUE	3	Major facilitator superfamily transport protein
Q9HSL1	VNG_0178H	0.383	-0.25	0.134	0.0635	0.23	0.495	0.155	0.363	0.628	FALSE	FALSE	FALSE	FALSE	FALSE	0	Homolog to restriction system mrr
Q9HSL5	cat1	0.126	-0.258	-0.132	0.0615	0.00132	0.0514	0.153	0.00873	0.137	FALSE	FALSE	FALSE	FALSE	FALSE	0	Cationic amino acid transporter
Q9HSN5	zntA	0.214	-0.263	-0.0491	0.0759	0.0406	0.668	0.174	0.119	0.765	FALSE	FALSE	FALSE	FALSE	FALSE	0	P-type transport ATPase (Probable substratezinc/cadmium)
Q9HSQ1	VNG_0130H	-0.653	-0.119	-0.771	0.442	0.892	0.366	0.561	0.922	0.517	FALSE	FALSE	FALSE	FALSE	TRUE	14	Uncharacterized protein
Q9HSQ7	trp1	-0.0325	0.109	0.0763	0.677	0.194	0.334	0.768	0.33	0.495	FALSE	FALSE	FALSE	FALSE	FALSE	0	ABC transport protein
Q9HST7	VNG_0080H	-0.406	-1.29	-1.7	0.533	0.0711	0.0178	0.655	0.172	0.0597	FALSE	FALSE	FALSE	FALSE	TRUE	10	VanZ family protein
Q9HSW2	VNG_0050C	-0.397	0.158	-0.239	0.307	0.693	0.534	0.427	0.774	0.666	FALSE	FALSE	FALSE	FALSE	TRUE	6	Probable RfbX family transport protein
Q9HT01	VNG_0005H	-0.102	0.00152	-0.101	0.0806	0.979	0.0848	0.181	0.984	0.18	FALSE	FALSE	FALSE	FALSE	FALSE	0	Dolichyl-diphosphooligosaccharide--protein glycosyltransferase
Q9HT02	VNG_0003C	0.232	-0.363	-0.131	0.00301	9.68e-05	0.0636	0.0157	0.00138	0.15	FALSE	FALSE	FALSE	FALSE	FALSE	0	ABC transporter permease
Q9HT04	VNG_0001H	0.489	-0.403	0.0865	8e-05	0.000712	0.352	0.00123	0.00517	0.509	FALSE	FALSE	FALSE	FALSE	FALSE	0	Secreted glycoprotein

## Sheet: M3_IrrVSNonIrr_LabelFree_Quant
Label Free Quantification _ Non Irradiated cell envelope extract incubated in M3 (M3) vs Irradiated cell envelope extract incubated in M3 (M3R)
Protein ID	Gene Name	M3_vs_QC_log2 fold change	M3R_vs_M3_log2 fold change	M3R_vs_QC_log2 fold change	M3_vs_QC_p.val	M3R_vs_M3_p.val	M3R_vs_QC_p.val	M3_vs_QC_p.adj	M3R_vs_M3_p.adj	M3R_vs_QC_p.adj	M3_vs_QC_significant	M3R_vs_M3_significant	M3R_vs_QC_significant	significant	imputed	num_NAs	Description
P61116	flaB1	-5.62	5.74	0.122	2.7e-12	3.73e-12	0.671	1.26e-10	2.09e-10	0.846	TRUE	TRUE	FALSE	TRUE	FALSE	0	Flagellin B1
Q9HMG3	fer5	-6.25	5.73	-0.519	1.73e-16	1.21e-15	0.00615	4.84e-14	3.4e-13	0.0307	TRUE	TRUE	FALSE	TRUE	TRUE	5	Ferredoxin (2Fe-2S)
Q9HQ63	sdhD	-4.89	5.02	0.122	3.29e-08	4.23e-08	0.801	1.84e-07	3.03e-07	0.904	TRUE	TRUE	FALSE	TRUE	TRUE	5	Succinate dehydrogenase hydrophobic membrane anchor subunit
Q9HMK0	VNG_2509H	-4.68	4.92	0.242	2.42e-08	2.21e-08	0.596	1.41e-07	1.82e-07	0.794	TRUE	TRUE	FALSE	TRUE	TRUE	4	Uncharacterized protein
Q9HNG4	uraA	-3.85	4.26	0.406	1.66e-10	7.38e-11	0.134	2.21e-09	2.07e-09	0.303	TRUE	TRUE	FALSE	TRUE	TRUE	5	Xanthine/uracil permease family transportprotein
Q9HRR3	petD	-5.12	4.25	-0.864	1.4e-11	3.7e-10	0.00869	3.04e-10	7.98e-09	0.0412	TRUE	TRUE	FALSE	TRUE	FALSE	0	Cytochrome bc1 complex cytochrome b/c subunit
Q9HR94	tatA	-5.34	4.16	-1.17	4.26e-09	2.09e-07	0.0192	2.98e-08	1.16e-06	0.0726	TRUE	TRUE	FALSE	TRUE	TRUE	1	Sec-independent protein translocase proteinTatA
P57684	kdpA	1.96	-1.83	0.136	0.00473	0.0099	0.822	0.00784	0.0162	0.913	TRUE	FALSE	FALSE	TRUE	TRUE	13	Potassium-transporting ATPase potassium-binding subunit
Q9HMS1	VNG_2413H	-3.79	3.75	-0.0396	5.42e-12	1.19e-11	0.845	1.76e-10	4.16e-10	0.924	TRUE	TRUE	FALSE	TRUE	TRUE	5	DoxX domain protein
P13078	flaB3	-3.54	3.61	0.067	1.83e-09	2.58e-09	0.814	1.77e-08	3.13e-08	0.908	TRUE	TRUE	FALSE	TRUE	FALSE	0	Flagellin B3
Q9HRK2	VNG_0660H	2.86	-3.59	-0.729	0.00165	0.000347	0.346	0.00298	0.000741	0.56	TRUE	TRUE	FALSE	TRUE	TRUE	8	Cox cluster protein
Q9HHN1	arcD	-3.48	0.586	-2.9	2.06e-06	0.251	1.74e-05	6.71e-06	0.288	0.000374	TRUE	FALSE	TRUE	TRUE	TRUE	1	Arginine/ornithine antiporter ArcD
Q9HN46	asd	2.54	-0.772	1.77	4.52e-06	0.0615	0.000216	1.36e-05	0.0836	0.00274	TRUE	FALSE	TRUE	TRUE	TRUE	12	Putative archaetidylserine decarboxylase proenzyme
Q9HQY1	arlF	4.35	-3.51	0.84	3.18e-10	1.15e-08	0.0141	4.05e-09	1.11e-07	0.0564	TRUE	TRUE	FALSE	TRUE	TRUE	11	Arl cluster protein ArlF
Q9HP10	htr3	-3.71	3.5	-0.211	2.97e-14	1.35e-13	0.144	4.16e-12	1.89e-11	0.314	TRUE	TRUE	FALSE	TRUE	FALSE	0	Htr3 transducer
Q9HHQ9	VNG_6276H	2.14	-3.4	-1.26	0.00109	1.89e-05	0.0315	0.00211	5.63e-05	0.103	TRUE	TRUE	FALSE	TRUE	TRUE	7	Vng6276h
Q9HPG0	VNG_1655H	-3.89	3.39	-0.497	1e-09	1.21e-08	0.111	1.12e-08	1.11e-07	0.268	TRUE	TRUE	FALSE	TRUE	TRUE	5	Uncharacterized protein
Q9HNV1	VNG_1934H	-3.6	3.35	-0.247	2.08e-09	1e-08	0.403	1.82e-08	1e-07	0.633	TRUE	TRUE	FALSE	TRUE	FALSE	0	Secreted glycoprotein
Q9HS88	VNG_0352H	-3.49	3.29	-0.197	2.01e-09	8.14e-09	0.489	1.82e-08	8.77e-08	0.711	TRUE	TRUE	FALSE	TRUE	TRUE	2	Homolog to Sec-independent protein translocasesubunit TatA
Q9HPQ3	VNG_1525C	3.54	-3.19	0.355	1.75e-05	8.52e-05	0.546	4.58e-05	0.00021	0.753	TRUE	TRUE	FALSE	TRUE	TRUE	13	DUF4010 domain-containing protein
Q9HHS5	VNG_6251H	-3.88	3.11	-0.767	1.41e-11	6.14e-10	0.00303	3.04e-10	9.8e-09	0.0192	TRUE	TRUE	FALSE	TRUE	TRUE	5	DUF2078 family protein
P0DMI3	htr1	-3.17	3.04	-0.128	5.79e-12	1.98e-11	0.456	1.76e-10	6.15e-10	0.683	TRUE	TRUE	FALSE	TRUE	FALSE	0	Sensory rhodopsin I transducer
Q9HHQ7	ugpA	3.58	-0.435	3.14	0.000358	0.602	0.0011	0.000758	0.631	0.00908	TRUE	FALSE	TRUE	TRUE	TRUE	7	ABC-type transport system permease protein(Probable substrate glycerol-3-phosphate)
P02945	bop	-2.75	3.03	0.28	6.02e-12	2.77e-12	0.0736	1.76e-10	1.94e-10	0.194	TRUE	TRUE	FALSE	TRUE	FALSE	0	Bacteriorhodopsin
Q9HSA8	ids	-3.42	2.92	-0.503	1.05e-13	2.07e-12	0.00231	9.83e-12	1.93e-10	0.0156	TRUE	TRUE	FALSE	TRUE	FALSE	0	Bifunctional short chain isoprenyl diphosphate synthase
Q9HN22	VNG_2285C	-3.64	2.9	-0.748	4.56e-11	2.18e-09	0.00413	7.51e-10	2.77e-08	0.0222	TRUE	TRUE	FALSE	TRUE	TRUE	2	Preflagellin peptidase C-terminal domain-containing protein
Q9HHV6	VNG_6208C	-1.13	0.821	-0.309	1.57e-05	0.000584	0.11	4.18e-05	0.00119	0.268	TRUE	FALSE	FALSE	TRUE	TRUE	3	Vng6208c
P33518	coxA2	-2.91	2.84	-0.0755	1.31e-08	3.35e-08	0.78	8.17e-08	2.47e-07	0.902	TRUE	TRUE	FALSE	TRUE	FALSE	0	Cytochrome c oxidase polypeptide 1
Q9HM75	cyo	1.28	-1.12	0.154	0.0021	0.00702	0.661	0.00367	0.0117	0.841	TRUE	FALSE	FALSE	TRUE	TRUE	11	Archaeosortase A
Q9HRH2	yvgX	3.12	-2.82	0.302	7.13e-13	5.97e-12	0.0513	3.99e-11	2.79e-10	0.15	TRUE	TRUE	FALSE	TRUE	FALSE	0	Molybdenum-binding protein
Q9HN95	coxA1	-2.74	2.78	0.0362	6.04e-08	9.01e-08	0.899	3.13e-07	5.87e-07	0.96	TRUE	TRUE	FALSE	TRUE	TRUE	3	Cytochrome c oxidase subunit I
Q9HRR4	VNG_0581H	-3.07	2.78	-0.29	0.000902	0.00277	0.703	0.0018	0.00507	0.871	TRUE	TRUE	FALSE	TRUE	TRUE	6	Uncharacterized protein
Q9HMG7	fhuG	1.28	-0.964	0.319	7.45e-07	3.43e-05	0.0633	2.86e-06	9.23e-05	0.176	TRUE	FALSE	FALSE	TRUE	TRUE	6	ABC-type transport system permease protein
Q9HMH6	VNG_2535H	1.8	-1.34	0.458	0.000755	0.00893	0.301	0.00153	0.0148	0.521	TRUE	FALSE	FALSE	TRUE	TRUE	14	PsiE domain protein
Q9HNI4	VNG_2089H	-3.79	2.75	-1.04	7.73e-11	1.23e-08	0.000581	1.14e-09	1.11e-07	0.00561	TRUE	TRUE	TRUE	TRUE	TRUE	5	Ribonuclease BN
Q9HSA0	VNG_0331H	-3.46	2.68	-0.783	8.55e-12	6.3e-10	0.00079	2.18e-10	9.8e-09	0.00713	TRUE	TRUE	FALSE	TRUE	TRUE	5	DUF3007 family protein
Q9HHQ6	ugpE	-2.33	2.62	0.285	4.15e-07	1.66e-07	0.319	1.76e-06	9.69e-07	0.546	TRUE	TRUE	FALSE	TRUE	TRUE	3	Sn-glycerol-3-phosphate transport system permease
Q9HMN6	VNG_2458C	1.29	-0.618	0.671	0.000274	0.0471	0.0269	0.000596	0.0653	0.092	TRUE	FALSE	FALSE	TRUE	TRUE	2	MgtE family transport protein
Q9HMN8	VNG_2455C	1.07	-0.505	0.568	0.000975	0.086	0.0473	0.00191	0.113	0.14	TRUE	FALSE	FALSE	TRUE	TRUE	2	Nucleoside recognition protein
Q9HMR5	VNG_2419C	1.57	-1.26	0.312	0.00524	0.0244	0.527	0.00852	0.0357	0.742	TRUE	FALSE	FALSE	TRUE	TRUE	12	Major facilitator superfamily transport protein
Q9HS33	yfmO2	-2.48	2.57	0.0931	6.02e-07	6.54e-07	0.763	2.34e-06	3e-06	0.902	TRUE	TRUE	FALSE	TRUE	TRUE	4	Major facilitator superfamily transport protein
Q9HMS7	dip1	1.28	-0.87	0.413	3.96e-09	1.14e-06	0.00153	2.89e-08	4.82e-06	0.011	TRUE	FALSE	FALSE	TRUE	FALSE	0	DNA damage-inducible protein
Q9HNA6	VNG_2180C	-2.76	2.56	-0.207	1.14e-07	5.38e-07	0.495	5.4e-07	2.55e-06	0.711	TRUE	TRUE	FALSE	TRUE	TRUE	2	Signal transduction histidine kinase dimerisation/phosphoacceptor domain-containing protein
Q9HRT4	VNG_0555C	-2.93	2.5	-0.431	0.000827	0.00395	0.55	0.00167	0.007	0.753	TRUE	TRUE	FALSE	TRUE	TRUE	3	DUF2298 family protein
Q9HPE5	VNG_1675H	1.54	-2.44	-0.891	4.3e-07	1.76e-09	0.000203	1.8e-06	2.35e-08	0.00271	TRUE	TRUE	FALSE	TRUE	TRUE	5	J domain-containing protein
Q9HMY9	VNG_2324H	-1.47	1.31	-0.156	0.00225	0.00669	0.702	0.00387	0.0112	0.871	TRUE	FALSE	FALSE	TRUE	TRUE	1	CPBP family intramembrane metalloprotease
Q9HQ05	VNG_1387H	1.43	-2.43	-0.992	4.63e-05	1.54e-07	0.00142	0.000113	9.37e-07	0.0106	TRUE	TRUE	FALSE	TRUE	TRUE	6	Uncharacterized protein
Q9HRQ9	hcpE	-2.47	2.39	-0.0779	4.88e-08	1.32e-07	0.758	2.58e-07	8.19e-07	0.902	TRUE	TRUE	FALSE	TRUE	FALSE	0	Halocyanin HcpE
Q9HRG6	VNG_0708H	0.884	-2.34	-1.46	0.134	0.0011	0.0194	0.17	0.00217	0.0726	FALSE	TRUE	FALSE	TRUE	TRUE	12	Uncharacterized protein
Q9HP39	VNG_1820H	2.05	-2.31	-0.255	7.81e-07	3.09e-07	0.334	2.96e-06	1.6e-06	0.551	TRUE	TRUE	FALSE	TRUE	TRUE	6	Uncharacterized protein
Q9HPH6	cbiQ	2.17	-2.25	-0.0815	1.02e-05	1.1e-05	0.811	2.9e-05	3.51e-05	0.908	TRUE	TRUE	FALSE	TRUE	TRUE	5	ABC-type transport system permease protein(Probable substrate cobalt)
Q9HHW6	VNG_6195H	2.55	-2.24	0.314	1.23e-05	8e-05	0.446	3.4e-05	2e-04	0.671	TRUE	TRUE	FALSE	TRUE	TRUE	14	Small CPxCG-related zinc finger protein
Q9HRS5	mrpB1	-1.79	2.21	0.425	3.5e-06	4.39e-07	0.113	1.1e-05	2.16e-06	0.268	TRUE	TRUE	FALSE	TRUE	TRUE	4	Mrp-type sodium/proton antiporter system subunitB1
Q9HN91	VNG_2199H	1.29	-0.736	0.55	3.38e-08	4.84e-05	0.00053	1.86e-07	0.000125	0.0053	TRUE	FALSE	FALSE	TRUE	FALSE	0	Urease accessory protein UreH-like transmembrane domain-containing protein
Q9HN37	tatC2	2.29	-2.2	0.0888	2.89e-09	9.03e-09	0.641	2.38e-08	9.37e-08	0.829	TRUE	TRUE	FALSE	TRUE	FALSE	0	Sec-independent protein translocase protein TatC
Q9HRS8	ndhG2	-2.7	2.18	-0.526	6.3e-12	2.65e-10	0.00225	1.76e-10	6.18e-09	0.0156	TRUE	TRUE	FALSE	TRUE	TRUE	5	NADH dehydrogenase/oxidoreductase
P57687	kdpC	2.38	-2.09	0.294	4.08e-11	4.97e-10	0.0585	7.14e-10	8.69e-09	0.165	TRUE	TRUE	FALSE	TRUE	TRUE	14	Potassium-transporting ATPase KdpC subunit
Q9HNS6	VNG_1965H	-0.888	-2.08	-2.97	0.0011	1.78e-07	8.1e-10	0.00211	1.02e-06	2.27e-07	FALSE	TRUE	TRUE	TRUE	TRUE	9	DUF112 family protein
Q9HRE2	VNG_0737H	1.57	2.06	3.63	0.0203	0.00543	2.44e-05	0.0297	0.00922	0.000487	FALSE	TRUE	TRUE	TRUE	TRUE	8	Uncharacterized protein
Q9HQQ3	VNG_1056C	0.736	-2.05	-1.32	0.161	0.00129	0.0184	0.2	0.0025	0.0717	FALSE	TRUE	FALSE	TRUE	TRUE	10	AlkP-core domain protein
Q9HNF7	nhaC2	-1.21	0.401	-0.809	9.41e-05	0.116	0.00309	0.000218	0.147	0.0192	TRUE	FALSE	FALSE	TRUE	TRUE	5	Na+/H+ antiporter
Q9HR01	VNG_0927C	0.243	-2.05	-1.81	0.365	1.65e-06	4.41e-06	0.41	6.49e-06	0.000154	FALSE	TRUE	TRUE	TRUE	TRUE	7	Uncharacterized protein
Q9HNB0	VNG_2176H	2.27	-2.04	0.234	9.87e-07	6.11e-06	0.43	3.54e-06	2.06e-05	0.655	TRUE	TRUE	FALSE	TRUE	TRUE	14	Uncharacterized protein
Q9HN54	VNG_2246H	2.37	-2.03	0.342	2.93e-08	3.94e-07	0.156	1.67e-07	1.97e-06	0.33	TRUE	TRUE	FALSE	TRUE	TRUE	7	Uncharacterized protein
P13075	flaA2	-1.73	2.02	0.293	1.24e-07	2.78e-08	0.137	5.77e-07	2.11e-07	0.304	TRUE	TRUE	FALSE	TRUE	FALSE	0	Flagellin A2
Q9HNR7	VNG_1978H	1.38	-2.01	-0.629	0.00214	0.000116	0.113	0.00373	0.000278	0.268	TRUE	TRUE	FALSE	TRUE	TRUE	14	Uncharacterized protein
Q9HQ25	VNG_1362H	2.62	-1.99	0.626	8.42e-07	3.32e-05	0.0758	3.14e-06	9.08e-05	0.198	TRUE	TRUE	FALSE	TRUE	TRUE	14	DUF3054 family protein
Q9HRH6	VNG_0692C	-2.06	1.97	-0.0918	6.38e-09	2.14e-08	0.614	4.36e-08	1.81e-07	0.812	TRUE	TRUE	FALSE	TRUE	TRUE	5	ABC-type transport system permease protein
Q9HQU3	VNG_1002H	0.563	-1.96	-1.4	0.247	0.0011	0.00906	0.293	0.00217	0.0423	FALSE	TRUE	FALSE	TRUE	TRUE	11	Uncharacterized protein
Q9HPA6	htlB	1.65	-1.95	-0.303	1.29e-09	2.21e-10	0.0303	1.34e-08	5.63e-09	0.101	TRUE	TRUE	FALSE	TRUE	FALSE	0	DUF106 family protein
P61118	flaA1a	-1.94	1.95	0.0136	4.47e-07	7.06e-07	0.954	1.84e-06	3.19e-06	0.99	TRUE	TRUE	FALSE	TRUE	FALSE	0	Flagellin A1
Q9HR14	VNG_0911H	1.69	-1.9	-0.211	0.00192	0.00107	0.647	0.00344	0.00215	0.829	TRUE	TRUE	FALSE	TRUE	TRUE	13	C2H2-type domain-containing protein
P13077	flaB2	-3.03	1.9	-1.13	1.07e-07	4.56e-05	0.00329	5.19e-07	0.000119	0.0192	TRUE	TRUE	FALSE	TRUE	TRUE	5	Flagellin B2
Q9HR05	sfuB	1.88	-1.89	-0.0108	4.73e-07	7.59e-07	0.962	1.92e-06	3.32e-06	0.99	TRUE	TRUE	FALSE	TRUE	TRUE	8	ABC-type transport system permease protein
Q9HP12	VNG_1852H	2.29	-1.17	1.12	0.00111	0.0688	0.0676	0.00211	0.0918	0.182	TRUE	FALSE	FALSE	TRUE	TRUE	14	DUF63 family protein
Q9HML7	pstA1	-1.84	1.89	0.0498	1.37e-08	1.72e-08	0.771	8.37e-08	1.51e-07	0.902	TRUE	TRUE	FALSE	TRUE	FALSE	0	Phosphate transport system permease protein PstA
Q9HP95	VNG_1744H	2.04	-1.5	0.534	0.00216	0.0198	0.349	0.00374	0.0299	0.561	TRUE	FALSE	FALSE	TRUE	TRUE	14	ZIP family metal transporter
Q9HS82	VNG_0361C	-2.43	1.87	-0.562	7.15e-06	0.000184	0.144	2.08e-05	0.000422	0.314	TRUE	TRUE	FALSE	TRUE	TRUE	1	Rhomboid family protease
Q9HPA9	trkH2	1.32	-0.795	0.527	1.06e-05	0.00207	0.0213	2.97e-05	0.00392	0.0773	TRUE	FALSE	FALSE	TRUE	FALSE	0	TRK potassium uptake system protein
Q9HMW2	appC	0.817	-1.85	-1.03	0.0417	0.000217	0.013	0.059	0.00049	0.0526	FALSE	TRUE	FALSE	TRUE	TRUE	12	ABC-type transport system permease protein(Probable substrate dipeptide/oligopeptide)
Q9HPE0	cruF	1.7	-1.82	-0.124	5.05e-05	3.8e-05	0.689	0.000122	1e-04	0.865	TRUE	TRUE	FALSE	TRUE	TRUE	14	Bisanhydrobacterioruberin hydratase
Q9HPE3	VNG_1678H	0.61	0.59	1.2	3.81e-05	8.53e-05	9.12e-09	9.44e-05	0.00021	1.28e-06	FALSE	FALSE	TRUE	TRUE	TRUE	5	DUF2178 family protein
Q9HQP2	tot	-1.97	1.82	-0.144	6.98e-10	3.7e-09	0.334	8.49e-09	4.15e-08	0.551	TRUE	TRUE	FALSE	TRUE	FALSE	0	dolichyl-phosphooligosaccharide-protein glycotransferase
Q9HNH2	VNG_2105H	1.94	-1.81	0.127	0.000184	0.000514	0.751	0.000412	0.00107	0.902	TRUE	TRUE	FALSE	TRUE	TRUE	13	Uncharacterized protein
Q9HRL8	ndhG4	-1.8	1.8	-0.00535	1.01e-06	1.79e-06	0.982	3.59e-06	6.85e-06	0.992	TRUE	TRUE	FALSE	TRUE	FALSE	0	NADH dehydrogenase/oxidoreductase
Q9HNX1	fxsA	-0.308	-1.78	-2.08	0.154	5.01e-07	3.6e-08	0.192	2.42e-06	2.52e-06	FALSE	TRUE	TRUE	TRUE	TRUE	6	FxsA domain protein
Q9HS48	VNG_0407H	2.05	-1.77	0.283	2.41e-06	2.19e-05	0.329	7.76e-06	6.44e-05	0.551	TRUE	TRUE	FALSE	TRUE	TRUE	12	Uncharacterized protein
Q9HMF7	trkH3	2.17	-1.76	0.407	2.03e-06	3.54e-05	0.184	6.67e-06	9.44e-05	0.372	TRUE	TRUE	FALSE	TRUE	TRUE	14	TRK potassium uptake system protein
Q9HPQ7	VNG_1519H	0.393	0.834	1.23	0.0931	0.00238	4.93e-05	0.121	0.00444	0.000863	FALSE	FALSE	TRUE	TRUE	TRUE	5	DUF2892 family protein
Q9HPV6	VNG_1455H	1.88	-1.76	0.126	1.92e-07	8.02e-07	0.557	8.69e-07	3.45e-06	0.754	TRUE	TRUE	FALSE	TRUE	TRUE	2	DoxX domain protein
Q9HPW7	VNG_1440H	-1.64	0.529	-1.11	0.000288	0.169	0.00624	0.00062	0.205	0.0307	TRUE	FALSE	FALSE	TRUE	FALSE	0	Uncharacterized protein
Q9HPZ0	ush	1.03	-0.184	0.843	5.86e-05	0.361	0.000398	0.00014	0.399	0.00413	TRUE	FALSE	FALSE	TRUE	TRUE	1	5'-nucleotidase family hydrolase
Q9HQ04	mscS2	1.12	-0.967	0.15	7.14e-09	8.79e-08	0.145	4.76e-08	5.87e-07	0.314	TRUE	FALSE	FALSE	TRUE	FALSE	0	Mechanosensitive channel protein MscS
Q9HRJ7	trp4	1.83	-1.75	0.0806	1.27e-05	3.34e-05	0.784	3.45e-05	9.08e-05	0.902	TRUE	TRUE	FALSE	TRUE	TRUE	2	ABC transporter, ATP-binding protein homolog
Q9HRL4	nolC	0.273	-1.75	-1.48	0.592	0.00431	0.00976	0.628	0.00754	0.0448	FALSE	TRUE	FALSE	TRUE	TRUE	12	NADH dehydrogenase-like complex subunit K
Q9HSW2	VNG_0050C	1.21	-1.75	-0.541	8.64e-05	2.3e-06	0.0314	0.000202	8.58e-06	0.103	TRUE	TRUE	FALSE	TRUE	TRUE	11	Probable RfbX family transport protein
Q9HQ30	VNG_1355H	1.15	-0.95	0.201	1.96e-06	2.91e-05	0.213	6.67e-06	8.24e-05	0.404	TRUE	FALSE	FALSE	TRUE	FALSE	0	DUF304 domain protein
Q9HN02	hlp	1.48	-1.71	-0.232	2e-09	4.79e-10	0.067	1.82e-08	8.69e-09	0.182	TRUE	TRUE	FALSE	TRUE	FALSE	0	DUF21/CBS domain protein
Q9HQ54	VNG_1323C	1.22	-0.963	0.252	9.07e-08	2.89e-06	0.0673	4.54e-07	1.07e-05	0.182	TRUE	FALSE	FALSE	TRUE	FALSE	0	Pectin lyase domain protein
Q9HNC9	VNG_2154C	1.51	-1.71	-0.206	3.41e-11	1e-11	0.0366	6.37e-10	4.02e-10	0.115	TRUE	TRUE	FALSE	TRUE	FALSE	0	DUF373 family protein
Q9HN79	dinF	1.52	-1.7	-0.188	5.38e-07	2.12e-07	0.321	2.12e-06	1.16e-06	0.546	TRUE	TRUE	FALSE	TRUE	TRUE	5	DNA damage-inducible protein
Q9HQF3	hcpD	1.22	-0.38	0.841	6.45e-06	0.0631	0.000317	1.9e-05	0.0854	0.0037	TRUE	FALSE	FALSE	TRUE	TRUE	4	Halocyanin HcpD
Q9HR23	rbsC1	-3.03	1.7	-1.33	1.33e-10	5.86e-07	6.96e-06	1.87e-09	2.73e-06	0.000177	TRUE	TRUE	TRUE	TRUE	TRUE	5	ABC-type transport system permease protein(Probable substrate sugar)
P0DMI5	htr7	-1.79	1.68	-0.105	0.00236	0.00496	0.832	0.00402	0.00857	0.92	TRUE	TRUE	FALSE	TRUE	TRUE	4	Transducer protein Htr7
Q9HNP0	VNG_2012C	-2.78	1.68	-1.1	1.49e-13	4.2e-10	7.57e-08	1.05e-11	8.4e-09	4.24e-06	TRUE	TRUE	TRUE	TRUE	TRUE	5	M50 family metalloprotease
Q9HRC5	VNG_0759H	-1.56	1.67	0.103	0.00208	0.00178	0.81	0.00365	0.00338	0.908	TRUE	TRUE	FALSE	TRUE	TRUE	1	Lipoprotein
Q9HN58	VNG_2241H	1.2	-1.66	-0.456	0.00498	0.000576	0.232	0.0082	0.00119	0.43	TRUE	TRUE	FALSE	TRUE	TRUE	11	Uncharacterized protein
Q9HPQ5	htr8	-1.66	1.66	0.00306	1.35e-07	2.32e-07	0.987	6.21e-07	1.25e-06	0.992	TRUE	TRUE	FALSE	TRUE	FALSE	0	Htr8 transducer
Q9HHP6	VNG_6293C	1.09	-1.63	-0.533	0.00977	0.000747	0.17	0.0154	0.00152	0.353	FALSE	TRUE	FALSE	TRUE	TRUE	8	DMT superfamily transport protein
Q9HRP0	VNG_0610G	1.86	-1.57	0.293	1.86e-06	2.22e-05	0.257	6.53e-06	6.49e-05	0.468	TRUE	TRUE	FALSE	TRUE	TRUE	9	Digeranylgeranylglyceryl phosphate synthase
Q9HNB6	VNG_2168C	-2.26	1.57	-0.688	9.94e-09	1.88e-06	0.00385	6.34e-08	7.13e-06	0.0211	TRUE	TRUE	FALSE	TRUE	TRUE	5	Zinc metalloprotease
Q9HMB1	VNG_2625C	2.78	-1.54	1.23	3.52e-09	1.08e-05	7.54e-05	2.81e-08	3.48e-05	0.00117	TRUE	TRUE	TRUE	TRUE	TRUE	13	PrsW family protein
Q9HRB0	VNG_0779C	1.12	-1.53	-0.41	0.0158	0.00285	0.336	0.0236	0.00518	0.551	FALSE	TRUE	FALSE	TRUE	TRUE	3	S1 motif domain-containing protein
Q9HRF2	VNG_0727C	-1.53	1.52	-0.0122	9.91e-06	1.77e-05	0.959	2.83e-05	5.31e-05	0.99	TRUE	TRUE	FALSE	TRUE	FALSE	0	MATE efflux family protein
Q9HQY4	fapJ	1	-1.51	-0.507	0.0381	0.00508	0.27	0.0544	0.00873	0.482	FALSE	TRUE	FALSE	TRUE	TRUE	8	Archaellar motor/biogenesis protein ArlJ
Q9HR13	VNG_0913H	1.15	-0.983	0.165	1.56e-09	2.38e-08	0.0849	1.56e-08	1.9e-07	0.218	TRUE	FALSE	FALSE	TRUE	FALSE	0	Uncharacterized protein
Q9HHS6	phoT3	2.47	-1.49	0.975	5.44e-11	1.02e-07	1.11e-05	8.46e-10	6.52e-07	0.000258	TRUE	TRUE	FALSE	TRUE	FALSE	0	Phosphate transporter
Q9HRJ5	VNG_0669H	1.55	-1.49	0.0564	8.71e-10	2.68e-09	0.634	1.02e-08	3.13e-08	0.825	TRUE	TRUE	FALSE	TRUE	FALSE	0	ABC-type transport system permease protein
Q9HNG6	VNG_2113C	0.903	-1.48	-0.574	0.00036	3.14e-06	0.0109	0.000758	1.14e-05	0.0475	FALSE	TRUE	FALSE	TRUE	FALSE	0	Mechanosensitive channel protein MscS
Q9HQ81	trkH1	-1.29	1.48	0.191	1.64e-05	5.62e-06	0.375	4.32e-05	1.95e-05	0.597	TRUE	TRUE	FALSE	TRUE	TRUE	5	TRK potassium uptake system protein
Q9HQV1	VNG_0993H	1.32	-1.47	-0.152	3.97e-09	1.59e-09	0.186	2.89e-08	2.23e-08	0.372	TRUE	TRUE	FALSE	TRUE	FALSE	0	Uncharacterized protein
Q9HNS0	VNG_1974H	-0.666	-1.45	-2.12	0.0484	0.000435	5.5e-06	0.0655	0.000915	0.000169	FALSE	TRUE	TRUE	TRUE	TRUE	7	DUF1628 domain protein
Q9HQQ6	gtl	-1.71	1.44	-0.272	2.72e-07	3.9e-06	0.186	1.19e-06	1.4e-05	0.372	TRUE	TRUE	FALSE	TRUE	TRUE	4	Dolichyl-phosphate glucosyltransferase AglJ
Q9HRC9	VNG_0754C	-2.5	0.764	-1.74	2.51e-05	0.102	0.000854	6.39e-05	0.132	0.00725	TRUE	FALSE	TRUE	TRUE	TRUE	3	Glutamate/valine-rich protein
Q9HQA7	VNG_1249C	-0.98	1.43	0.453	0.0015	6.92e-05	0.0935	0.00275	0.000176	0.238	FALSE	TRUE	FALSE	TRUE	TRUE	5	ABC-type transport system permease protein
Q9HMI1	dppC1	-1.66	1.42	-0.238	0.000193	0.00113	0.494	0.000425	0.0022	0.711	TRUE	TRUE	FALSE	TRUE	TRUE	3	ABC-type transport system permease protein(Probable substrate dipeptide/oligopeptide)
Q9HPU7	brp	1.86	-1.41	0.449	4.03e-09	2.83e-07	0.0112	2.89e-08	1.49e-06	0.0481	TRUE	TRUE	FALSE	TRUE	TRUE	12	Probable beta-carotene 15,15'-dioxygenase Brp
Q9HR54	VNG_0858C	1.76	-1.4	0.359	2.39e-11	1.14e-09	0.00316	4.78e-10	1.67e-08	0.0192	TRUE	TRUE	FALSE	TRUE	FALSE	0	Probable rhomboid family protease
Q9HRJ8	ctaB	1.76	-1.39	0.371	9.03e-07	2.39e-05	0.115	3.28e-06	6.89e-05	0.268	TRUE	TRUE	FALSE	TRUE	TRUE	9	Protoheme IX farnesyltransferase
Q9HNQ9	secF	-0.799	1.34	0.539	0.045	0.00316	0.161	0.0624	0.00563	0.339	FALSE	TRUE	FALSE	TRUE	FALSE	0	Protein-export membrane protein SecF
Q9HRQ8	VNG_0587H	-2.42	1.33	-1.09	2.14e-09	8.25e-06	4.46e-05	1.82e-08	2.72e-05	0.000833	TRUE	TRUE	TRUE	TRUE	TRUE	4	Uncharacterized protein
Q9HRJ9	coxB1	-1.9	-0.274	-2.17	4.03e-06	0.348	7.87e-07	1.24e-05	0.387	3.67e-05	TRUE	FALSE	TRUE	TRUE	TRUE	5	cytochrome-c oxidase
Q9HRK1	coxC	-4.1	0.798	-3.31	1.22e-09	0.028	2.36e-08	1.31e-08	0.0406	2.2e-06	TRUE	FALSE	TRUE	TRUE	TRUE	5	Cox-type terminal oxidase subunit III
Q9HMU6	VNG_2380H	-0.192	1.29	1.1	0.35	1.7e-05	6.03e-05	0.399	5.16e-05	0.000992	FALSE	TRUE	TRUE	TRUE	FALSE	0	Uncharacterized protein
Q9HPD9	lye	0.0154	-1.27	-1.25	0.968	0.0055	0.00445	0.968	0.00928	0.0235	FALSE	TRUE	FALSE	TRUE	TRUE	12	Lycopene elongase/hydratase
Q9HSA2	caaX	1.15	-1.27	-0.119	2.65e-06	1.38e-06	0.467	8.43e-06	5.6e-06	0.693	TRUE	TRUE	FALSE	TRUE	FALSE	0	Peptidase M48 family protein (Homolog to CAAXprenyl protease)
Q9HQZ1	gufA	1.51	-1.24	0.265	9.54e-06	0.00012	0.27	2.75e-05	0.000284	0.482	TRUE	TRUE	FALSE	TRUE	TRUE	6	GufA family transport protein (Probablesubstrate zinc)
Q9HRR2	cyb	0.509	-1.24	-0.733	0.0157	1.24e-05	0.00135	0.0236	3.89e-05	0.0105	FALSE	TRUE	FALSE	TRUE	FALSE	0	Cytochrome b6
Q9HS72	secE	-1.41	1.24	-0.165	4.88e-06	3.22e-05	0.432	1.45e-05	9.01e-05	0.655	TRUE	TRUE	FALSE	TRUE	TRUE	5	Protein translocase subunit SecE
Q9HPI3	ccp	2.16	-1.23	0.925	2.06e-08	3.33e-05	0.000372	1.23e-07	9.08e-05	0.00413	TRUE	TRUE	FALSE	TRUE	FALSE	0	Cytochrome aa3 controlling protein
Q9HSN5	zntA	0.857	-1.2	-0.345	1.27e-05	3.68e-07	0.0218	3.45e-05	1.87e-06	0.0773	FALSE	TRUE	FALSE	TRUE	FALSE	0	P-type transport ATPase (Probable substratezinc/cadmium)
Q9HRN6	htr16	-1.13	1.2	0.0779	1.99e-06	1.5e-06	0.615	6.67e-06	6.01e-06	0.812	TRUE	TRUE	FALSE	TRUE	TRUE	5	Htr16 transducer
Q9HN36	tatC1	0.51	-1.17	-0.657	0.00736	5.99e-06	0.00119	0.0118	2.04e-05	0.00948	FALSE	TRUE	FALSE	TRUE	TRUE	5	Sec-independent protein translocase protein TatC
Q9HS26	nhaC1	-1.56	1.17	-0.398	0.000112	0.00218	0.208	0.000258	0.00409	0.397	TRUE	TRUE	FALSE	TRUE	FALSE	0	Na+/H+ antiporter
Q9HT04	VNG_0001H	-1.73	1.15	-0.586	2.89e-07	5.89e-05	0.0101	1.24e-06	0.000151	0.0458	TRUE	TRUE	FALSE	TRUE	FALSE	0	Secreted glycoprotein
Q9HPD6	VNG_1687C	1.02	-1.12	-0.104	0.000177	0.000104	0.622	4e-04	0.000252	0.818	TRUE	TRUE	FALSE	TRUE	TRUE	5	Major facilitator superfamily transport protein
Q9HQ31	VNG_1353C	1.15	-1.12	0.0269	9.96e-09	2.47e-08	0.796	6.34e-08	1.92e-07	0.903	TRUE	TRUE	FALSE	TRUE	FALSE	0	DUF304 domain protein
Q9HRX1	VNG_0505C	1.44	-0.934	0.507	1.37e-05	0.00138	0.0425	3.69e-05	0.00266	0.129	TRUE	FALSE	FALSE	TRUE	TRUE	7	DUF21/CBS domain protein
Q9HR22	rbsC2	-1.48	1.12	-0.356	0.000193	0.00287	0.257	0.000425	0.00518	0.468	TRUE	TRUE	FALSE	TRUE	TRUE	2	ABC-type transport system permease protein(Probable substrate sugar)
Q9HRL2	nuoM	-0.785	1.12	0.331	0.00193	0.000128	0.135	0.00344	0.000301	0.303	FALSE	TRUE	FALSE	TRUE	FALSE	0	F420H2:quinone oxidoreductase chain M
Q9HS47	VNG_0408H	1.45	-0.998	0.451	3.69e-06	0.000305	0.0439	1.15e-05	0.000657	0.132	TRUE	FALSE	FALSE	TRUE	TRUE	9	Peptidase M48 family protein
Q9HND9	atpK	-0.496	-1.11	-1.61	0.0422	0.000251	3.01e-06	0.0594	0.00055	0.00012	FALSE	TRUE	TRUE	TRUE	FALSE	0	H+-transporting ATP synthase subunit K
Q9HQP3	exoM	0.722	-1.11	-0.386	6.23e-05	7.57e-07	0.0103	0.000147	3.32e-06	0.0458	FALSE	TRUE	FALSE	TRUE	FALSE	0	Succinoglycan biosynthesis protein
Q9HQV2	VNG_0992H	-1.69	1.11	-0.583	3.8e-09	1.67e-06	0.00085	2.89e-08	6.5e-06	0.00725	TRUE	TRUE	FALSE	TRUE	FALSE	0	Secreted glycoprotein
Q9HNF9	VNG_2121C	-1.2	1.08	-0.128	3.28e-05	0.000162	0.545	8.26e-05	0.000375	0.753	TRUE	TRUE	FALSE	TRUE	FALSE	0	DUF502 family protein
Q9HQ15	VNG_1375C	0.791	-1.06	-0.265	1.94e-06	8.81e-08	0.0247	6.67e-06	5.87e-07	0.0855	FALSE	TRUE	FALSE	TRUE	FALSE	0	histidine kinase
Q9HQR9	VNG_1034H	1.05	-1.05	0.00384	8.85e-08	1.63e-07	0.973	4.5e-07	9.69e-07	0.991	TRUE	TRUE	FALSE	TRUE	FALSE	0	Uncharacterized protein
Q9HSF1	VNG_0262C	-1.14	0.716	-0.424	0.00041	0.016	0.115	0.00085	0.0246	0.268	TRUE	FALSE	FALSE	TRUE	TRUE	5	DHH/RecJ family phosphoesterase
Q9HRS0	VNG_0573C	-0.425	1.04	0.614	0.00509	1.38e-06	0.000263	0.00833	5.6e-06	0.0032	FALSE	TRUE	FALSE	TRUE	FALSE	0	Blue (type 1) copper domain-containing protein
Q9HMX1	dppC2	-1.12	1.03	-0.0921	2.41e-07	1.22e-06	0.479	1.07e-06	5.11e-06	0.707	TRUE	TRUE	FALSE	TRUE	FALSE	0	ABC-type transport system permease protein(Probable substrate dipeptide/oligopeptide)
Q9HHN9	VNG_6302C	0.924	-1.02	-0.0956	0.000371	0.000223	0.644	0.000776	0.000499	0.829	FALSE	TRUE	FALSE	TRUE	FALSE	0	Vng6302c
P0DME1	csg	-0.984	0.392	-0.592	0.0011	0.146	0.0288	0.00211	0.18	0.0971	FALSE	FALSE	FALSE	FALSE	FALSE	0	Cell surface glycoprotein
P0DMH8	sop1	0.39	0.165	0.555	0.139	0.538	0.0422	0.176	0.572	0.129	FALSE	FALSE	FALSE	FALSE	TRUE	5	Sensory rhodopsin-1
P0DMI4	htr4	-0.162	0.164	0.00184	0.199	0.212	0.988	0.241	0.249	0.992	FALSE	FALSE	FALSE	FALSE	FALSE	0	Transducer protein Htr4
P57699	kdpB	0.983	-0.527	0.456	0.000135	0.0199	0.0326	0.000307	0.03	0.105	FALSE	FALSE	FALSE	FALSE	TRUE	2	Potassium-transporting ATPase ATP-binding subunit
P71411	sop2	-0.843	-0.202	-1.04	0.0135	0.532	0.00343	0.0208	0.57	0.0196	FALSE	FALSE	FALSE	FALSE	TRUE	1	Sensory rhodopsin-2
Q9HMD1	secG	0.0694	-0.332	-0.263	0.678	0.0708	0.129	0.711	0.0939	0.293	FALSE	FALSE	FALSE	FALSE	FALSE	0	Preprotein translocase subunit SecG
Q9HND8	atpI	0.18	-0.0211	0.159	0.474	0.936	0.526	0.512	0.949	0.742	FALSE	FALSE	FALSE	FALSE	FALSE	0	V-type ATP synthase subunit I
Q9HNE6	blh	-0.395	0.917	0.522	0.164	0.00535	0.0726	0.203	0.00913	0.194	FALSE	FALSE	FALSE	FALSE	TRUE	2	Probable beta-carotene 15,15'-dioxygenase Blh
Q9HP81	htr2	-0.236	0.0582	-0.177	0.0787	0.662	0.176	0.103	0.689	0.36	FALSE	FALSE	FALSE	FALSE	FALSE	0	Sensory rhodopsin II transducer
Q9HP84	cosT	-0.957	0.632	-0.325	1.06e-07	2.66e-05	0.00608	5.19e-07	7.59e-05	0.0307	FALSE	FALSE	FALSE	FALSE	FALSE	0	Transducer protein CosT
Q9HPB1	secY	0.155	-0.239	-0.0844	0.236	0.088	0.512	0.283	0.115	0.728	FALSE	FALSE	FALSE	FALSE	FALSE	0	Protein translocase subunit SecY
Q9HSC3	VNG_0303G	-0.538	0.455	-0.0821	0.0124	0.0361	0.671	0.0193	0.051	0.846	FALSE	FALSE	FALSE	FALSE	FALSE	0	Archaeal Lon protease
Q9HSQ2	htpX	-0.322	0.287	-0.0355	0.00811	0.0202	0.742	0.0129	0.0301	0.902	FALSE	FALSE	FALSE	FALSE	FALSE	0	Protease HtpX homolog
O51960	VNG_6008H	-0.871	0.868	-0.00309	0.0371	0.0454	0.994	0.0534	0.0633	0.994	FALSE	FALSE	FALSE	FALSE	FALSE	0	Vng6008h
O52005	VNG_7101	0.608	0.203	0.811	0.00392	0.294	0.000386	0.00657	0.332	0.00413	FALSE	FALSE	FALSE	FALSE	FALSE	0	YidE family protein
O54610	cydA	0.823	-0.927	-0.104	0.000298	0.000146	0.565	0.000638	0.00034	0.761	FALSE	FALSE	FALSE	FALSE	FALSE	0	CydA
Q9HHN5	gltP	-0.75	0.682	-0.0677	6.11e-05	0.00024	0.628	0.000145	0.000529	0.821	FALSE	FALSE	FALSE	FALSE	FALSE	0	Proton/sodium-glutamate symport protein
Q9HHR4	VNG_6268C	0.311	-0.354	-0.0432	0.017	0.0104	0.715	0.0253	0.0169	0.878	FALSE	FALSE	FALSE	FALSE	FALSE	0	OPT family transport protein
Q9HHU7	cat2	0.156	0.0966	0.252	0.428	0.635	0.206	0.472	0.664	0.396	FALSE	FALSE	FALSE	FALSE	TRUE	5	Cationic amino acid transporter
Q9HI10	VNG_6120H	-0.191	1.25	1.06	0.711	0.0313	0.0529	0.742	0.0447	0.153	FALSE	FALSE	FALSE	FALSE	TRUE	3	Vng6120h
Q9HM70	VNG_2678H	-0.307	0.225	-0.0814	0.0387	0.132	0.557	0.055	0.165	0.754	FALSE	FALSE	FALSE	FALSE	FALSE	0	Secreted glycoprotein
Q9HM71	VNG_2677H	-0.333	0.362	0.0283	0.343	0.325	0.935	0.394	0.364	0.984	FALSE	FALSE	FALSE	FALSE	TRUE	1	Probable secreted glycoprotein
Q9HMC0	VNG_2613H	0.526	0.463	0.989	0.0149	0.0353	0.000113	0.0226	0.0502	0.00167	FALSE	FALSE	FALSE	FALSE	FALSE	0	Uncharacterized protein
Q9HMC9	arsB	0.863	-0.725	0.139	5.06e-07	7.07e-06	0.202	2.03e-06	2.36e-05	0.39	FALSE	FALSE	FALSE	FALSE	FALSE	0	Arsenite transport protein
Q9HMD8	VNG_2591C	0.688	-0.753	-0.0651	0.0058	0.00422	0.765	0.00938	0.00743	0.902	FALSE	FALSE	FALSE	FALSE	TRUE	5	DUF389 family protein
Q9HMF5	arlG2	-0.327	-0.392	-0.719	0.0731	0.0426	0.000702	0.0961	0.06	0.00656	FALSE	FALSE	FALSE	FALSE	TRUE	7	ArlG2 protein (Homolog to arl cluster proteinArlG)
Q9HMI0	VNG_2532H	-0.769	0.689	-0.0792	0.0134	0.0295	0.777	0.0207	0.0425	0.902	FALSE	FALSE	FALSE	FALSE	TRUE	5	Uncharacterized protein
Q9HMI2	dppB2	0.452	-0.442	0.0105	0.00092	0.00158	0.926	0.00183	0.00304	0.978	FALSE	FALSE	FALSE	FALSE	FALSE	0	ABC-type transport system permease protein(Probable substrate dipeptide/oligopeptide)
Q9HML6	pstC1	-0.613	0.674	0.0613	0.00389	0.00268	0.738	0.00657	0.00494	0.902	FALSE	FALSE	FALSE	FALSE	FALSE	0	Phosphate transport system permease protein
Q9HMQ8	dld	0.417	-0.0564	0.36	0.00458	0.673	0.0115	0.00764	0.698	0.0481	FALSE	FALSE	FALSE	FALSE	FALSE	0	D-lactate dehydrogenase
Q9HMR8	sec11	0.848	-0.702	0.146	8.71e-07	1.35e-05	0.191	3.21e-06	4.17e-05	0.378	FALSE	FALSE	FALSE	FALSE	FALSE	0	Signal peptidase I
Q9HMT4	cysT1	0.267	0.23	0.496	0.359	0.447	0.0982	0.405	0.483	0.248	FALSE	FALSE	FALSE	FALSE	TRUE	1	ABC-type transport system permease protein(Probable substrate thiamine)
Q9HMU9	nosY	-0.0184	0.333	0.315	0.87	0.0112	0.0121	0.893	0.0178	0.0498	FALSE	FALSE	FALSE	FALSE	FALSE	0	ABC-type transport system permease protein
Q9HMW3	appB	-0.317	-0.247	-0.565	0.0579	0.146	0.00233	0.0773	0.18	0.0156	FALSE	FALSE	FALSE	FALSE	TRUE	5	ABC-type transport system permease protein(Probable substrate dipeptide/oligopeptide)
Q9HMX0	dppB1	-0.0388	0.363	0.324	0.758	0.013	0.0191	0.786	0.0205	0.0726	FALSE	FALSE	FALSE	FALSE	FALSE	0	ABC-type transport system permease protein(Probable substrate dipeptide/oligopeptide)
Q9HMY6	VNG_2329C	-0.0218	0.45	0.428	0.885	0.011	0.0114	0.905	0.0176	0.0481	FALSE	FALSE	FALSE	FALSE	FALSE	0	Uncharacterized protein
Q9HMY7	VNG_2328H	0.251	0.171	0.423	0.086	0.249	0.00744	0.112	0.288	0.0359	FALSE	FALSE	FALSE	FALSE	FALSE	0	Cox cluster protein
Q9HMZ3	hdrD	-0.16	-0.338	-0.498	0.418	0.113	0.0205	0.464	0.144	0.0755	FALSE	FALSE	FALSE	FALSE	FALSE	0	Heterodisulfide reductase
Q9HN03	VNG_2307C	0.594	-1.61	-1.02	0.525	0.111	0.281	0.561	0.142	0.494	FALSE	FALSE	FALSE	FALSE	TRUE	12	Phosphate transporter
Q9HN93	hcpB	-1.1	-1.36	-2.47	0.419	0.341	0.0827	0.464	0.38	0.214	FALSE	FALSE	FALSE	FALSE	TRUE	13	Halocyanin-like
Q9HNF6	nhaC4	0.211	-0.00868	0.203	0.302	0.967	0.321	0.35	0.977	0.546	FALSE	FALSE	FALSE	FALSE	TRUE	1	Probable NhaC-type sodium/proton antiporter
Q9HNH9	VNG_2097C	-0.168	0.349	0.181	0.863	0.731	0.852	0.888	0.753	0.929	FALSE	FALSE	FALSE	FALSE	TRUE	9	DUF418 domain protein
Q9HNI9	phnE	0.653	-0.647	0.00669	0.0109	0.0148	0.977	0.017	0.023	0.991	FALSE	FALSE	FALSE	FALSE	TRUE	4	ABC-type transport system permease protein(Probable substrate phosphate/phosphonate)
Q9HNK1	VNG_2068C	0.011	-0.82	-0.809	0.928	8.54e-06	6.05e-06	0.934	2.78e-05	0.000169	FALSE	FALSE	FALSE	FALSE	FALSE	0	Kef-type transport system
Q9HNK5	VNG_2064H	0.773	-0.514	0.259	0.000608	0.015	0.169	0.00124	0.0232	0.353	FALSE	FALSE	FALSE	FALSE	FALSE	0	TIGR03663 family protein
Q9HNN6	VNG_2019C	-0.794	0.896	0.103	0.24	0.206	0.877	0.286	0.244	0.95	FALSE	FALSE	FALSE	FALSE	TRUE	1	M50 family metalloprotease
Q9HNQ5	VNG_1993H	-0.831	1.07	0.238	0.0449	0.0166	0.541	0.0624	0.0253	0.753	FALSE	FALSE	FALSE	FALSE	TRUE	4	Abi/CAAX domain protein
Q9HNR0	secD	-0.952	0.859	-0.093	4.57e-05	0.000199	0.59	0.000112	0.000453	0.79	FALSE	FALSE	FALSE	FALSE	FALSE	0	Protein-export membrane protein SecD
Q9HNR2	nhaC3	-0.818	0.491	-0.327	0.0546	0.249	0.418	0.0732	0.288	0.651	FALSE	FALSE	FALSE	FALSE	FALSE	0	Probable NhaC-type sodium/proton antiporter
Q9HNY2	VNG_1894C	0.524	-0.398	0.127	0.417	0.554	0.843	0.464	0.585	0.924	FALSE	FALSE	FALSE	FALSE	TRUE	2	ABC-type transport system permease protein
Q9HP06	cef	-0.228	0.151	-0.0773	0.35	0.551	0.748	0.399	0.584	0.902	FALSE	FALSE	FALSE	FALSE	TRUE	4	Cation efflux system protein (Zinc/cadmium)
Q9HP15	VNG_1849H	0.0121	-0.994	-0.981	0.953	0.00026	0.000193	0.956	0.000564	0.0027	FALSE	FALSE	FALSE	FALSE	TRUE	5	HPP family protein
Q9HP16	pchA	-0.269	-0.941	-1.21	0.449	0.02	0.00324	0.493	0.03	0.0192	FALSE	FALSE	FALSE	FALSE	TRUE	3	Potassium channel homolog
Q9HP63	panF	-0.558	0.477	-0.0807	0.000478	0.00245	0.532	0.000984	0.00454	0.744	FALSE	FALSE	FALSE	FALSE	TRUE	5	Pantothenate permease
Q9HP66	VNG_1782C	0.315	-0.302	0.0129	0.125	0.157	0.948	0.16	0.191	0.99	FALSE	FALSE	FALSE	FALSE	TRUE	5	DUF92 family protein
Q9HP76	VNG_1770C	0.0171	-0.344	-0.326	0.914	0.0523	0.0539	0.924	0.0718	0.154	FALSE	FALSE	FALSE	FALSE	FALSE	0	Protein kinase domain-containing protein
Q9HPA2	htr17	0.371	-0.629	-0.258	0.323	0.118	0.488	0.372	0.148	0.711	FALSE	FALSE	FALSE	FALSE	TRUE	6	Htr17 transducer
Q9HPA3	VNG_1732C	0.147	-0.957	-0.811	0.756	0.0659	0.0997	0.786	0.0887	0.249	FALSE	FALSE	FALSE	FALSE	TRUE	5	Potassium channel domain-containing protein
Q9HPH4	cbiM	2.7	-3.79	-1.09	0.0471	0.0108	0.396	0.064	0.0174	0.626	FALSE	FALSE	FALSE	FALSE	TRUE	10	Putative cobalt transport protein CbiM
Q9HPK3	cysT2	1.59	-1.02	0.57	0.0144	0.111	0.336	0.0218	0.142	0.551	FALSE	FALSE	FALSE	FALSE	TRUE	14	ABC-type transport system permease protein(Probable substrate sulfate/thiosulfate/molybdate)
Q9HPQ2	trp6	-1.77	0.908	-0.857	0.0978	0.398	0.405	0.126	0.432	0.633	FALSE	FALSE	FALSE	FALSE	TRUE	4	Daunorubicin resistance ABC transporter ATP-binding protein
Q9HPT0	VNG_1484H	0.0496	0.382	0.432	0.904	0.378	0.3	0.919	0.415	0.521	FALSE	FALSE	FALSE	FALSE	FALSE	0	Uncharacterized protein
Q9HPT7	VNG_1476C	0.391	-0.503	-0.112	0.00273	0.000507	0.324	0.00463	0.00106	0.546	FALSE	FALSE	FALSE	FALSE	FALSE	0	RND superfamily permease
Q9HPT8	VNG_1475C	0.196	-0.38	-0.184	0.465	0.184	0.491	0.507	0.221	0.711	FALSE	FALSE	FALSE	FALSE	FALSE	0	CARDB domain-containing protein
Q9HPX5	htlA	0.276	-0.173	0.103	0.0642	0.25	0.467	0.0852	0.288	0.693	FALSE	FALSE	FALSE	FALSE	FALSE	0	AI-2E family transport protein
Q9HPY9	VNG_1409C	1.18	0.262	1.44	0.194	0.776	0.117	0.237	0.795	0.271	FALSE	FALSE	FALSE	FALSE	TRUE	10	DUF63 family protein
Q9HQ64	sdhD.1	-0.455	0.429	-0.0259	0.248	0.295	0.946	0.293	0.332	0.99	FALSE	FALSE	FALSE	FALSE	FALSE	0	Membrane anchor
Q9HQB9	VNG_1234C	-0.743	0.817	0.0733	0.00162	0.00108	0.711	0.00294	0.00216	0.877	FALSE	FALSE	FALSE	FALSE	TRUE	1	Sensor box histidine kinase
Q9HQH2	VNG_1164C	-1.13	0.552	-0.576	0.0137	0.211	0.175	0.021	0.248	0.36	FALSE	FALSE	FALSE	FALSE	TRUE	2	Mechanosensitive channel protein MscS
Q9HQN6	menA	0.848	-0.373	0.475	4.52e-06	0.0104	0.00144	1.36e-05	0.0169	0.0106	FALSE	FALSE	FALSE	FALSE	FALSE	0	1,4-dihydroxy-2-naphthoate octaprenyltransferase
Q9HQQ5	ptp	-0.109	-0.256	-0.364	0.498	0.138	0.0341	0.536	0.172	0.109	FALSE	FALSE	FALSE	FALSE	TRUE	5	Probable flippase AglR
Q9HQQ8	VNG_1050H	0.967	-1.76	-0.795	0.12	0.0114	0.195	0.154	0.018	0.381	FALSE	FALSE	FALSE	FALSE	TRUE	13	TRAM domain protein
Q9HQS2	pgsA	0.568	-0.491	0.0774	0.0695	0.127	0.794	0.0918	0.159	0.903	FALSE	FALSE	FALSE	FALSE	TRUE	2	CDP-diacylglycerol-glycerol-3-phosphate 3-phosphatidyltransferase
Q9HR07	VNG_0920H	0.26	-0.00815	0.251	0.418	0.98	0.433	0.464	0.987	0.655	FALSE	FALSE	FALSE	FALSE	TRUE	4	Glycosyltransferase RgtA/B/C/D-like domain-containing protein
Q9HR16	putP	-0.226	0.41	0.184	0.187	0.0296	0.277	0.231	0.0425	0.491	FALSE	FALSE	FALSE	FALSE	FALSE	0	Proline permease
Q9HR41	traB	-0.411	0.21	-0.2	0.00724	0.149	0.151	0.0117	0.182	0.323	FALSE	FALSE	FALSE	FALSE	TRUE	5	Possible signaling protein
Q9HR62	VNG_0846C	0.996	-0.953	0.0424	2.01e-06	5.63e-06	0.756	6.67e-06	1.95e-05	0.902	FALSE	FALSE	FALSE	FALSE	TRUE	5	VKGC domain protein
Q9HR80	VNG_0822C	0.361	0.242	0.603	0.193	0.396	0.0379	0.237	0.431	0.118	FALSE	FALSE	FALSE	FALSE	TRUE	2	Type II secretion system protein GspF domain-containing protein
Q9HR88	htr18	0.901	-0.905	-0.00401	4.86e-08	8.13e-08	0.965	2.58e-07	5.69e-07	0.99	FALSE	FALSE	FALSE	FALSE	FALSE	0	Htr18 transducer
Q9HRA1	htr6	-0.623	0.536	-0.087	3.3e-05	0.000234	0.43	8.26e-05	0.000519	0.655	FALSE	FALSE	FALSE	FALSE	FALSE	0	Htr6 transducer
Q9HRD0	ylnA	0.739	-0.526	0.213	0.000939	0.0136	0.256	0.00185	0.0213	0.468	FALSE	FALSE	FALSE	FALSE	FALSE	0	Phosphate transporter
Q9HRF5	VNG_0724H	0.994	-0.628	0.366	0.00963	0.0934	0.292	0.0152	0.122	0.512	FALSE	FALSE	FALSE	FALSE	TRUE	1	Uncharacterized protein
Q9HRF7	dip2	-0.534	0.484	-0.0503	0.131	0.186	0.882	0.167	0.223	0.95	FALSE	FALSE	FALSE	FALSE	TRUE	3	DNA damage-inducible protein
Q9HRH7	VNG_0690C	-0.47	0.477	0.00719	0.0456	0.0512	0.974	0.0629	0.0706	0.991	FALSE	FALSE	FALSE	FALSE	FALSE	0	ABC-type transport system permease protein
Q9HRJ4	VNG_0670H	-0.0412	-0.0318	-0.0729	0.906	0.931	0.835	0.919	0.948	0.92	FALSE	FALSE	FALSE	FALSE	TRUE	6	Small CPxCG-related zinc finger protein
Q9HRL1	ndhG3	-1.24	1.3	0.0613	0.0224	0.0218	0.901	0.0326	0.0323	0.96	FALSE	FALSE	FALSE	FALSE	TRUE	1	NADH dehydrogenase/oxidoreductase
Q9HRL3	nuoL	0.9	-0.7	0.2	2.18e-05	0.000415	0.2	5.64e-05	0.00088	0.389	FALSE	FALSE	FALSE	FALSE	FALSE	0	F420H2:quinone oxidoreductase chain L
Q9HRM1	nolB	1.16	-0.41	0.754	0.0202	0.395	0.113	0.0297	0.431	0.268	FALSE	FALSE	FALSE	FALSE	FALSE	0	NADH dehydrogenase-like complex subunit A
Q9HRM4	VNG_0631C	-0.0877	-0.916	-1	0.83	0.0449	0.0243	0.857	0.0629	0.085	FALSE	FALSE	FALSE	FALSE	TRUE	9	Glycosyltransferase RgtA/B/C/D-like domain-containing protein
Q9HRN3	edp	-0.273	-8.72e-06	-0.273	0.225	1	0.225	0.27	1	0.419	FALSE	FALSE	FALSE	FALSE	FALSE	0	Proteinase IV homolog
Q9HRN5	pchA2	0.304	-0.379	-0.075	0.287	0.208	0.789	0.336	0.245	0.902	FALSE	FALSE	FALSE	FALSE	TRUE	3	Ion channel pore / TrkA domain protein
Q9HRQ6	VNG_0591C	0.204	-0.388	-0.184	0.459	0.187	0.505	0.502	0.223	0.721	FALSE	FALSE	FALSE	FALSE	TRUE	6	ArsR family transcription regulator
Q9HRR0	VNG_0585H	0.402	-0.778	-0.376	0.00194	4.52e-06	0.00315	0.00344	1.6e-05	0.0192	FALSE	FALSE	FALSE	FALSE	FALSE	0	Uncharacterized protein
Q9HRR6	VNG_0578H	-1.82	2.46	0.644	0.0372	0.00962	0.431	0.0534	0.0158	0.655	FALSE	FALSE	FALSE	FALSE	TRUE	1	Uncharacterized protein
Q9HRS2	mrpE	0.589	-0.567	0.0224	0.00155	0.00289	0.886	0.00283	0.00519	0.95	FALSE	FALSE	FALSE	FALSE	FALSE	0	Mrp-type sodium/proton antiporter system subunit
Q9HRS6	mrpB2	-0.918	1.9	0.985	0.222	0.023	0.191	0.268	0.0339	0.378	FALSE	FALSE	FALSE	FALSE	TRUE	3	Mrp-type sodium/proton antiporter system subunitB2
Q9HRS7	mrpC	1.9	-0.00958	1.89	0.0463	0.992	0.0473	0.0636	0.995	0.14	FALSE	FALSE	FALSE	FALSE	TRUE	7	Mrp-type sodium/proton antiporter system subunitC
Q9HRT0	mrpD2	0.134	0.235	0.369	0.468	0.232	0.0588	0.508	0.271	0.165	FALSE	FALSE	FALSE	FALSE	FALSE	0	Mrp-type sodium/proton antiporter system subunitD2
Q9HRU7	VNG_0537C	0.42	-0.475	-0.0551	0.025	0.0165	0.748	0.0362	0.0253	0.902	FALSE	FALSE	FALSE	FALSE	FALSE	0	TRAP-type transport system permease protein
Q9HRW2	VNG_0516H	0.964	-1.05	-0.0872	0.297	0.277	0.923	0.346	0.314	0.978	FALSE	FALSE	FALSE	FALSE	TRUE	13	Uncharacterized protein
Q9HRZ7	VNG_0472H	-0.799	0.343	-0.456	2.35e-05	0.0262	0.00373	6.05e-05	0.0382	0.0209	FALSE	FALSE	FALSE	FALSE	TRUE	5	DUF2178 family protein
Q9HS05	VNG_0463C	0.755	-0.619	0.136	0.0444	0.106	0.699	0.0621	0.136	0.871	FALSE	FALSE	FALSE	FALSE	TRUE	5	Uncharacterized protein
Q9HS11	pstC2	-0.609	0.875	0.266	0.00136	7.39e-05	0.108	0.00254	0.000187	0.268	FALSE	FALSE	FALSE	FALSE	FALSE	0	Phosphate transport system permease protein
Q9HS12	pstA2	0.954	-0.43	0.524	0.0526	0.378	0.266	0.0708	0.415	0.481	FALSE	FALSE	FALSE	FALSE	FALSE	0	Phosphate transport system permease protein PstA
Q9HS59	VNG_0393C	0.436	-0.73	-0.293	0.00122	1.25e-05	0.0176	0.00229	3.89e-05	0.0693	FALSE	FALSE	FALSE	FALSE	FALSE	0	DUF373 family protein
Q9HS84	VNG_0359C	-0.653	0.478	-0.175	0.000248	0.00447	0.222	0.000542	0.00778	0.416	FALSE	FALSE	FALSE	FALSE	FALSE	0	Ribonuclease BN
Q9HS86	htr14	0.403	-0.562	-0.159	0.00139	0.000104	0.146	0.00259	0.000252	0.314	FALSE	FALSE	FALSE	FALSE	FALSE	0	Htr14 transducer
Q9HS87	VNG_0354C	1.07	-1.04	0.025	0.0468	0.061	0.96	0.0639	0.0833	0.99	FALSE	FALSE	FALSE	FALSE	TRUE	2	Abi/CAAX domain protein
Q9HSA7	VNG_0322H	0.241	-0.269	-0.0271	0.196	0.17	0.881	0.239	0.205	0.95	FALSE	FALSE	FALSE	FALSE	FALSE	0	NfeD domain protein
Q9HSH3	VNG_0230C	0.193	-0.25	-0.0579	0.358	0.256	0.779	0.405	0.292	0.902	FALSE	FALSE	FALSE	FALSE	TRUE	1	DUF2070 family protein
Q9HSJ6	VNG_0197C	0.218	-0.0816	0.136	0.669	0.878	0.788	0.704	0.897	0.902	FALSE	FALSE	FALSE	FALSE	TRUE	8	UPF0104 family protein
Q9HSK3	VNG_0188H	-0.366	0.215	-0.15	0.276	0.534	0.649	0.325	0.57	0.829	FALSE	FALSE	FALSE	FALSE	TRUE	6	Major facilitator superfamily transport protein
Q9HSL1	VNG_0178H	0.766	-0.591	0.175	0.0175	0.0674	0.551	0.0259	0.0903	0.753	FALSE	FALSE	FALSE	FALSE	TRUE	1	Homolog to restriction system mrr
Q9HSL5	cat1	0.467	-0.381	0.0862	0.153	0.259	0.785	0.192	0.295	0.902	FALSE	FALSE	FALSE	FALSE	TRUE	1	Cationic amino acid transporter
Q9HSQ1	VNG_0130H	1.14	0.615	1.75	0.312	0.595	0.127	0.361	0.627	0.292	FALSE	FALSE	FALSE	FALSE	TRUE	11	Uncharacterized protein
Q9HSQ7	trp1	-0.0741	-0.0618	-0.136	0.603	0.678	0.346	0.638	0.7	0.56	FALSE	FALSE	FALSE	FALSE	FALSE	0	ABC transport protein
Q9HST7	VNG_0080H	0.51	-1.26	-0.745	0.524	0.145	0.355	0.561	0.179	0.569	FALSE	FALSE	FALSE	FALSE	TRUE	11	VanZ family protein
Q9HT01	VNG_0005H	-0.0703	-0.252	-0.322	0.585	0.0748	0.0218	0.623	0.0988	0.0773	FALSE	FALSE	FALSE	FALSE	FALSE	0	Dolichyl-diphosphooligosaccharide--protein glycosyltransferase
Q9HT02	VNG_0003C	-0.478	0.0875	-0.39	0.0012	0.496	0.00535	0.00226	0.534	0.0277	FALSE	FALSE	FALSE	FALSE	FALSE	0	ABC transporter permease

## Sheet: M4_IrrVSNonIrr_LabelFree_Quant
Label Free Quantification _ Non Irradiated cell envelope extract incubated in M4 (M4) vs Irradiated cell envelope extract incubated in M4 (M4R)
Protein ID	Gene Name	M4_vs_QC_log2 fold change	M4R_vs_M4_log2 fold change	M4R_vs_QC_log2 fold change	M4_vs_QC_p.val	M4R_vs_M4_p.val	M4R_vs_QC_p.val	M4_vs_QC_p.adj	M4R_vs_M4_p.adj	M4R_vs_QC_p.adj	M4_vs_QC_significant	M4R_vs_M4_significant	M4R_vs_QC_significant	significant	imputed	num_NAs	Description
Q9HHQ7	ugpA	0.122	3.78	3.9	0.691	5.38e-09	1.96e-09	0.808	1.94e-07	4.34e-08	FALSE	TRUE	TRUE	TRUE	TRUE	11	ABC-type transport system permease protein(Probable substrate glycerol-3-phosphate)
P0DMI3	htr1	-1.54	-0.0104	-1.55	1.4e-12	0.889	1.27e-12	4.03e-10	0.922	3.66e-10	TRUE	FALSE	TRUE	TRUE	FALSE	0	Sensory rhodopsin I transducer
P0DMI4	htr4	-1.1	0.103	-0.996	1.76e-09	0.259	6.59e-09	8.43e-08	0.342	1.06e-07	TRUE	FALSE	FALSE	TRUE	FALSE	0	Transducer protein Htr4
Q9HRS9	VNG_0562C	4.79	-3.77	1.02	4.84e-12	2.5e-10	0.000736	6.97e-10	4.03e-08	0.00186	TRUE	TRUE	TRUE	TRUE	TRUE	11	NADH:quinone oxidoreductase/Mrp antiporter membrane subunit domain-containing protein
P13075	flaA2	-0.657	-0.363	-1.02	0.000974	0.0462	1.38e-05	0.00432	0.0802	5.37e-05	FALSE	FALSE	TRUE	TRUE	FALSE	0	Flagellin A2
Q9HN03	VNG_2307C	2.06	-3.42	-1.36	0.0158	0.000622	0.0924	0.0422	0.00208	0.136	FALSE	TRUE	FALSE	TRUE	TRUE	8	Phosphate transporter
P13078	flaB3	-0.626	-0.48	-1.11	0.0121	0.0536	0.000154	0.0338	0.0898	0.000466	FALSE	FALSE	TRUE	TRUE	FALSE	0	Flagellin B3
Q9HNS6	VNG_1965H	0.213	-3.16	-2.95	0.641	7.33e-06	9.85e-06	0.775	4.91e-05	4.47e-05	FALSE	TRUE	TRUE	TRUE	TRUE	3	DUF112 family protein
Q9HNX1	fxsA	0.383	-2.86	-2.48	0.133	1.16e-08	4.31e-08	0.24	3.34e-07	4.2e-07	FALSE	TRUE	TRUE	TRUE	TRUE	4	FxsA domain protein
Q9HP81	htr2	-0.865	-0.239	-1.1	1.16e-07	0.0238	4.77e-09	2.79e-06	0.0469	9.17e-08	FALSE	FALSE	TRUE	TRUE	FALSE	0	Sensory rhodopsin II transducer
Q9HS72	secE	-0.134	-2.67	-2.8	0.768	4.43e-05	1.65e-05	0.86	0.000241	6.27e-05	FALSE	TRUE	TRUE	TRUE	FALSE	0	Protein translocase subunit SecE
Q9HHN1	arcD	0.753	-2.62	-1.87	0.000708	5.59e-10	2.9e-08	0.0034	4.03e-08	3.48e-07	FALSE	TRUE	TRUE	TRUE	FALSE	0	Arginine/ornithine antiporter ArcD
Q9HPQ3	VNG_1525C	-0.82	2.54	1.72	0.00519	9.03e-08	6.07e-06	0.0179	1.86e-06	3e-05	FALSE	TRUE	TRUE	TRUE	TRUE	11	DUF4010 domain-containing protein
Q9HRK1	coxC	-0.0494	-2.23	-2.28	0.887	1.8e-05	8.74e-06	0.921	0.000115	4.06e-05	FALSE	TRUE	TRUE	TRUE	FALSE	0	Cox-type terminal oxidase subunit III
P0DME1	csg	0.208	-2.22	-2.01	0.171	3.59e-10	7.59e-10	0.285	4.03e-08	2.19e-08	FALSE	TRUE	TRUE	TRUE	FALSE	0	Cell surface glycoprotein
Q9HHQ9	VNG_6276H	-2.04	0.984	-1.06	1.85e-05	0.0119	0.00588	0.000172	0.0257	0.0121	TRUE	FALSE	FALSE	TRUE	TRUE	10	Vng6276h
Q9HPD9	lye	-0.202	2.19	1.99	0.729	0.00239	0.00351	0.836	0.00638	0.00778	FALSE	TRUE	TRUE	TRUE	TRUE	14	Lycopene elongase/hydratase
Q9HHV6	VNG_6208C	-1.06	-0.114	-1.18	8.28e-08	0.33	2.2e-08	2.36e-06	0.42	2.88e-07	TRUE	FALSE	TRUE	TRUE	FALSE	0	Vng6208c
Q9HND9	atpK	0.0609	-2.17	-2.11	0.821	1.23e-06	1.03e-06	0.891	1.38e-05	6.43e-06	FALSE	TRUE	TRUE	TRUE	FALSE	0	H+-transporting ATP synthase subunit K
Q9HMF5	arlG2	-0.756	-0.601	-1.36	0.00345	0.0184	1.74e-05	0.0129	0.0371	6.41e-05	FALSE	FALSE	TRUE	TRUE	TRUE	4	ArlG2 protein (Homolog to arl cluster proteinArlG)
Q9HMG0	yfmD2	-0.826	1.96	1.14	0.0809	0.000714	0.0212	0.164	0.00231	0.0377	FALSE	TRUE	FALSE	TRUE	TRUE	13	ABC-type transport system permease protein
Q9HQU3	VNG_1002H	0.768	-1.92	-1.15	0.163	0.00318	0.0435	0.277	0.00803	0.0688	FALSE	TRUE	FALSE	TRUE	TRUE	7	Uncharacterized protein
Q9HMI0	VNG_2532H	-1.33	-0.143	-1.47	1.31e-06	0.434	3.78e-07	1.79e-05	0.525	2.72e-06	TRUE	FALSE	TRUE	TRUE	TRUE	2	Uncharacterized protein
Q9HMW2	appC	0.791	-1.82	-1.03	0.0959	0.00139	0.0348	0.184	0.00414	0.058	FALSE	TRUE	FALSE	TRUE	TRUE	6	ABC-type transport system permease protein(Probable substrate dipeptide/oligopeptide)
Q9HRT3	sgb	-0.852	1.81	0.957	0.0424	0.000434	0.025	0.097	0.00154	0.0429	FALSE	TRUE	FALSE	TRUE	TRUE	14	Probable RfbX family transport protein
Q9HRU7	VNG_0537C	0.34	-1.8	-1.46	0.295	6.68e-05	0.000329	0.433	0.00031	0.000903	FALSE	TRUE	TRUE	TRUE	FALSE	0	TRAP-type transport system permease protein
Q9HMR5	VNG_2419C	0.265	1.78	2.04	0.501	0.000507	9.22e-05	0.644	0.00176	0.000295	FALSE	TRUE	TRUE	TRUE	TRUE	5	Major facilitator superfamily transport protein
Q9HPE0	cruF	-1.56	1.72	0.164	0.000244	0.000143	0.619	0.0015	0.000622	0.683	TRUE	TRUE	FALSE	TRUE	TRUE	12	Bisanhydrobacterioruberin hydratase
Q9HPA2	htr17	-0.993	1.62	0.628	0.00679	0.000198	0.0653	0.0217	0.000834	0.101	FALSE	TRUE	FALSE	TRUE	TRUE	7	Htr17 transducer
P0DMI5	htr7	-2.11	1.55	-0.558	3.24e-07	1.94e-05	0.0352	5.83e-06	0.000121	0.0582	TRUE	TRUE	FALSE	TRUE	FALSE	0	Transducer protein Htr7
Q9HNA7	VNG_2179H	-0.474	-1.21	-1.69	0.254	0.011	0.000768	0.397	0.024	0.00192	FALSE	FALSE	TRUE	TRUE	TRUE	7	DUF1628 domain protein
Q9HNF7	nhaC2	0.467	-1.51	-1.04	0.0414	5.67e-06	0.000176	0.0953	3.98e-05	0.000523	FALSE	TRUE	TRUE	TRUE	FALSE	0	Na+/H+ antiporter
Q9HM71	VNG_2677H	0.612	-1.49	-0.873	0.00015	7.34e-09	3.36e-06	0.00108	2.35e-07	1.82e-05	FALSE	TRUE	FALSE	TRUE	FALSE	0	Probable secreted glycoprotein
Q9HNG6	VNG_2113C	0.37	-1.47	-1.1	0.0455	6.11e-07	1.08e-05	0.101	8e-06	4.57e-05	FALSE	TRUE	TRUE	TRUE	FALSE	0	Mechanosensitive channel protein MscS
Q9HQN6	menA	0.0593	1.46	1.51	0.698	1.62e-07	5.57e-08	0.808	2.79e-06	5.01e-07	FALSE	TRUE	TRUE	TRUE	FALSE	0	1,4-dihydroxy-2-naphthoate octaprenyltransferase
Q9HNV1	VNG_1934H	-1.17	-0.0551	-1.23	2.07e-08	0.632	1.13e-08	7.45e-07	0.71	1.71e-07	TRUE	FALSE	TRUE	TRUE	FALSE	0	Secreted glycoprotein
Q9HHS6	phoT3	-0.105	1.41	1.31	0.597	4.9e-06	7.17e-06	0.734	3.53e-05	3.44e-05	FALSE	TRUE	TRUE	TRUE	TRUE	5	Phosphate transporter
Q9HS88	VNG_0352H	0.207	-1.4	-1.19	0.108	1.61e-08	7.3e-08	0.201	4.21e-07	6.37e-07	FALSE	TRUE	TRUE	TRUE	FALSE	0	Homolog to Sec-independent protein translocasesubunit TatA
Q9HN54	VNG_2246H	-0.267	1.32	1.05	0.358	0.000459	0.00205	0.49	0.00161	0.00476	FALSE	TRUE	TRUE	TRUE	TRUE	11	Uncharacterized protein
Q9HRC9	VNG_0754C	-1.31	-1.28	-2.59	0.000416	0.000754	2.51e-07	0.00218	0.00239	1.85e-06	TRUE	TRUE	TRUE	TRUE	TRUE	2	Glutamate/valine-rich protein
Q9HPE3	VNG_1678H	-1.15	-0.18	-1.33	0.00528	0.63	0.00186	0.0179	0.71	0.0044	FALSE	FALSE	TRUE	TRUE	TRUE	7	DUF2178 family protein
Q9HPQ2	trp6	0.538	0.506	1.04	0.00497	0.00967	1.32e-05	0.0177	0.0218	5.27e-05	FALSE	FALSE	TRUE	TRUE	FALSE	0	Daunorubicin resistance ABC transporter ATP-binding protein
P13077	flaB2	-0.489	-1.27	-1.76	0.0903	0.000431	1.07e-05	0.178	0.00154	4.57e-05	FALSE	TRUE	TRUE	TRUE	FALSE	0	Flagellin B2
Q9HMG3	fer5	-0.388	-1.27	-1.66	0.000357	4.63e-10	6.09e-12	0.00198	4.03e-08	5.85e-10	FALSE	TRUE	TRUE	TRUE	FALSE	0	Ferredoxin (2Fe-2S)
Q9HRQ9	hcpE	-0.385	-1.18	-1.57	0.00524	1.01e-07	1.38e-09	0.0179	1.94e-06	3.3e-08	FALSE	TRUE	TRUE	TRUE	FALSE	0	Halocyanin HcpE
Q9HPW7	VNG_1440H	-1.08	-0.0644	-1.15	0.000452	0.801	0.000268	0.00228	0.861	0.000764	TRUE	FALSE	TRUE	TRUE	FALSE	0	Uncharacterized protein
Q9HQ54	VNG_1323C	-1.57	0.273	-1.3	4.49e-10	0.0295	6e-09	3.24e-08	0.0551	1.02e-07	TRUE	FALSE	TRUE	TRUE	FALSE	0	Pectin lyase domain protein
Q9HQF3	hcpD	-0.534	-0.587	-1.12	0.0928	0.0781	0.0019	0.181	0.124	0.00445	FALSE	FALSE	TRUE	TRUE	TRUE	3	Halocyanin HcpD
Q9HRL2	nuoM	0.119	1.17	1.29	0.62	0.000274	7.05e-05	0.757	0.00108	0.000228	FALSE	TRUE	TRUE	TRUE	FALSE	0	F420H2:quinone oxidoreductase chain M
Q9HQQ3	VNG_1056C	-1.56	0.772	-0.785	0.00185	0.0927	0.0758	0.00751	0.143	0.114	TRUE	FALSE	FALSE	TRUE	TRUE	7	AlkP-core domain protein
Q9HQQ5	ptp	0.192	0.819	1.01	0.0872	2.19e-06	9.67e-08	0.174	1.98e-05	8.19e-07	FALSE	FALSE	TRUE	TRUE	FALSE	0	Probable flippase AglR
Q9HQW3	VNG_0979H	-0.407	1.16	0.75	0.168	0.00135	0.0177	0.284	0.00406	0.0317	FALSE	TRUE	FALSE	TRUE	TRUE	14	Glycerophosphoryl diester phosphodiesterase membrane domain-containing protein
Q9HN36	tatC1	0.857	-1.15	-0.292	4.82e-06	2.38e-07	0.0306	5.58e-05	3.61e-06	0.0516	FALSE	TRUE	FALSE	TRUE	FALSE	0	Sec-independent protein translocase protein TatC
Q9HR94	tatA	-0.647	-0.918	-1.57	1.93e-06	4.32e-08	1.68e-11	2.52e-05	1.04e-06	1.21e-09	FALSE	FALSE	TRUE	TRUE	FALSE	0	Sec-independent protein translocase proteinTatA
Q9HRA1	htr6	-1.03	-0.161	-1.2	9.02e-08	0.168	1.37e-08	2.36e-06	0.237	1.97e-07	TRUE	FALSE	TRUE	TRUE	FALSE	0	Htr6 transducer
Q9HRC5	VNG_0759H	-0.444	-0.865	-1.31	0.000182	1.65e-07	3.82e-10	0.00124	2.79e-06	1.22e-08	FALSE	FALSE	TRUE	TRUE	FALSE	0	Lipoprotein
Q9HPV6	VNG_1455H	-0.34	1.13	0.792	0.000587	7.74e-10	5.05e-08	0.00292	4.46e-08	4.69e-07	FALSE	TRUE	FALSE	TRUE	FALSE	0	DoxX domain protein
Q9HPT8	VNG_1475C	-0.482	-1.12	-1.6	0.0052	3.14e-06	2.1e-08	0.0179	2.66e-05	2.87e-07	FALSE	TRUE	TRUE	TRUE	FALSE	0	CARDB domain-containing protein
P57699	kdpB	-0.722	1.1	0.377	0.021	0.00194	0.197	0.0526	0.00541	0.26	FALSE	TRUE	FALSE	TRUE	FALSE	0	Potassium-transporting ATPase ATP-binding subunit
Q9HRM1	nolB	-0.424	1.09	0.662	0.0539	0.000131	0.00531	0.116	0.000582	0.0111	FALSE	TRUE	FALSE	TRUE	FALSE	0	NADH dehydrogenase-like complex subunit A
Q9HHN9	VNG_6302C	0.213	-1.06	-0.843	0.135	2.2e-06	1.73e-05	0.242	1.98e-05	6.41e-05	FALSE	TRUE	FALSE	TRUE	FALSE	0	Vng6302c
Q9HRN3	edp	-0.388	-0.866	-1.25	0.000288	5.51e-08	2.14e-10	0.00173	1.22e-06	1.03e-08	FALSE	FALSE	TRUE	TRUE	FALSE	0	Proteinase IV homolog
Q9HRN6	htr16	-1.55	0.391	-1.16	5.48e-09	0.0109	2.41e-07	2.25e-07	0.0239	1.83e-06	TRUE	FALSE	TRUE	TRUE	FALSE	0	Htr16 transducer
Q9HRQ6	VNG_0591C	-0.835	-0.735	-1.57	4.87e-05	0.000261	2.73e-08	0.000379	0.00106	3.41e-07	FALSE	FALSE	TRUE	TRUE	TRUE	5	ArsR family transcription regulator
Q9HRD0	ylnA	0.168	1.05	1.22	0.223	1.85e-06	1.76e-07	0.358	1.83e-05	1.41e-06	FALSE	TRUE	TRUE	TRUE	FALSE	0	Phosphate transporter
Q9HMY6	VNG_2329C	0.156	1.03	1.19	0.478	0.000366	6.24e-05	0.624	0.00133	0.000204	FALSE	TRUE	TRUE	TRUE	FALSE	0	Uncharacterized protein
Q9HRS0	VNG_0573C	-2.17	0.146	-2.02	1.37e-09	0.402	3.53e-09	7.89e-08	0.497	7.25e-08	TRUE	FALSE	TRUE	TRUE	FALSE	0	Blue (type 1) copper domain-containing protein
Q9HP10	htr3	-1.08	-1.02	-2.11	3.92e-07	1.32e-06	5.6e-11	6.26e-06	1.41e-05	3.23e-09	TRUE	TRUE	TRUE	TRUE	FALSE	0	Htr3 transducer
Q9HRR0	VNG_0585H	0.506	-1.02	-0.514	0.000894	9.91e-07	0.000778	0.00415	1.19e-05	0.00193	FALSE	TRUE	FALSE	TRUE	FALSE	0	Uncharacterized protein
Q9HMN8	VNG_2455C	-0.299	1.02	0.725	0.0178	3.39e-07	1.19e-05	0.0462	4.87e-06	4.95e-05	FALSE	TRUE	FALSE	TRUE	FALSE	0	Nucleoside recognition protein
Q9HS86	htr14	-1.22	-0.0671	-1.28	6.97e-08	0.609	3.48e-08	2.23e-06	0.695	3.71e-07	TRUE	FALSE	TRUE	TRUE	FALSE	0	Htr14 transducer
O52005	VNG_7101	0.387	1.01	1.4	0.0125	3.99e-06	4.33e-08	0.0343	3.11e-05	4.2e-07	FALSE	TRUE	TRUE	TRUE	FALSE	0	YidE family protein
Q9HSB1	dpg	2.74	0.0176	2.76	0.00311	0.983	0.00297	0.0118	0.986	0.00669	FALSE	FALSE	TRUE	TRUE	TRUE	8	Dolichol-P-glucose synthetase
Q9HSL1	VNG_0178H	-0.495	-0.693	-1.19	0.0908	0.0286	0.000609	0.178	0.0544	0.00157	FALSE	FALSE	TRUE	TRUE	FALSE	0	Homolog to restriction system mrr
Q9HT04	VNG_0001H	-1.59	-0.492	-2.08	1.65e-10	0.000351	3.73e-12	1.58e-08	0.00131	5.37e-10	TRUE	FALSE	TRUE	TRUE	FALSE	0	Secreted glycoprotein
P02945	bop	-0.426	0.621	0.195	0.00488	0.000354	0.151	0.0176	0.00131	0.206	FALSE	FALSE	FALSE	FALSE	FALSE	0	Bacteriorhodopsin
P0DMH8	sop1	0.525	-0.301	0.224	0.0057	0.0963	0.189	0.0189	0.147	0.251	FALSE	FALSE	FALSE	FALSE	FALSE	0	Sensory rhodopsin-1
P33518	coxA2	0.376	-0.207	0.169	0.00167	0.0615	0.106	0.00698	0.101	0.152	FALSE	FALSE	FALSE	FALSE	FALSE	0	Cytochrome c oxidase polypeptide 1
P57684	kdpA	0.378	0.212	0.59	0.262	0.541	0.0892	0.408	0.638	0.132	FALSE	FALSE	FALSE	FALSE	TRUE	4	Potassium-transporting ATPase potassium-binding subunit
P61116	flaB1	-0.823	0.133	-0.69	0.00172	0.563	0.006	0.00706	0.652	0.0122	FALSE	FALSE	FALSE	FALSE	FALSE	0	Flagellin B1
P61118	flaA1a	-0.583	0.184	-0.399	0.026	0.467	0.111	0.0644	0.56	0.157	FALSE	FALSE	FALSE	FALSE	FALSE	0	Flagellin A1
P71411	sop2	0.383	-0.564	-0.181	0.00128	5.54e-05	0.0804	0.00552	0.00028	0.121	FALSE	FALSE	FALSE	FALSE	FALSE	0	Sensory rhodopsin-2
Q9HMD1	secG	-0.442	-0.425	-0.867	0.0102	0.0163	3.98e-05	0.0293	0.0337	0.000135	FALSE	FALSE	FALSE	FALSE	FALSE	0	Preprotein translocase subunit SecG
Q9HN46	asd	-0.00906	0.714	0.705	0.975	0.0287	0.0248	0.978	0.0544	0.0427	FALSE	FALSE	FALSE	FALSE	TRUE	7	Putative archaetidylserine decarboxylase proenzyme
Q9HND8	atpI	-0.383	-0.0245	-0.408	0.000185	0.766	0.000102	0.00124	0.833	0.000321	FALSE	FALSE	FALSE	FALSE	FALSE	0	V-type ATP synthase subunit I
Q9HNE6	blh	-0.0237	0.773	0.749	0.826	4.88e-06	4.23e-06	0.891	3.53e-05	2.26e-05	FALSE	FALSE	FALSE	FALSE	FALSE	0	Probable beta-carotene 15,15'-dioxygenase Blh
Q9HP84	cosT	-0.186	-0.538	-0.724	0.0436	2.16e-05	4.16e-07	0.0988	0.000132	2.92e-06	FALSE	FALSE	FALSE	FALSE	FALSE	0	Transducer protein CosT
Q9HPB1	secY	0.442	-0.0984	0.343	0.000967	0.395	0.00616	0.00432	0.49	0.0125	FALSE	FALSE	FALSE	FALSE	FALSE	0	Protein translocase subunit SecY
Q9HPU7	brp	0.173	0.362	0.535	0.589	0.287	0.109	0.729	0.376	0.155	FALSE	FALSE	FALSE	FALSE	TRUE	11	Probable beta-carotene 15,15'-dioxygenase Brp
Q9HQ63	sdhD	0.039	0.573	0.612	0.889	0.0654	0.0425	0.921	0.106	0.0677	FALSE	FALSE	FALSE	FALSE	FALSE	0	Succinate dehydrogenase hydrophobic membrane anchor subunit
Q9HRJ8	ctaB	0.271	0.319	0.59	0.009	0.00407	1.02e-05	0.027	0.01	4.47e-05	FALSE	FALSE	FALSE	FALSE	FALSE	0	Protoheme IX farnesyltransferase
Q9HRP0	VNG_0610G	0.0561	0.506	0.563	0.801	0.0429	0.0215	0.877	0.0767	0.038	FALSE	FALSE	FALSE	FALSE	TRUE	9	Digeranylgeranylglyceryl phosphate synthase
Q9HSC3	VNG_0303G	0.214	-0.893	-0.678	0.0047	1.46e-09	3.16e-08	0.0172	6.99e-08	3.5e-07	FALSE	FALSE	FALSE	FALSE	FALSE	0	Archaeal Lon protease
Q9HSQ2	htpX	0.337	0.0352	0.373	0.000675	0.674	0.000281	0.0033	0.747	0.000792	FALSE	FALSE	FALSE	FALSE	FALSE	0	Protease HtpX homolog
O51960	VNG_6008H	0.0143	-0.0641	-0.0497	0.953	0.799	0.837	0.966	0.861	0.873	FALSE	FALSE	FALSE	FALSE	FALSE	0	Vng6008h
O54523	phoT1_1	-0.134	0.115	-0.0192	0.874	0.897	0.982	0.916	0.922	0.982	FALSE	FALSE	FALSE	FALSE	TRUE	13	Phosphate transporter
O54610	cydA	0.477	-0.393	0.0847	0.00621	0.0241	0.58	0.0203	0.0473	0.647	FALSE	FALSE	FALSE	FALSE	FALSE	0	CydA
Q9HHI2	lctP	0.135	0.472	0.607	0.714	0.231	0.114	0.823	0.309	0.161	FALSE	FALSE	FALSE	FALSE	TRUE	12	L-lactate permease
Q9HHJ0	mrr	0.347	-0.372	-0.0251	0.32	0.308	0.942	0.46	0.397	0.965	FALSE	FALSE	FALSE	FALSE	TRUE	10	Mrr restriction system protein homolog
Q9HHN5	gltP	0.0169	-0.51	-0.493	0.938	0.039	0.0374	0.96	0.0706	0.0608	FALSE	FALSE	FALSE	FALSE	FALSE	0	Proton/sodium-glutamate symport protein
Q9HHP6	VNG_6293C	0.471	-0.406	0.0651	0.0312	0.0685	0.747	0.0762	0.11	0.806	FALSE	FALSE	FALSE	FALSE	TRUE	1	DMT superfamily transport protein
Q9HHQ6	ugpE	-0.0833	0.317	0.233	0.347	0.00312	0.0161	0.483	0.00796	0.0292	FALSE	FALSE	FALSE	FALSE	FALSE	0	Sn-glycerol-3-phosphate transport system permease
Q9HHR4	VNG_6268C	0.507	-0.258	0.249	1.14e-05	0.00659	0.00621	0.000121	0.0158	0.0125	FALSE	FALSE	FALSE	FALSE	FALSE	0	OPT family transport protein
Q9HHS5	VNG_6251H	0.147	0.681	0.828	0.274	0.000153	1.3e-05	0.413	0.000659	5.27e-05	FALSE	FALSE	FALSE	FALSE	FALSE	0	DUF2078 family protein
Q9HHU7	cat2	0.331	-0.279	0.0521	0.00931	0.0294	0.644	0.0274	0.0551	0.706	FALSE	FALSE	FALSE	FALSE	FALSE	0	Cationic amino acid transporter
Q9HHW6	VNG_6195H	0.598	0.701	1.3	0.17	0.126	0.00695	0.284	0.186	0.0137	FALSE	FALSE	FALSE	FALSE	TRUE	13	Small CPxCG-related zinc finger protein
Q9HI10	VNG_6120H	0.635	-0.0917	0.543	0.313	0.887	0.385	0.452	0.922	0.459	FALSE	FALSE	FALSE	FALSE	TRUE	1	Vng6120h
Q9HM70	VNG_2678H	-0.0384	-0.727	-0.766	0.673	1.37e-06	4.33e-07	0.798	1.41e-05	2.97e-06	FALSE	FALSE	FALSE	FALSE	FALSE	0	Secreted glycoprotein
Q9HM75	cyo	-0.121	0.0692	-0.0516	0.74	0.855	0.887	0.842	0.902	0.916	FALSE	FALSE	FALSE	FALSE	TRUE	7	Archaeosortase A
Q9HMB1	VNG_2625C	-0.259	1.19	0.931	0.535	0.0139	0.0378	0.672	0.0294	0.0612	FALSE	FALSE	FALSE	FALSE	TRUE	8	PrsW family protein
Q9HMC0	VNG_2613H	0.273	-0.824	-0.551	0.0262	3.84e-06	0.000172	0.0644	3.07e-05	0.000516	FALSE	FALSE	FALSE	FALSE	FALSE	0	Uncharacterized protein
Q9HMC9	arsB	0.367	0.473	0.84	2.53e-05	2.42e-06	8.6e-10	0.000214	2.11e-05	2.25e-08	FALSE	FALSE	FALSE	FALSE	FALSE	0	Arsenite transport protein
Q9HMD8	VNG_2591C	-0.0432	0.394	0.351	0.696	0.00351	0.00576	0.808	0.0088	0.0119	FALSE	FALSE	FALSE	FALSE	FALSE	0	DUF389 family protein
Q9HMF7	trkH3	-0.0917	0.607	0.515	0.829	0.185	0.237	0.891	0.257	0.304	FALSE	FALSE	FALSE	FALSE	TRUE	11	TRK potassium uptake system protein
Q9HMG7	fhuG	0.675	-0.264	0.412	0.00272	0.199	0.0448	0.0106	0.273	0.0704	FALSE	FALSE	FALSE	FALSE	TRUE	3	ABC-type transport system permease protein
Q9HMH6	VNG_2535H	-0.4	1.2	0.804	0.328	0.0108	0.0603	0.463	0.0239	0.0939	FALSE	FALSE	FALSE	FALSE	TRUE	12	PsiE domain protein
Q9HMI1	dppC1	-0.381	0.552	0.171	0.00802	0.00073	0.189	0.0249	0.00233	0.251	FALSE	FALSE	FALSE	FALSE	FALSE	0	ABC-type transport system permease protein(Probable substrate dipeptide/oligopeptide)
Q9HMI2	dppB2	0.197	0.177	0.375	0.0963	0.148	0.0043	0.184	0.213	0.00938	FALSE	FALSE	FALSE	FALSE	FALSE	0	ABC-type transport system permease protein(Probable substrate dipeptide/oligopeptide)
Q9HMK0	VNG_2509H	-0.927	-0.00313	-0.93	1.4e-07	0.976	1.35e-07	3.11e-06	0.983	1.11e-06	FALSE	FALSE	FALSE	FALSE	FALSE	0	Uncharacterized protein
Q9HML6	pstC1	0.289	0.427	0.716	0.0131	0.00125	5.02e-06	0.0356	0.00378	2.53e-05	FALSE	FALSE	FALSE	FALSE	FALSE	0	Phosphate transport system permease protein
Q9HML7	pstA1	0.162	-0.221	-0.0587	0.185	0.0899	0.621	0.303	0.14	0.683	FALSE	FALSE	FALSE	FALSE	FALSE	0	Phosphate transport system permease protein PstA
Q9HMN6	VNG_2458C	-0.00463	0.493	0.488	0.962	2e-04	0.000144	0.969	0.000834	0.000442	FALSE	FALSE	FALSE	FALSE	FALSE	0	MgtE family transport protein
Q9HMQ8	dld	0.416	0.35	0.765	1.02e-05	9.97e-05	5.22e-09	0.000113	0.000456	9.4e-08	FALSE	FALSE	FALSE	FALSE	FALSE	0	D-lactate dehydrogenase
Q9HMR8	sec11	-0.88	0.37	-0.511	2.25e-07	0.00252	0.000107	4.62e-06	0.00661	0.000335	FALSE	FALSE	FALSE	FALSE	FALSE	0	Signal peptidase I
Q9HMS1	VNG_2413H	-0.0632	-0.532	-0.595	0.94	0.545	0.481	0.96	0.638	0.549	FALSE	FALSE	FALSE	FALSE	TRUE	1	DoxX domain protein
Q9HMS7	dip1	-0.0838	0.822	0.738	0.437	2.2e-06	4.65e-06	0.575	1.98e-05	2.39e-05	FALSE	FALSE	FALSE	FALSE	FALSE	0	DNA damage-inducible protein
Q9HMT4	cysT1	0.128	0.829	0.957	0.0682	4.32e-09	3.42e-10	0.141	1.78e-07	1.22e-08	FALSE	FALSE	FALSE	FALSE	FALSE	0	ABC-type transport system permease protein(Probable substrate thiamine)
Q9HMU6	VNG_2380H	-0.506	0.526	0.0193	3.14e-05	3.35e-05	0.825	0.000259	0.000193	0.867	FALSE	FALSE	FALSE	FALSE	FALSE	0	Uncharacterized protein
Q9HMU9	nosY	-0.133	-0.158	-0.291	0.234	0.176	0.0159	0.369	0.246	0.029	FALSE	FALSE	FALSE	FALSE	FALSE	0	ABC-type transport system permease protein
Q9HMW3	appB	0.758	-0.966	-0.208	3.87e-06	3.55e-07	0.0691	4.85e-05	4.87e-06	0.106	FALSE	FALSE	FALSE	FALSE	FALSE	0	ABC-type transport system permease protein(Probable substrate dipeptide/oligopeptide)
Q9HMX0	dppB1	-0.312	0.478	0.167	0.0335	0.00369	0.228	0.0793	0.00916	0.295	FALSE	FALSE	FALSE	FALSE	FALSE	0	ABC-type transport system permease protein(Probable substrate dipeptide/oligopeptide)
Q9HMX1	dppC2	0.402	-0.343	0.0594	0.000157	0.000965	0.468	0.00111	0.00296	0.544	FALSE	FALSE	FALSE	FALSE	FALSE	0	ABC-type transport system permease protein(Probable substrate dipeptide/oligopeptide)
Q9HMY7	VNG_2328H	0.364	-0.297	0.0671	0.007	0.0276	0.572	0.0222	0.053	0.641	FALSE	FALSE	FALSE	FALSE	FALSE	0	Cox cluster protein
Q9HMY9	VNG_2324H	0.188	-0.18	0.00816	0.296	0.337	0.963	0.433	0.428	0.973	FALSE	FALSE	FALSE	FALSE	FALSE	0	CPBP family intramembrane metalloprotease
Q9HMZ3	hdrD	0.682	-0.183	0.499	2.53e-07	0.0366	1.02e-05	4.85e-06	0.0672	4.47e-05	FALSE	FALSE	FALSE	FALSE	FALSE	0	Heterodisulfide reductase
Q9HN02	hlp	-0.529	0.141	-0.388	1.31e-06	0.0641	4.28e-05	1.79e-05	0.105	0.000143	FALSE	FALSE	FALSE	FALSE	FALSE	0	DUF21/CBS domain protein
Q9HN22	VNG_2285C	0.304	-0.919	-0.616	0.121	0.000267	0.00467	0.223	0.00107	0.0101	FALSE	FALSE	FALSE	FALSE	FALSE	0	Preflagellin peptidase C-terminal domain-containing protein
Q9HN37	tatC2	0.354	0.0695	0.423	0.0196	0.629	0.00699	0.0496	0.71	0.0137	FALSE	FALSE	FALSE	FALSE	FALSE	0	Sec-independent protein translocase protein TatC
Q9HN58	VNG_2241H	-0.35	0.118	-0.232	0.513	0.831	0.664	0.654	0.88	0.724	FALSE	FALSE	FALSE	FALSE	TRUE	7	Uncharacterized protein
Q9HN79	dinF	0.344	-0.469	-0.126	0.0621	0.0188	0.472	0.131	0.0377	0.545	FALSE	FALSE	FALSE	FALSE	TRUE	1	DNA damage-inducible protein
Q9HN91	VNG_2199H	-0.139	0.969	0.83	0.195	2.15e-07	8.48e-07	0.317	3.44e-06	5.55e-06	FALSE	FALSE	FALSE	FALSE	FALSE	0	Urease accessory protein UreH-like transmembrane domain-containing protein
Q9HN93	hcpB	0.928	-3.89	-2.96	0.59	0.0433	0.0993	0.729	0.0768	0.145	FALSE	FALSE	FALSE	FALSE	TRUE	10	Halocyanin-like
Q9HN95	coxA1	0.221	0.336	0.557	0.0892	0.0184	0.000375	0.177	0.0371	0.001	FALSE	FALSE	FALSE	FALSE	FALSE	0	Cytochrome c oxidase subunit I
Q9HNA6	VNG_2180C	0.55	-0.371	0.179	0.00922	0.0724	0.345	0.0274	0.115	0.419	FALSE	FALSE	FALSE	FALSE	FALSE	0	Signal transduction histidine kinase dimerisation/phosphoacceptor domain-containing protein
Q9HNB6	VNG_2168C	0.688	-0.808	-0.12	1.38e-05	3.68e-06	0.285	0.000141	3.02e-05	0.356	FALSE	FALSE	FALSE	FALSE	FALSE	0	Zinc metalloprotease
Q9HNC9	VNG_2154C	0.336	-0.331	0.00548	0.00193	0.003	0.952	0.0077	0.00772	0.97	FALSE	FALSE	FALSE	FALSE	FALSE	0	DUF373 family protein
Q9HNF6	nhaC4	0.443	0.279	0.722	0.00258	0.0451	3.15e-05	0.0102	0.0792	0.000108	FALSE	FALSE	FALSE	FALSE	FALSE	0	Probable NhaC-type sodium/proton antiporter
Q9HNF9	VNG_2121C	0.368	-0.988	-0.62	0.0384	3.56e-05	0.00171	0.0897	0.000201	0.00407	FALSE	FALSE	FALSE	FALSE	FALSE	0	DUF502 family protein
Q9HNG4	uraA	-0.0267	0.243	0.216	0.851	0.118	0.143	0.902	0.175	0.197	FALSE	FALSE	FALSE	FALSE	FALSE	0	Xanthine/uracil permease family transportprotein
Q9HNH9	VNG_2097C	-0.162	1.08	0.916	0.774	0.0822	0.119	0.86	0.129	0.167	FALSE	FALSE	FALSE	FALSE	TRUE	4	DUF418 domain protein
Q9HNI4	VNG_2089H	0.0608	-1.4	-1.34	0.924	0.0493	0.0494	0.954	0.0839	0.0773	FALSE	FALSE	FALSE	FALSE	TRUE	1	Ribonuclease BN
Q9HNI9	phnE	0.494	0.132	0.626	0.000441	0.267	4.5e-05	0.00227	0.351	0.000149	FALSE	FALSE	FALSE	FALSE	FALSE	0	ABC-type transport system permease protein(Probable substrate phosphate/phosphonate)
Q9HNK1	VNG_2068C	0.42	-0.149	0.271	4.08e-05	0.0698	0.0021	0.000326	0.112	0.00482	FALSE	FALSE	FALSE	FALSE	FALSE	0	Kef-type transport system
Q9HNK5	VNG_2064H	-0.266	0.389	0.123	0.0527	0.0101	0.346	0.115	0.0227	0.419	FALSE	FALSE	FALSE	FALSE	FALSE	0	TIGR03663 family protein
Q9HNN0	VNG_2027H	-0.219	1.12	0.899	0.643	0.0354	0.0709	0.775	0.0653	0.108	FALSE	FALSE	FALSE	FALSE	TRUE	12	Small CPxCG-related zinc finger protein
Q9HNN6	VNG_2019C	0.498	-0.714	-0.216	0.00119	6.63e-05	0.103	0.00517	0.00031	0.15	FALSE	FALSE	FALSE	FALSE	FALSE	0	M50 family metalloprotease
Q9HNP0	VNG_2012C	0.474	-0.605	-0.131	0.00867	0.00223	0.418	0.0263	0.00616	0.495	FALSE	FALSE	FALSE	FALSE	FALSE	0	M50 family metalloprotease
Q9HNQ5	VNG_1993H	0.267	0.0606	0.328	0.559	0.898	0.475	0.697	0.922	0.545	FALSE	FALSE	FALSE	FALSE	TRUE	1	Abi/CAAX domain protein
Q9HNQ9	secF	0.612	0.275	0.887	0.0116	0.235	0.000856	0.0329	0.314	0.00211	FALSE	FALSE	FALSE	FALSE	FALSE	0	Protein-export membrane protein SecF
Q9HNR0	secD	0.305	-0.262	0.0431	0.000119	0.00071	0.475	0.000875	0.00231	0.545	FALSE	FALSE	FALSE	FALSE	FALSE	0	Protein-export membrane protein SecD
Q9HNR2	nhaC3	0.468	0.00381	0.471	1.75e-05	0.962	1.6e-05	0.000168	0.972	6.14e-05	FALSE	FALSE	FALSE	FALSE	FALSE	0	Probable NhaC-type sodium/proton antiporter
Q9HNR7	VNG_1978H	-0.521	0.296	-0.225	0.141	0.41	0.513	0.251	0.503	0.581	FALSE	FALSE	FALSE	FALSE	TRUE	13	Uncharacterized protein
Q9HNS0	VNG_1974H	-0.635	-0.127	-0.762	0.00288	0.505	0.000686	0.0111	0.603	0.00175	FALSE	FALSE	FALSE	FALSE	FALSE	0	DUF1628 domain protein
Q9HNY2	VNG_1894C	-0.138	-0.326	-0.464	0.787	0.543	0.37	0.865	0.638	0.444	FALSE	FALSE	FALSE	FALSE	TRUE	1	ABC-type transport system permease protein
Q9HP06	cef	-0.119	-0.711	-0.83	0.511	0.00162	0.000302	0.654	0.00465	0.000844	FALSE	FALSE	FALSE	FALSE	TRUE	2	Cation efflux system protein (Zinc/cadmium)
Q9HP12	VNG_1852H	0.461	0.911	1.37	0.349	0.0881	0.0118	0.483	0.138	0.0219	FALSE	FALSE	FALSE	FALSE	TRUE	11	DUF63 family protein
Q9HP15	VNG_1849H	0.311	-0.442	-0.132	0.0179	0.00255	0.278	0.0462	0.00663	0.351	FALSE	FALSE	FALSE	FALSE	FALSE	0	HPP family protein
Q9HP16	pchA	0.158	-0.962	-0.804	0.196	1.24e-06	6.14e-06	0.318	1.38e-05	3e-05	FALSE	FALSE	FALSE	FALSE	FALSE	0	Potassium channel homolog
Q9HP39	VNG_1820H	-0.647	-0.384	-1.03	0.163	0.417	0.0339	0.277	0.509	0.0568	FALSE	FALSE	FALSE	FALSE	TRUE	2	Uncharacterized protein
Q9HP63	panF	0.299	0.384	0.683	0.00649	0.0015	3.34e-06	0.021	0.00442	1.82e-05	FALSE	FALSE	FALSE	FALSE	FALSE	0	Pantothenate permease
Q9HP66	VNG_1782C	0.407	-0.59	-0.183	0.372	0.221	0.685	0.504	0.301	0.741	FALSE	FALSE	FALSE	FALSE	TRUE	3	DUF92 family protein
Q9HP76	VNG_1770C	-0.189	0.0968	-0.092	0.00963	0.165	0.168	0.028	0.234	0.225	FALSE	FALSE	FALSE	FALSE	FALSE	0	Protein kinase domain-containing protein
Q9HP95	VNG_1744H	0.961	0.245	1.21	0.0191	0.531	0.00494	0.0486	0.631	0.0105	FALSE	FALSE	FALSE	FALSE	TRUE	11	ZIP family metal transporter
Q9HPA3	VNG_1732C	0.186	-0.429	-0.243	0.108	0.0019	0.0413	0.201	0.00535	0.0665	FALSE	FALSE	FALSE	FALSE	FALSE	0	Potassium channel domain-containing protein
Q9HPA6	htlB	0.0432	0.228	0.271	0.607	0.0183	0.00502	0.744	0.0371	0.0106	FALSE	FALSE	FALSE	FALSE	FALSE	0	DUF106 family protein
Q9HPA9	trkH2	0.331	-0.0484	0.283	0.527	0.929	0.589	0.669	0.945	0.654	FALSE	FALSE	FALSE	FALSE	TRUE	1	TRK potassium uptake system protein
Q9HPD6	VNG_1687C	0.273	0.341	0.615	0.0587	0.0272	0.00036	0.124	0.0526	0.00097	FALSE	FALSE	FALSE	FALSE	TRUE	1	Major facilitator superfamily transport protein
Q9HPE5	VNG_1675H	-0.298	-0.0483	-0.346	0.392	0.893	0.323	0.523	0.922	0.399	FALSE	FALSE	FALSE	FALSE	TRUE	5	J domain-containing protein
Q9HPG0	VNG_1655H	-0.353	-0.21	-0.563	0.134	0.38	0.0232	0.24	0.478	0.0407	FALSE	FALSE	FALSE	FALSE	FALSE	0	Uncharacterized protein
Q9HPH4	cbiM	-1.37	0.137	-1.24	0.279	0.916	0.328	0.415	0.936	0.403	FALSE	FALSE	FALSE	FALSE	TRUE	14	Putative cobalt transport protein CbiM
Q9HPH6	cbiQ	0.512	-0.168	0.343	0.00472	0.311	0.0417	0.0172	0.4	0.0666	FALSE	FALSE	FALSE	FALSE	TRUE	3	ABC-type transport system permease protein(Probable substrate cobalt)
Q9HPI3	ccp	0.112	0.672	0.784	0.531	0.00225	0.000449	0.671	0.00616	0.00119	FALSE	FALSE	FALSE	FALSE	FALSE	0	Cytochrome aa3 controlling protein
Q9HPK3	cysT2	0.0949	0.854	0.948	0.78	0.027	0.0124	0.86	0.0526	0.0228	FALSE	FALSE	FALSE	FALSE	TRUE	13	ABC-type transport system permease protein(Probable substrate sulfate/thiosulfate/molybdate)
Q9HPQ5	htr8	-0.4	-0.0118	-0.412	0.000403	0.9	0.00031	0.00215	0.922	0.000859	FALSE	FALSE	FALSE	FALSE	FALSE	0	Htr8 transducer
Q9HPQ7	VNG_1519H	0.163	0.0856	0.249	0.449	0.701	0.254	0.588	0.774	0.325	FALSE	FALSE	FALSE	FALSE	FALSE	0	DUF2892 family protein
Q9HPR0	VNG_1514H	0.611	-0.145	0.465	0.344	0.827	0.468	0.483	0.879	0.544	FALSE	FALSE	FALSE	FALSE	TRUE	13	DUF649 family protein
Q9HPT0	VNG_1484H	-0.0231	0.153	0.13	0.75	0.058	0.0887	0.847	0.096	0.132	FALSE	FALSE	FALSE	FALSE	FALSE	0	Uncharacterized protein
Q9HPT7	VNG_1476C	0.0969	-0.496	-0.399	0.279	6.68e-05	0.000354	0.415	0.00031	0.000963	FALSE	FALSE	FALSE	FALSE	FALSE	0	RND superfamily permease
Q9HPX5	htlA	0.192	0.352	0.543	0.0539	0.00228	2.97e-05	0.116	0.0062	0.000103	FALSE	FALSE	FALSE	FALSE	FALSE	0	AI-2E family transport protein
Q9HPY9	VNG_1409C	0.559	-0.259	0.3	0.265	0.615	0.544	0.408	0.7	0.612	FALSE	FALSE	FALSE	FALSE	TRUE	5	DUF63 family protein
Q9HPZ0	ush	-0.805	0.25	-0.555	9.3e-05	0.134	0.00238	0.000704	0.197	0.00539	FALSE	FALSE	FALSE	FALSE	FALSE	0	5'-nucleotidase family hydrolase
Q9HQ04	mscS2	0.254	-0.283	-0.0299	0.0679	0.0525	0.819	0.141	0.0889	0.865	FALSE	FALSE	FALSE	FALSE	FALSE	0	Mechanosensitive channel protein MscS
Q9HQ05	VNG_1387H	-0.0216	0.442	0.42	0.937	0.137	0.14	0.96	0.2	0.193	FALSE	FALSE	FALSE	FALSE	FALSE	0	Uncharacterized protein
Q9HQ15	VNG_1375C	-0.143	-0.253	-0.396	0.185	0.0328	0.00163	0.303	0.0609	0.00392	FALSE	FALSE	FALSE	FALSE	FALSE	0	histidine kinase
Q9HQ30	VNG_1355H	-0.103	0.403	0.3	0.327	0.00175	0.00967	0.463	0.00498	0.0184	FALSE	FALSE	FALSE	FALSE	FALSE	0	DUF304 domain protein
Q9HQ31	VNG_1353C	0.0654	0.418	0.483	0.381	6.38e-05	8.43e-06	0.51	0.00031	3.98e-05	FALSE	FALSE	FALSE	FALSE	FALSE	0	DUF304 domain protein
Q9HQ64	sdhD.1	-0.0679	0.437	0.369	0.737	0.053	0.0835	0.842	0.0893	0.125	FALSE	FALSE	FALSE	FALSE	FALSE	0	Membrane anchor
Q9HQ81	trkH1	0.459	0.346	0.805	0.000309	0.00422	7.28e-07	0.00182	0.0103	4.87e-06	FALSE	FALSE	FALSE	FALSE	FALSE	0	TRK potassium uptake system protein
Q9HQA7	VNG_1249C	0.175	0.518	0.693	0.0708	6.22e-05	1.53e-06	0.146	0.000309	9.17e-06	FALSE	FALSE	FALSE	FALSE	FALSE	0	ABC-type transport system permease protein
Q9HQB9	VNG_1234C	0.0176	-0.154	-0.137	0.849	0.127	0.156	0.902	0.187	0.21	FALSE	FALSE	FALSE	FALSE	FALSE	0	Sensor box histidine kinase
Q9HQH2	VNG_1164C	0.396	-0.668	-0.272	0.000793	6.83e-06	0.0114	0.00374	4.68e-05	0.0216	FALSE	FALSE	FALSE	FALSE	FALSE	0	Mechanosensitive channel protein MscS
Q9HQP2	tot	0.294	-0.449	-0.154	0.0122	0.000864	0.155	0.0339	0.00267	0.21	FALSE	FALSE	FALSE	FALSE	FALSE	0	dolichyl-phosphooligosaccharide-protein glycotransferase
Q9HQP3	exoM	-0.234	-0.284	-0.518	0.017	0.00719	2.95e-05	0.045	0.0168	0.000103	FALSE	FALSE	FALSE	FALSE	FALSE	0	Succinoglycan biosynthesis protein
Q9HQQ6	gtl	0.0855	-0.0361	0.0493	0.362	0.709	0.595	0.492	0.779	0.66	FALSE	FALSE	FALSE	FALSE	FALSE	0	Dolichyl-phosphate glucosyltransferase AglJ
Q9HQQ8	VNG_1050H	-0.883	0.325	-0.558	0.224	0.661	0.435	0.358	0.735	0.511	FALSE	FALSE	FALSE	FALSE	TRUE	12	TRAM domain protein
Q9HQR9	VNG_1034H	-0.0355	0.368	0.332	0.672	0.000699	0.00113	0.798	0.00231	0.00274	FALSE	FALSE	FALSE	FALSE	FALSE	0	Uncharacterized protein
Q9HQS2	pgsA	0.15	-0.0191	0.131	0.273	0.892	0.336	0.413	0.922	0.41	FALSE	FALSE	FALSE	FALSE	FALSE	0	CDP-diacylglycerol-glycerol-3-phosphate 3-phosphatidyltransferase
Q9HQV1	VNG_0993H	-0.0923	-0.248	-0.341	0.411	0.046	0.00714	0.543	0.0802	0.0139	FALSE	FALSE	FALSE	FALSE	FALSE	0	Uncharacterized protein
Q9HQV2	VNG_0992H	-0.307	-0.596	-0.903	0.00728	3.98e-05	1.93e-07	0.0228	0.00022	1.5e-06	FALSE	FALSE	FALSE	FALSE	FALSE	0	Secreted glycoprotein
Q9HQY4	fapJ	0.525	-0.101	0.424	0.234	0.822	0.333	0.369	0.877	0.408	FALSE	FALSE	FALSE	FALSE	TRUE	4	Archaellar motor/biogenesis protein ArlJ
Q9HQZ1	gufA	-0.22	0.636	0.415	0.551	0.113	0.268	0.69	0.17	0.34	FALSE	FALSE	FALSE	FALSE	TRUE	2	GufA family transport protein (Probablesubstrate zinc)
Q9HR01	VNG_0927C	-0.429	1.4	0.969	0.396	0.0157	0.0671	0.525	0.0329	0.103	FALSE	FALSE	FALSE	FALSE	TRUE	1	Uncharacterized protein
Q9HR05	sfuB	0.0696	0.337	0.407	0.852	0.393	0.286	0.902	0.49	0.356	FALSE	FALSE	FALSE	FALSE	TRUE	3	ABC-type transport system permease protein
Q9HR07	VNG_0920H	0.0374	0.0906	0.128	0.649	0.299	0.133	0.779	0.389	0.185	FALSE	FALSE	FALSE	FALSE	FALSE	0	Glycosyltransferase RgtA/B/C/D-like domain-containing protein
Q9HR13	VNG_0913H	0.0581	0.431	0.489	0.375	1.14e-05	1.61e-06	0.505	7.44e-05	9.46e-06	FALSE	FALSE	FALSE	FALSE	FALSE	0	Uncharacterized protein
Q9HR14	VNG_0911H	0.872	-0.711	0.161	0.124	0.222	0.767	0.226	0.301	0.825	FALSE	FALSE	FALSE	FALSE	TRUE	8	C2H2-type domain-containing protein
Q9HR16	putP	0.489	-0.0219	0.467	1.52e-05	0.79	2.49e-05	0.000151	0.856	8.86e-05	FALSE	FALSE	FALSE	FALSE	FALSE	0	Proline permease
Q9HR22	rbsC2	0.0195	-0.131	-0.111	0.875	0.32	0.375	0.916	0.41	0.448	FALSE	FALSE	FALSE	FALSE	FALSE	0	ABC-type transport system permease protein(Probable substrate sugar)
Q9HR23	rbsC1	0.263	-0.291	-0.0285	0.114	0.0947	0.857	0.21	0.145	0.888	FALSE	FALSE	FALSE	FALSE	FALSE	0	ABC-type transport system permease protein(Probable substrate sugar)
Q9HR41	traB	-0.18	-0.443	-0.622	0.181	0.0049	0.000223	0.3	0.0119	0.000642	FALSE	FALSE	FALSE	FALSE	FALSE	0	Possible signaling protein
Q9HR54	VNG_0858C	0.268	0.278	0.546	0.00152	0.00156	1.12e-06	0.00642	0.00454	6.87e-06	FALSE	FALSE	FALSE	FALSE	FALSE	0	Probable rhomboid family protease
Q9HR62	VNG_0846C	-0.193	0.297	0.105	0.103	0.0218	0.361	0.195	0.0433	0.435	FALSE	FALSE	FALSE	FALSE	FALSE	0	VKGC domain protein
Q9HR80	VNG_0822C	0.322	0.106	0.429	0.0768	0.557	0.0233	0.157	0.647	0.0407	FALSE	FALSE	FALSE	FALSE	FALSE	0	Type II secretion system protein GspF domain-containing protein
Q9HR88	htr18	-0.566	-0.41	-0.976	3.52e-07	2.48e-05	2.65e-10	5.96e-06	0.000149	1.09e-08	FALSE	FALSE	FALSE	FALSE	FALSE	0	Htr18 transducer
Q9HRB0	VNG_0779C	-0.429	-0.203	-0.632	0.0336	0.304	0.00364	0.0793	0.395	0.008	FALSE	FALSE	FALSE	FALSE	FALSE	0	S1 motif domain-containing protein
Q9HRE2	VNG_0737H	-0.219	2.63	2.41	0.806	0.0116	0.0149	0.879	0.0252	0.0272	FALSE	FALSE	FALSE	FALSE	TRUE	8	Uncharacterized protein
Q9HRF2	VNG_0727C	0.157	0.538	0.695	0.108	5.45e-05	1.97e-06	0.201	0.00028	1.13e-05	FALSE	FALSE	FALSE	FALSE	FALSE	0	MATE efflux family protein
Q9HRF5	VNG_0724H	-0.86	0.752	-0.108	0.0489	0.0928	0.791	0.108	0.143	0.844	FALSE	FALSE	FALSE	FALSE	TRUE	2	Uncharacterized protein
Q9HRF7	dip2	0.02	0.317	0.336	0.889	0.0476	0.0301	0.921	0.0821	0.0511	FALSE	FALSE	FALSE	FALSE	FALSE	0	DNA damage-inducible protein
Q9HRG6	VNG_0708H	-0.305	-0.782	-1.09	0.637	0.256	0.107	0.775	0.34	0.154	FALSE	FALSE	FALSE	FALSE	TRUE	9	Uncharacterized protein
Q9HRH2	yvgX	0.0594	0.492	0.552	0.491	5.48e-05	1.02e-05	0.636	0.00028	4.47e-05	FALSE	FALSE	FALSE	FALSE	FALSE	0	Molybdenum-binding protein
Q9HRH6	VNG_0692C	0.118	0.154	0.272	0.312	0.214	0.03	0.452	0.292	0.0511	FALSE	FALSE	FALSE	FALSE	FALSE	0	ABC-type transport system permease protein
Q9HRH7	VNG_0690C	0.111	0.349	0.46	0.145	0.000332	1.34e-05	0.255	0.00126	5.27e-05	FALSE	FALSE	FALSE	FALSE	FALSE	0	ABC-type transport system permease protein
Q9HRJ4	VNG_0670H	-0.0126	-0.768	-0.781	0.96	0.00913	0.00628	0.969	0.0207	0.0126	FALSE	FALSE	FALSE	FALSE	TRUE	1	Small CPxCG-related zinc finger protein
Q9HRJ5	VNG_0669H	0.141	0.408	0.549	0.274	0.00695	0.000532	0.413	0.0164	0.00138	FALSE	FALSE	FALSE	FALSE	FALSE	0	ABC-type transport system permease protein
Q9HRJ7	trp4	0.0594	0.294	0.353	0.859	0.404	0.298	0.906	0.497	0.37	FALSE	FALSE	FALSE	FALSE	TRUE	1	ABC transporter, ATP-binding protein homolog
Q9HRJ9	coxB1	-0.423	0.92	0.497	0.359	0.0678	0.284	0.49	0.11	0.356	FALSE	FALSE	FALSE	FALSE	FALSE	0	cytochrome-c oxidase
Q9HRK2	VNG_0660H	-2.78	2.71	-0.0655	0.0324	0.0435	0.956	0.0781	0.0768	0.97	FALSE	FALSE	FALSE	FALSE	TRUE	12	Cox cluster protein
Q9HRL1	ndhG3	0.28	0.509	0.789	0.0175	0.000333	2.08e-06	0.0459	0.00126	1.17e-05	FALSE	FALSE	FALSE	FALSE	FALSE	0	NADH dehydrogenase/oxidoreductase
Q9HRL3	nuoL	0.172	-0.162	0.0104	0.0826	0.115	0.912	0.166	0.172	0.938	FALSE	FALSE	FALSE	FALSE	FALSE	0	F420H2:quinone oxidoreductase chain L
Q9HRL4	nolC	1.43	-0.801	0.624	0.00854	0.124	0.204	0.0262	0.183	0.267	FALSE	FALSE	FALSE	FALSE	TRUE	3	NADH dehydrogenase-like complex subunit K
Q9HRL8	ndhG4	0.139	0.0462	0.186	0.276	0.725	0.153	0.414	0.791	0.208	FALSE	FALSE	FALSE	FALSE	FALSE	0	NADH dehydrogenase/oxidoreductase
Q9HRM4	VNG_0631C	0.537	-0.716	-0.179	0.0554	0.0182	0.498	0.118	0.0371	0.566	FALSE	FALSE	FALSE	FALSE	TRUE	4	Glycosyltransferase RgtA/B/C/D-like domain-containing protein
Q9HRN5	pchA2	-0.0266	0.595	0.568	0.745	4.22e-06	4.33e-06	0.845	3.2e-05	2.27e-05	FALSE	FALSE	FALSE	FALSE	FALSE	0	Ion channel pore / TrkA domain protein
Q9HRQ8	VNG_0587H	-0.473	0.0493	-0.424	0.000348	0.651	0.000903	0.00197	0.727	0.0022	FALSE	FALSE	FALSE	FALSE	FALSE	0	Uncharacterized protein
Q9HRR2	cyb	-0.14	0.338	0.198	0.349	0.0411	0.191	0.483	0.0739	0.252	FALSE	FALSE	FALSE	FALSE	FALSE	0	Cytochrome b6
Q9HRR3	petD	0.215	-0.22	-0.00564	0.0449	0.0482	0.955	0.1	0.0827	0.97	FALSE	FALSE	FALSE	FALSE	FALSE	0	Cytochrome bc1 complex cytochrome b/c subunit
Q9HRR4	VNG_0581H	-2.17	1.24	-0.933	0.0154	0.155	0.258	0.0415	0.222	0.329	FALSE	FALSE	FALSE	FALSE	TRUE	2	Uncharacterized protein
Q9HRR6	VNG_0578H	-0.91	0.0779	-0.832	4.85e-06	0.574	1.33e-05	5.58e-05	0.662	5.27e-05	FALSE	FALSE	FALSE	FALSE	FALSE	0	Uncharacterized protein
Q9HRS2	mrpE	-0.187	0.0535	-0.133	0.00553	0.386	0.0354	0.0185	0.484	0.0582	FALSE	FALSE	FALSE	FALSE	FALSE	0	Mrp-type sodium/proton antiporter system subunit
Q9HRS5	mrpB1	0.441	-0.0411	0.4	0.000975	0.719	0.00211	0.00432	0.787	0.00482	FALSE	FALSE	FALSE	FALSE	FALSE	0	Mrp-type sodium/proton antiporter system subunitB1
Q9HRS6	mrpB2	-0.193	-0.324	-0.517	0.777	0.65	0.453	0.86	0.727	0.53	FALSE	FALSE	FALSE	FALSE	TRUE	1	Mrp-type sodium/proton antiporter system subunitB2
Q9HRS7	mrpC	-0.3	1.59	1.29	0.771	0.156	0.225	0.86	0.222	0.291	FALSE	FALSE	FALSE	FALSE	TRUE	7	Mrp-type sodium/proton antiporter system subunitC
Q9HRS8	ndhG2	0.458	0.513	0.971	0.000226	0.000117	4.37e-08	0.00141	0.000527	4.2e-07	FALSE	FALSE	FALSE	FALSE	FALSE	0	NADH dehydrogenase/oxidoreductase
Q9HRT0	mrpD2	0.121	0.373	0.494	0.155	0.000516	2.16e-05	0.268	0.00177	7.77e-05	FALSE	FALSE	FALSE	FALSE	FALSE	0	Mrp-type sodium/proton antiporter system subunitD2
Q9HRT4	VNG_0555C	0.403	-0.401	0.00215	0.000379	0.000583	0.981	0.00206	0.00197	0.982	FALSE	FALSE	FALSE	FALSE	FALSE	0	DUF2298 family protein
Q9HRW2	VNG_0516H	-0.296	0.113	-0.184	0.684	0.882	0.8	0.807	0.922	0.85	FALSE	FALSE	FALSE	FALSE	TRUE	13	Uncharacterized protein
Q9HRX1	VNG_0505C	0.0197	0.168	0.188	0.946	0.584	0.523	0.963	0.67	0.591	FALSE	FALSE	FALSE	FALSE	TRUE	1	DUF21/CBS domain protein
Q9HRZ7	VNG_0472H	-0.0332	0.426	0.392	0.77	0.00239	0.00315	0.86	0.00638	0.00703	FALSE	FALSE	FALSE	FALSE	FALSE	0	DUF2178 family protein
Q9HS05	VNG_0463C	0.429	0.233	0.663	0.156	0.449	0.036	0.269	0.541	0.0589	FALSE	FALSE	FALSE	FALSE	FALSE	0	Uncharacterized protein
Q9HS11	pstC2	0.127	0.363	0.489	0.268	0.00681	0.000507	0.411	0.0162	0.00133	FALSE	FALSE	FALSE	FALSE	FALSE	0	Phosphate transport system permease protein
Q9HS12	pstA2	0.186	0.277	0.462	0.328	0.17	0.0238	0.463	0.238	0.0413	FALSE	FALSE	FALSE	FALSE	FALSE	0	Phosphate transport system permease protein PstA
Q9HS26	nhaC1	0.151	-0.326	-0.175	0.157	0.00772	0.104	0.269	0.0179	0.151	FALSE	FALSE	FALSE	FALSE	FALSE	0	Na+/H+ antiporter
Q9HS33	yfmO2	0.14	0.133	0.273	0.148	0.188	0.00976	0.258	0.259	0.0185	FALSE	FALSE	FALSE	FALSE	FALSE	0	Major facilitator superfamily transport protein
Q9HS47	VNG_0408H	0.258	0.267	0.525	0.358	0.363	0.0734	0.49	0.459	0.111	FALSE	FALSE	FALSE	FALSE	TRUE	6	Peptidase M48 family protein
Q9HS48	VNG_0407H	0.411	0.477	0.889	0.232	0.187	0.017	0.369	0.259	0.0306	FALSE	FALSE	FALSE	FALSE	TRUE	12	Uncharacterized protein
Q9HS59	VNG_0393C	0.3	-0.241	0.0594	0.0442	0.112	0.669	0.0994	0.17	0.727	FALSE	FALSE	FALSE	FALSE	FALSE	0	DUF373 family protein
Q9HS82	VNG_0361C	0.837	-0.688	0.149	0.000338	0.00242	0.423	0.00195	0.0064	0.499	FALSE	FALSE	FALSE	FALSE	FALSE	0	Rhomboid family protease
Q9HS84	VNG_0359C	-0.181	-0.325	-0.507	0.0964	0.00826	0.000183	0.184	0.0189	0.000536	FALSE	FALSE	FALSE	FALSE	FALSE	0	Ribonuclease BN
Q9HS87	VNG_0354C	-0.18	-1.32	-1.5	0.696	0.0138	0.00481	0.808	0.0294	0.0103	FALSE	FALSE	FALSE	FALSE	TRUE	1	Abi/CAAX domain protein
Q9HSA0	VNG_0331H	-0.888	0.549	-0.34	1.15e-06	0.000313	0.00868	1.74e-05	0.00122	0.0167	FALSE	FALSE	FALSE	FALSE	FALSE	0	DUF3007 family protein
Q9HSA2	caaX	0.25	-0.0695	0.18	0.0386	0.554	0.122	0.0897	0.646	0.171	FALSE	FALSE	FALSE	FALSE	FALSE	0	Peptidase M48 family protein (Homolog to CAAXprenyl protease)
Q9HSA7	VNG_0322H	0.678	-0.652	0.0254	1.96e-05	4.64e-05	0.82	0.000176	0.000248	0.865	FALSE	FALSE	FALSE	FALSE	FALSE	0	NfeD domain protein
Q9HSA8	ids	-0.0936	-0.467	-0.56	0.321	0.000206	2.09e-05	0.46	0.000847	7.62e-05	FALSE	FALSE	FALSE	FALSE	FALSE	0	Bifunctional short chain isoprenyl diphosphate synthase
Q9HSE5	VNG_0270C	0.264	0.817	1.08	0.492	0.0546	0.0115	0.636	0.091	0.0216	FALSE	FALSE	FALSE	FALSE	TRUE	12	Major facilitator superfamily (MFS) profile domain-containing protein
Q9HSF1	VNG_0262C	0.0455	-0.971	-0.926	0.696	8.42e-07	8.89e-07	0.808	1.05e-05	5.69e-06	FALSE	FALSE	FALSE	FALSE	FALSE	0	DHH/RecJ family phosphoesterase
Q9HSG4	VNG_0244H	1.09	-0.815	0.275	0.264	0.419	0.774	0.408	0.509	0.828	FALSE	FALSE	FALSE	FALSE	TRUE	13	Yip1 domain protein
Q9HSH3	VNG_0230C	0.332	-0.00523	0.327	0.000192	0.942	0.000223	0.00126	0.955	0.000642	FALSE	FALSE	FALSE	FALSE	FALSE	0	DUF2070 family protein
Q9HSJ6	VNG_0197C	0.0202	0.289	0.309	0.841	0.0141	0.00731	0.901	0.0297	0.0141	FALSE	FALSE	FALSE	FALSE	FALSE	0	UPF0104 family protein
Q9HSK3	VNG_0188H	-0.165	0.937	0.772	0.286	2.64e-05	0.000122	0.423	0.000155	0.000379	FALSE	FALSE	FALSE	FALSE	TRUE	1	Major facilitator superfamily transport protein
Q9HSL5	cat1	0.441	-0.144	0.297	0.000215	0.148	0.00517	0.00137	0.213	0.0109	FALSE	FALSE	FALSE	FALSE	FALSE	0	Cationic amino acid transporter
Q9HSN5	zntA	0.00229	-0.334	-0.332	0.983	0.00802	0.00636	0.983	0.0185	0.0126	FALSE	FALSE	FALSE	FALSE	FALSE	0	P-type transport ATPase (Probable substratezinc/cadmium)
Q9HSQ1	VNG_0130H	-1.05	0.171	-0.875	0.148	0.814	0.221	0.258	0.872	0.289	FALSE	FALSE	FALSE	FALSE	TRUE	14	Uncharacterized protein
Q9HSQ7	trp1	0.0202	-0.000981	0.0192	0.829	0.992	0.837	0.891	0.992	0.873	FALSE	FALSE	FALSE	FALSE	FALSE	0	ABC transport protein
Q9HST7	VNG_0080H	-1.98	0.898	-1.08	0.0111	0.226	0.134	0.0318	0.305	0.186	FALSE	FALSE	FALSE	FALSE	TRUE	12	VanZ family protein
Q9HSW2	VNG_0050C	0.215	-0.309	-0.0948	0.655	0.539	0.843	0.783	0.638	0.877	FALSE	FALSE	FALSE	FALSE	TRUE	8	Probable RfbX family transport protein
Q9HT01	VNG_0005H	0.241	-0.244	-0.0032	0.0326	0.0373	0.975	0.0781	0.068	0.982	FALSE	FALSE	FALSE	FALSE	FALSE	0	Dolichyl-diphosphooligosaccharide--protein glycosyltransferase
Q9HT02	VNG_0003C	-0.467	-0.334	-0.801	2.02e-05	0.000771	3.02e-08	0.000176	0.00241	3.48e-07	FALSE	FALSE	FALSE	FALSE	FALSE	0	ABC transporter permease

## Sheet: BSS-LSIrrVSNonIrrLabelFreeQuant
Label Free Quantification _ Non Irradiated cell envelope extract incubated in BSS-LS (BSS-LS) vs Irradiated cell envelope extract incubated in BSS-LS (BSS-LSR)
Protein ID	Gene Name	X29_vs_QC_log2 fold change	X29R_vs_QC_log2 fold change	X29R_vs_X29_log2 fold change	X29_vs_QC_p.val	X29R_vs_QC_p.val	X29R_vs_X29_p.val	X29_vs_QC_p.adj	X29R_vs_QC_p.adj	X29R_vs_X29_p.adj	X29_vs_QC_significant	X29R_vs_QC_significant	X29R_vs_X29_significant	significant	imputed	num_NAs	Description
Q9HPD9	lye	-0.627	1.43	2.06	0.13	0.00248	0.000167	0.299	0.012	0.00135	FALSE	FALSE	TRUE	TRUE	TRUE	10	Lycopene elongase/hydratase
Q9HPQ3	VNG_1525C	-0.701	0.809	1.51	0.0825	0.0486	0.00169	0.22	0.107	0.00768	FALSE	FALSE	TRUE	TRUE	TRUE	12	DUF4010 domain-containing protein
Q9HPA2	htr17	-0.881	0.42	1.3	0.0049	0.135	0.000322	0.031	0.232	0.00213	FALSE	FALSE	TRUE	TRUE	TRUE	1	Htr17 transducer
P13078	flaB3	-0.439	0.664	1.1	0.145	0.0347	0.00224	0.323	0.0808	0.00945	FALSE	FALSE	TRUE	TRUE	FALSE	0	Flagellin B3
Q9HQ63	sdhD	-0.783	-1.01	-0.226	0.00417	0.000591	0.363	0.027	0.0043	0.474	FALSE	TRUE	FALSE	TRUE	FALSE	0	Succinate dehydrogenase hydrophobic membrane anchor subunit
Q9HHQ9	VNG_6276H	-1.42	-2.17	-0.75	0.00199	4.45e-05	0.0766	0.0176	0.000714	0.144	FALSE	TRUE	FALSE	TRUE	TRUE	3	Vng6276h
P13075	flaA2	-0.557	0.503	1.06	0.0444	0.0661	0.00122	0.146	0.134	0.00613	FALSE	FALSE	TRUE	TRUE	FALSE	0	Flagellin A2
Q9HND9	atpK	-0.876	0.144	1.02	0.00264	0.56	0.00115	0.0197	0.66	0.00586	FALSE	FALSE	TRUE	TRUE	FALSE	0	H+-transporting ATP synthase subunit K
Q9HQU3	VNG_1002H	0.168	-2.32	-2.49	0.713	0.000129	9.96e-05	0.798	0.00132	0.000967	FALSE	TRUE	TRUE	TRUE	TRUE	7	Uncharacterized protein
Q9HNA7	VNG_2179H	0.594	-1.74	-2.33	0.067	4.21e-05	2.68e-06	0.192	0.000714	6e-05	FALSE	TRUE	TRUE	TRUE	TRUE	7	DUF1628 domain protein
Q9HMW2	appC	0.601	-1.59	-2.19	0.221	0.00424	0.000494	0.402	0.0184	0.00288	FALSE	FALSE	TRUE	TRUE	TRUE	6	ABC-type transport system permease protein(Probable substrate dipeptide/oligopeptide)
Q9HHN1	arcD	0.183	-2	-2.18	0.45	5.46e-07	3.2e-07	0.627	3.66e-05	1.33e-05	FALSE	TRUE	TRUE	TRUE	FALSE	0	Arginine/ornithine antiporter ArcD
Q9HNF7	nhaC2	0.524	-0.867	-1.39	0.000332	1.7e-06	7.88e-09	0.00742	7.06e-05	7.64e-07	FALSE	FALSE	TRUE	TRUE	FALSE	0	Na+/H+ antiporter
Q9HPT8	VNG_1475C	0.156	-1.1	-1.25	0.447	6.97e-05	2.78e-05	0.625	0.000949	0.000405	FALSE	TRUE	TRUE	TRUE	FALSE	0	CARDB domain-containing protein
Q9HN36	tatC1	0.168	-0.888	-1.06	0.212	6.45e-06	1.44e-06	0.398	0.000188	3.8e-05	FALSE	FALSE	TRUE	TRUE	FALSE	0	Sec-independent protein translocase protein TatC
Q9HQZ1	gufA	-1.15	-0.15	0.999	0.000268	0.541	0.00129	0.00665	0.65	0.00635	TRUE	FALSE	FALSE	TRUE	TRUE	3	GufA family transport protein (Probablesubstrate zinc)
Q9HRS7	mrpC	2.92	3.14	0.224	0.000263	0.000131	0.73	0.00665	0.00132	0.79	TRUE	TRUE	FALSE	TRUE	TRUE	4	Mrp-type sodium/proton antiporter system subunitC
Q9HRS9	VNG_0562C	2.72	3.38	0.659	0.00277	0.00049	0.417	0.0201	0.00377	0.526	FALSE	TRUE	FALSE	TRUE	TRUE	6	NADH:quinone oxidoreductase/Mrp antiporter membrane subunit domain-containing protein
Q9HSM3	alkK	-1.16	-1.4	-0.233	7.54e-06	9.13e-07	0.214	0.0011	4.43e-05	0.321	TRUE	TRUE	FALSE	TRUE	TRUE	14	Medium-chain acyl-CoA ligase
P02945	bop	0.00832	0.231	0.223	0.93	0.0265	0.0382	0.943	0.0659	0.083	FALSE	FALSE	FALSE	FALSE	FALSE	0	Bacteriorhodopsin
P0DME1	csg	-0.458	-0.4	0.0581	0.0197	0.0375	0.754	0.0784	0.0861	0.801	FALSE	FALSE	FALSE	FALSE	FALSE	0	Cell surface glycoprotein
P0DMH8	sop1	0.299	0.042	-0.257	0.0103	0.684	0.0289	0.0556	0.757	0.0685	FALSE	FALSE	FALSE	FALSE	FALSE	0	Sensory rhodopsin-1
P0DMI3	htr1	-0.18	0.119	0.299	0.00134	0.0193	1.68e-05	0.0152	0.0529	0.000287	FALSE	FALSE	FALSE	FALSE	FALSE	0	Sensory rhodopsin I transducer
P0DMI4	htr4	-0.0944	-0.0186	0.0758	0.199	0.794	0.318	0.381	0.85	0.432	FALSE	FALSE	FALSE	FALSE	FALSE	0	Transducer protein Htr4
P0DMI5	htr7	-0.224	-0.406	-0.182	0.152	0.0157	0.26	0.329	0.045	0.377	FALSE	FALSE	FALSE	FALSE	FALSE	0	Transducer protein Htr7
P13077	flaB2	-0.218	0.686	0.903	0.468	0.0336	0.01	0.636	0.0789	0.0301	FALSE	FALSE	FALSE	FALSE	FALSE	0	Flagellin B2
P33518	coxA2	0.28	0.376	0.0966	0.0123	0.00169	0.36	0.0606	0.00929	0.473	FALSE	FALSE	FALSE	FALSE	FALSE	0	Cytochrome c oxidase polypeptide 1
P57684	kdpA	0.378	1.8	1.42	0.659	0.0497	0.127	0.78	0.107	0.215	FALSE	FALSE	FALSE	FALSE	TRUE	5	Potassium-transporting ATPase potassium-binding subunit
P57687	kdpC	0.318	0.42	0.102	0.307	0.183	0.749	0.499	0.295	0.8	FALSE	FALSE	FALSE	FALSE	TRUE	10	Potassium-transporting ATPase KdpC subunit
P57699	kdpB	-0.348	0.232	0.58	0.194	0.38	0.0471	0.381	0.507	0.0966	FALSE	FALSE	FALSE	FALSE	FALSE	0	Potassium-transporting ATPase ATP-binding subunit
P61116	flaB1	-0.759	0.416	1.18	0.0461	0.25	0.00579	0.149	0.385	0.0195	FALSE	FALSE	FALSE	FALSE	FALSE	0	Flagellin B1
P61118	flaA1a	-0.525	0.229	0.755	0.0642	0.396	0.0151	0.187	0.523	0.0415	FALSE	FALSE	FALSE	FALSE	FALSE	0	Flagellin A1
P71411	sop2	0.313	-0.303	-0.616	0.00954	0.0115	5.57e-05	0.0524	0.037	0.000669	FALSE	FALSE	FALSE	FALSE	FALSE	0	Sensory rhodopsin-2
Q9HMD1	secG	-0.295	-0.0655	0.229	0.00786	0.504	0.0371	0.0457	0.616	0.0811	FALSE	FALSE	FALSE	FALSE	FALSE	0	Preprotein translocase subunit SecG
Q9HN46	asd	0.394	-0.207	-0.601	0.0433	0.263	0.00579	0.146	0.395	0.0195	FALSE	FALSE	FALSE	FALSE	TRUE	4	Putative archaetidylserine decarboxylase proenzyme
Q9HND8	atpI	-0.305	-0.172	0.133	0.000147	0.0117	0.0512	0.00665	0.0374	0.104	FALSE	FALSE	FALSE	FALSE	FALSE	0	V-type ATP synthase subunit I
Q9HNE6	blh	0.247	-0.0439	-0.291	0.000268	0.409	8.54e-05	0.00665	0.533	0.000892	FALSE	FALSE	FALSE	FALSE	FALSE	0	Probable beta-carotene 15,15'-dioxygenase Blh
Q9HP81	htr2	-0.00511	-0.261	-0.256	0.912	4.53e-05	8.58e-05	0.931	0.000714	0.000892	FALSE	FALSE	FALSE	FALSE	FALSE	0	Sensory rhodopsin II transducer
Q9HP84	cosT	-0.277	-0.121	0.157	0.0113	0.226	0.138	0.0577	0.354	0.226	FALSE	FALSE	FALSE	FALSE	FALSE	0	Transducer protein CosT
Q9HPB1	secY	0.155	0.0512	-0.104	0.0162	0.383	0.102	0.0708	0.509	0.179	FALSE	FALSE	FALSE	FALSE	FALSE	0	Protein translocase subunit SecY
Q9HPU7	brp	0.109	-0.821	-0.929	0.671	0.00534	0.00307	0.78	0.0216	0.0116	FALSE	FALSE	FALSE	FALSE	TRUE	4	Probable beta-carotene 15,15'-dioxygenase Brp
Q9HRJ8	ctaB	0.164	0.16	-0.00382	0.443	0.453	0.986	0.625	0.575	0.99	FALSE	FALSE	FALSE	FALSE	FALSE	0	Protoheme IX farnesyltransferase
Q9HRP0	VNG_0610G	0.293	-0.694	-0.987	0.192	0.00577	0.000557	0.381	0.023	0.00312	FALSE	FALSE	FALSE	FALSE	TRUE	14	Digeranylgeranylglyceryl phosphate synthase
Q9HS72	secE	-1.07	-0.799	0.269	0.0134	0.0532	0.507	0.0648	0.111	0.6	FALSE	FALSE	FALSE	FALSE	TRUE	2	Protein translocase subunit SecE
Q9HSC3	VNG_0303G	-0.0401	0.049	0.089	0.444	0.352	0.116	0.625	0.476	0.198	FALSE	FALSE	FALSE	FALSE	FALSE	0	Archaeal Lon protease
Q9HSQ2	htpX	-0.165	0.199	0.364	0.097	0.05	0.00207	0.243	0.107	0.00914	FALSE	FALSE	FALSE	FALSE	FALSE	0	Protease HtpX homolog
O51960	VNG_6008H	-0.0635	-0.492	-0.429	0.825	0.102	0.167	0.884	0.189	0.261	FALSE	FALSE	FALSE	FALSE	FALSE	0	Vng6008h
O52005	VNG_7101	-0.327	0.499	0.826	0.00287	7.5e-05	4.35e-07	0.0204	0.000949	1.58e-05	FALSE	FALSE	FALSE	FALSE	FALSE	0	YidE family protein
O54523	phoT1_1	-1.36	-1.14	0.223	0.0577	0.106	0.751	0.177	0.194	0.8	FALSE	FALSE	FALSE	FALSE	TRUE	14	Phosphate transporter
O54610	cydA	0.21	-0.282	-0.492	0.175	0.075	0.0062	0.359	0.147	0.02	FALSE	FALSE	FALSE	FALSE	FALSE	0	CydA
Q9HHI2	lctP	-0.522	-0.215	0.307	0.275	0.647	0.534	0.461	0.727	0.62	FALSE	FALSE	FALSE	FALSE	TRUE	11	L-lactate permease
Q9HHJ0	mrr	-0.0815	-0.294	-0.212	0.826	0.434	0.586	0.884	0.555	0.677	FALSE	FALSE	FALSE	FALSE	TRUE	12	Mrr restriction system protein homolog
Q9HHN5	gltP	-0.0324	0.046	0.0785	0.701	0.586	0.378	0.797	0.685	0.485	FALSE	FALSE	FALSE	FALSE	FALSE	0	Proton/sodium-glutamate symport protein
Q9HHN9	VNG_6302C	0.174	-0.457	-0.631	0.0163	4.44e-06	1.55e-07	0.0708	0.000143	7.54e-06	FALSE	FALSE	FALSE	FALSE	FALSE	0	Vng6302c
Q9HHP6	VNG_6293C	-0.411	0.314	0.726	0.207	0.329	0.0418	0.39	0.461	0.0894	FALSE	FALSE	FALSE	FALSE	TRUE	1	DMT superfamily transport protein
Q9HHQ6	ugpE	-0.019	0.412	0.431	0.852	0.001	0.000987	0.895	0.0062	0.00522	FALSE	FALSE	FALSE	FALSE	FALSE	0	Sn-glycerol-3-phosphate transport system permease
Q9HHR4	VNG_6268C	0.112	0.074	-0.0379	0.0604	0.199	0.519	0.181	0.318	0.609	FALSE	FALSE	FALSE	FALSE	FALSE	0	OPT family transport protein
Q9HHS5	VNG_6251H	-0.584	0.144	0.728	0.0438	0.594	0.0192	0.146	0.689	0.0503	FALSE	FALSE	FALSE	FALSE	FALSE	0	DUF2078 family protein
Q9HHS6	phoT3	-0.298	0.527	0.825	0.0615	0.00288	8.96e-05	0.183	0.0133	0.000899	FALSE	FALSE	FALSE	FALSE	TRUE	7	Phosphate transporter
Q9HHU7	cat2	0.265	-0.121	-0.386	0.00802	0.182	0.000711	0.0457	0.295	0.0039	FALSE	FALSE	FALSE	FALSE	FALSE	0	Cationic amino acid transporter
Q9HHV6	VNG_6208C	0.0984	-0.639	-0.737	0.114	2.4e-08	6.54e-09	0.275	3.49e-06	7.64e-07	FALSE	FALSE	FALSE	FALSE	FALSE	0	Vng6208c
Q9HHW6	VNG_6195H	-0.207	0.683	0.89	0.453	0.0229	0.00652	0.627	0.0599	0.0208	FALSE	FALSE	FALSE	FALSE	TRUE	10	Small CPxCG-related zinc finger protein
Q9HI10	VNG_6120H	-0.329	0.505	0.834	0.322	0.137	0.0255	0.515	0.232	0.0627	FALSE	FALSE	FALSE	FALSE	FALSE	0	Vng6120h
Q9HM70	VNG_2678H	-0.121	-0.37	-0.249	0.237	0.00194	0.0282	0.415	0.0103	0.0674	FALSE	FALSE	FALSE	FALSE	FALSE	0	Secreted glycoprotein
Q9HM71	VNG_2677H	0.0663	-0.857	-0.923	0.579	3.14e-06	2.2e-06	0.736	0.000114	5.32e-05	FALSE	FALSE	FALSE	FALSE	FALSE	0	Probable secreted glycoprotein
Q9HM75	cyo	0.476	0.748	0.272	0.0916	0.0129	0.34	0.236	0.0398	0.454	FALSE	FALSE	FALSE	FALSE	TRUE	7	Archaeosortase A
Q9HMB1	VNG_2625C	0.77	0.441	-0.329	0.0143	0.132	0.274	0.0663	0.228	0.387	FALSE	FALSE	FALSE	FALSE	TRUE	3	PrsW family protein
Q9HMC0	VNG_2613H	-0.245	-0.113	0.132	0.0477	0.333	0.284	0.152	0.462	0.398	FALSE	FALSE	FALSE	FALSE	FALSE	0	Uncharacterized protein
Q9HMC9	arsB	-0.0528	0.092	0.145	0.349	0.113	0.0232	0.553	0.205	0.0576	FALSE	FALSE	FALSE	FALSE	FALSE	0	Arsenite transport protein
Q9HMD8	VNG_2591C	-0.558	-0.251	0.307	0.025	0.278	0.209	0.0945	0.413	0.316	FALSE	FALSE	FALSE	FALSE	FALSE	0	DUF389 family protein
Q9HMF5	arlG2	0.125	-0.0318	-0.156	0.0603	0.611	0.0277	0.181	0.699	0.0666	FALSE	FALSE	FALSE	FALSE	FALSE	0	ArlG2 protein (Homolog to arl cluster proteinArlG)
Q9HMF7	trkH3	-1.42	-1	0.411	0.000799	0.00931	0.259	0.0129	0.0315	0.377	FALSE	FALSE	FALSE	FALSE	TRUE	3	TRK potassium uptake system protein
Q9HMG3	fer5	-0.389	-0.863	-0.474	4.39e-05	2.96e-09	8.34e-06	0.00319	8.62e-07	0.000173	FALSE	FALSE	FALSE	FALSE	FALSE	0	Ferredoxin (2Fe-2S)
Q9HMG7	fhuG	-0.0714	0.0401	0.112	0.812	0.894	0.722	0.878	0.919	0.784	FALSE	FALSE	FALSE	FALSE	TRUE	2	ABC-type transport system permease protein
Q9HMH6	VNG_2535H	0.293	0.835	0.541	0.294	0.00765	0.0744	0.484	0.0272	0.141	FALSE	FALSE	FALSE	FALSE	TRUE	4	PsiE domain protein
Q9HMI0	VNG_2532H	0.221	-0.0642	-0.285	0.0386	0.519	0.0135	0.137	0.626	0.0378	FALSE	FALSE	FALSE	FALSE	FALSE	0	Uncharacterized protein
Q9HMI1	dppC1	0.0401	0.214	0.174	0.666	0.0334	0.0881	0.78	0.0789	0.161	FALSE	FALSE	FALSE	FALSE	FALSE	0	ABC-type transport system permease protein(Probable substrate dipeptide/oligopeptide)
Q9HMI2	dppB2	-0.0929	0.0184	0.111	0.194	0.791	0.14	0.381	0.85	0.228	FALSE	FALSE	FALSE	FALSE	FALSE	0	ABC-type transport system permease protein(Probable substrate dipeptide/oligopeptide)
Q9HMK0	VNG_2509H	0.0926	-0.112	-0.205	0.383	0.294	0.0771	0.575	0.425	0.144	FALSE	FALSE	FALSE	FALSE	FALSE	0	Uncharacterized protein
Q9HML6	pstC1	0.318	0.00452	-0.314	0.00175	0.957	0.00269	0.0164	0.961	0.0106	FALSE	FALSE	FALSE	FALSE	FALSE	0	Phosphate transport system permease protein
Q9HML7	pstA1	-0.0352	-0.2	-0.164	0.646	0.0182	0.0537	0.773	0.0504	0.109	FALSE	FALSE	FALSE	FALSE	FALSE	0	Phosphate transport system permease protein PstA
Q9HMN6	VNG_2458C	0.151	0.0528	-0.0986	0.164	0.617	0.376	0.344	0.699	0.484	FALSE	FALSE	FALSE	FALSE	FALSE	0	MgtE family transport protein
Q9HMN8	VNG_2455C	-0.288	0.284	0.572	0.000624	0.000696	7.57e-07	0.0114	0.00482	2.45e-05	FALSE	FALSE	FALSE	FALSE	FALSE	0	Nucleoside recognition protein
Q9HMQ8	dld	-0.0352	0.151	0.186	0.704	0.118	0.069	0.797	0.211	0.132	FALSE	FALSE	FALSE	FALSE	FALSE	0	D-lactate dehydrogenase
Q9HMR5	VNG_2419C	-0.704	1.02	1.73	0.23	0.089	0.0104	0.41	0.169	0.0307	FALSE	FALSE	FALSE	FALSE	TRUE	11	Major facilitator superfamily transport protein
Q9HMR8	sec11	-0.0139	0.0563	0.0702	0.855	0.463	0.383	0.895	0.576	0.488	FALSE	FALSE	FALSE	FALSE	FALSE	0	Signal peptidase I
Q9HMS1	VNG_2413H	0.709	1.33	0.622	0.357	0.095	0.437	0.558	0.178	0.543	FALSE	FALSE	FALSE	FALSE	TRUE	1	DoxX domain protein
Q9HMS7	dip1	-0.124	0.249	0.373	0.0918	0.00269	0.000125	0.236	0.0128	0.00111	FALSE	FALSE	FALSE	FALSE	FALSE	0	DNA damage-inducible protein
Q9HMT4	cysT1	0.0562	0.251	0.195	0.55	0.0158	0.0609	0.717	0.045	0.12	FALSE	FALSE	FALSE	FALSE	FALSE	0	ABC-type transport system permease protein(Probable substrate thiamine)
Q9HMU6	VNG_2380H	0.176	0.233	0.0564	0.0305	0.00668	0.474	0.112	0.0259	0.576	FALSE	FALSE	FALSE	FALSE	FALSE	0	Uncharacterized protein
Q9HMU9	nosY	0.0419	-0.0208	-0.0627	0.707	0.852	0.591	0.797	0.882	0.68	FALSE	FALSE	FALSE	FALSE	FALSE	0	ABC-type transport system permease protein
Q9HMW3	appB	0.578	-0.277	-0.855	3.14e-07	0.000748	3.65e-09	9.15e-05	0.00495	7.64e-07	FALSE	FALSE	FALSE	FALSE	FALSE	0	ABC-type transport system permease protein(Probable substrate dipeptide/oligopeptide)
Q9HMX0	dppB1	-0.298	-0.034	0.264	0.00864	0.734	0.0216	0.0483	0.8	0.0541	FALSE	FALSE	FALSE	FALSE	FALSE	0	ABC-type transport system permease protein(Probable substrate dipeptide/oligopeptide)
Q9HMX1	dppC2	-0.0178	-0.0863	-0.0685	0.839	0.331	0.457	0.887	0.461	0.559	FALSE	FALSE	FALSE	FALSE	FALSE	0	ABC-type transport system permease protein(Probable substrate dipeptide/oligopeptide)
Q9HMY6	VNG_2329C	-0.0729	0.256	0.329	0.525	0.0376	0.0134	0.691	0.0861	0.0378	FALSE	FALSE	FALSE	FALSE	FALSE	0	Uncharacterized protein
Q9HMY7	VNG_2328H	-0.892	-0.2	0.693	0.000629	0.347	0.00584	0.0114	0.472	0.0195	FALSE	FALSE	FALSE	FALSE	FALSE	0	Cox cluster protein
Q9HMY9	VNG_2324H	0.44	0.252	-0.187	0.00244	0.0535	0.156	0.0193	0.111	0.247	FALSE	FALSE	FALSE	FALSE	FALSE	0	CPBP family intramembrane metalloprotease
Q9HMZ3	hdrD	0.0748	0.159	0.084	0.238	0.0201	0.206	0.415	0.0547	0.314	FALSE	FALSE	FALSE	FALSE	FALSE	0	Heterodisulfide reductase
Q9HN02	hlp	-0.0665	0.133	0.2	0.231	0.0248	0.0028	0.41	0.0632	0.0109	FALSE	FALSE	FALSE	FALSE	FALSE	0	DUF21/CBS domain protein
Q9HN03	VNG_2307C	2.01	1.89	-0.123	0.0192	0.0263	0.879	0.0775	0.0659	0.914	FALSE	FALSE	FALSE	FALSE	TRUE	3	Phosphate transporter
Q9HN22	VNG_2285C	-0.0247	0.334	0.359	0.842	0.0151	0.013	0.887	0.0444	0.0377	FALSE	FALSE	FALSE	FALSE	FALSE	0	Preflagellin peptidase C-terminal domain-containing protein
Q9HN37	tatC2	0.112	0.266	0.154	0.241	0.0112	0.128	0.415	0.0366	0.216	FALSE	FALSE	FALSE	FALSE	FALSE	0	Sec-independent protein translocase protein TatC
Q9HN54	VNG_2246H	0.162	0.187	0.0253	0.56	0.501	0.93	0.718	0.615	0.945	FALSE	FALSE	FALSE	FALSE	TRUE	4	Uncharacterized protein
Q9HN58	VNG_2241H	0.429	0.712	0.282	0.145	0.0226	0.348	0.323	0.0599	0.461	FALSE	FALSE	FALSE	FALSE	TRUE	2	Uncharacterized protein
Q9HN79	dinF	-0.419	0.0904	0.509	0.217	0.784	0.154	0.399	0.845	0.246	FALSE	FALSE	FALSE	FALSE	TRUE	3	DNA damage-inducible protein
Q9HN91	VNG_2199H	-0.262	0.0983	0.36	0.00148	0.163	0.000134	0.0159	0.271	0.00112	FALSE	FALSE	FALSE	FALSE	FALSE	0	Urease accessory protein UreH-like transmembrane domain-containing protein
Q9HN93	hcpB	0.889	3.36	2.47	0.582	0.0507	0.155	0.736	0.108	0.246	FALSE	FALSE	FALSE	FALSE	TRUE	5	Halocyanin-like
Q9HN95	coxA1	0.123	0.242	0.119	0.158	0.0106	0.186	0.336	0.0349	0.289	FALSE	FALSE	FALSE	FALSE	FALSE	0	Cytochrome c oxidase subunit I
Q9HNA6	VNG_2180C	0.0262	0.262	0.236	0.675	0.000738	0.00239	0.78	0.00495	0.00994	FALSE	FALSE	FALSE	FALSE	FALSE	0	Signal transduction histidine kinase dimerisation/phosphoacceptor domain-containing protein
Q9HNB6	VNG_2168C	0.455	0.0441	-0.411	0.0055	0.756	0.0133	0.0333	0.818	0.0378	FALSE	FALSE	FALSE	FALSE	FALSE	0	Zinc metalloprotease
Q9HNC9	VNG_2154C	-0.091	-0.124	-0.0329	0.0635	0.0157	0.497	0.187	0.045	0.593	FALSE	FALSE	FALSE	FALSE	FALSE	0	DUF373 family protein
Q9HNF6	nhaC4	0.112	0.0605	-0.0518	0.097	0.354	0.446	0.243	0.476	0.55	FALSE	FALSE	FALSE	FALSE	FALSE	0	Probable NhaC-type sodium/proton antiporter
Q9HNF9	VNG_2121C	-0.778	-0.783	-0.00544	0.0139	0.0134	0.985	0.0653	0.0402	0.99	FALSE	FALSE	FALSE	FALSE	FALSE	0	DUF502 family protein
Q9HNG4	uraA	-0.231	-0.276	-0.0448	0.166	0.103	0.79	0.345	0.19	0.836	FALSE	FALSE	FALSE	FALSE	FALSE	0	Xanthine/uracil permease family transportprotein
Q9HNG6	VNG_2113C	0.127	-0.00882	-0.135	0.113	0.908	0.105	0.274	0.927	0.182	FALSE	FALSE	FALSE	FALSE	FALSE	0	Mechanosensitive channel protein MscS
Q9HNH9	VNG_2097C	1.06	-0.0923	-1.15	0.218	0.912	0.201	0.399	0.928	0.308	FALSE	FALSE	FALSE	FALSE	TRUE	3	DUF418 domain protein
Q9HNI4	VNG_2089H	0.211	0.0279	-0.183	0.000465	0.56	0.0021	0.00967	0.66	0.00914	FALSE	FALSE	FALSE	FALSE	FALSE	0	Ribonuclease BN
Q9HNI9	phnE	0.145	0.608	0.463	0.288	0.000361	0.00433	0.476	0.00309	0.0157	FALSE	FALSE	FALSE	FALSE	FALSE	0	ABC-type transport system permease protein(Probable substrate phosphate/phosphonate)
Q9HNK1	VNG_2068C	0.0588	-0.114	-0.173	0.226	0.0274	0.00302	0.407	0.0665	0.0116	FALSE	FALSE	FALSE	FALSE	FALSE	0	Kef-type transport system
Q9HNK5	VNG_2064H	-0.134	0.249	0.383	0.151	0.0134	0.000929	0.329	0.0402	0.00501	FALSE	FALSE	FALSE	FALSE	FALSE	0	TIGR03663 family protein
Q9HNN6	VNG_2019C	0.037	0.205	0.168	0.619	0.0134	0.0436	0.76	0.0402	0.0914	FALSE	FALSE	FALSE	FALSE	FALSE	0	M50 family metalloprotease
Q9HNP0	VNG_2012C	0.152	-0.419	-0.571	0.0935	0.000193	1.3e-05	0.239	0.00182	0.000236	FALSE	FALSE	FALSE	FALSE	FALSE	0	M50 family metalloprotease
Q9HNQ5	VNG_1993H	-0.054	0.0244	0.0784	0.438	0.724	0.286	0.624	0.792	0.398	FALSE	FALSE	FALSE	FALSE	FALSE	0	Abi/CAAX domain protein
Q9HNQ9	secF	0.0316	0.312	0.281	0.789	0.0169	0.0352	0.86	0.0477	0.0781	FALSE	FALSE	FALSE	FALSE	FALSE	0	Protein-export membrane protein SecF
Q9HNR0	secD	-0.0836	-0.047	0.0366	0.0795	0.306	0.442	0.218	0.438	0.547	FALSE	FALSE	FALSE	FALSE	FALSE	0	Protein-export membrane protein SecD
Q9HNR2	nhaC3	0.0586	-0.0293	-0.0878	0.48	0.722	0.315	0.644	0.792	0.43	FALSE	FALSE	FALSE	FALSE	FALSE	0	Probable NhaC-type sodium/proton antiporter
Q9HNR7	VNG_1978H	0.229	-0.258	-0.487	0.462	0.407	0.145	0.635	0.533	0.234	FALSE	FALSE	FALSE	FALSE	TRUE	10	Uncharacterized protein
Q9HNS0	VNG_1974H	0.123	-0.12	-0.244	0.223	0.234	0.0299	0.403	0.363	0.0701	FALSE	FALSE	FALSE	FALSE	FALSE	0	DUF1628 domain protein
Q9HNS6	VNG_1965H	0.641	0.74	0.0985	0.026	0.0122	0.72	0.0969	0.0384	0.784	FALSE	FALSE	FALSE	FALSE	FALSE	0	DUF112 family protein
Q9HNV1	VNG_1934H	-0.0563	0.587	0.644	0.558	1.88e-05	1.12e-05	0.718	0.000391	0.000217	FALSE	FALSE	FALSE	FALSE	FALSE	0	Secreted glycoprotein
Q9HNX1	fxsA	0.167	0.0924	-0.075	0.241	0.51	0.607	0.415	0.619	0.696	FALSE	FALSE	FALSE	FALSE	FALSE	0	FxsA domain protein
Q9HNY2	VNG_1894C	0.168	0.107	-0.0614	0.0118	0.0881	0.331	0.0593	0.169	0.448	FALSE	FALSE	FALSE	FALSE	FALSE	0	ABC-type transport system permease protein
Q9HP02	potC	-0.42	-0.712	-0.292	0.205	0.0406	0.392	0.39	0.0915	0.498	FALSE	FALSE	FALSE	FALSE	TRUE	12	ABC-type transport system permease protein
Q9HP06	cef	0.0868	-0.371	-0.458	0.383	0.00173	0.000436	0.575	0.0093	0.0027	FALSE	FALSE	FALSE	FALSE	FALSE	0	Cation efflux system protein (Zinc/cadmium)
Q9HP10	htr3	0.000266	-0.172	-0.172	0.996	0.00746	0.00964	0.997	0.0272	0.0292	FALSE	FALSE	FALSE	FALSE	FALSE	0	Htr3 transducer
Q9HP15	VNG_1849H	0.111	0.0698	-0.0414	0.0824	0.26	0.516	0.22	0.393	0.608	FALSE	FALSE	FALSE	FALSE	FALSE	0	HPP family protein
Q9HP16	pchA	0.116	-0.331	-0.447	0.139	0.000492	4.25e-05	0.313	0.00377	0.000582	FALSE	FALSE	FALSE	FALSE	FALSE	0	Potassium channel homolog
Q9HP39	VNG_1820H	0.558	0.357	-0.201	0.00229	0.0325	0.223	0.0193	0.0775	0.33	FALSE	FALSE	FALSE	FALSE	FALSE	0	Uncharacterized protein
Q9HP63	panF	-0.0215	0.0185	0.04	0.789	0.817	0.634	0.86	0.868	0.711	FALSE	FALSE	FALSE	FALSE	FALSE	0	Pantothenate permease
Q9HP66	VNG_1782C	0.0797	0.152	0.0726	0.416	0.132	0.477	0.612	0.228	0.576	FALSE	FALSE	FALSE	FALSE	FALSE	0	DUF92 family protein
Q9HP76	VNG_1770C	-0.0353	0.199	0.234	0.552	0.00391	0.00162	0.717	0.0172	0.0075	FALSE	FALSE	FALSE	FALSE	FALSE	0	Protein kinase domain-containing protein
Q9HP86	VNG_1758H	-0.914	-0.418	0.496	0.0419	0.324	0.265	0.145	0.458	0.38	FALSE	FALSE	FALSE	FALSE	TRUE	12	Uncharacterized protein
Q9HP95	VNG_1744H	0.234	1	0.766	0.624	0.0499	0.138	0.76	0.107	0.226	FALSE	FALSE	FALSE	FALSE	TRUE	11	ZIP family metal transporter
Q9HPA3	VNG_1732C	-0.0225	-0.433	-0.411	0.838	0.00119	0.00251	0.887	0.00694	0.0101	FALSE	FALSE	FALSE	FALSE	FALSE	0	Potassium channel domain-containing protein
Q9HPA6	htlB	-0.32	0.118	0.438	0.00127	0.164	0.000117	0.0152	0.271	0.0011	FALSE	FALSE	FALSE	FALSE	FALSE	0	DUF106 family protein
Q9HPA9	trkH2	0.143	0.381	0.238	0.374	0.0277	0.164	0.573	0.0667	0.258	FALSE	FALSE	FALSE	FALSE	FALSE	0	TRK potassium uptake system protein
Q9HPD6	VNG_1687C	0.202	0.224	0.0227	0.0434	0.0269	0.815	0.146	0.0664	0.856	FALSE	FALSE	FALSE	FALSE	FALSE	0	Major facilitator superfamily transport protein
Q9HPE0	cruF	-0.454	0.156	0.61	0.153	0.612	0.0721	0.329	0.699	0.137	FALSE	FALSE	FALSE	FALSE	TRUE	9	Bisanhydrobacterioruberin hydratase
Q9HPE3	VNG_1678H	0.247	-0.1	-0.347	0.156	0.552	0.0628	0.334	0.655	0.123	FALSE	FALSE	FALSE	FALSE	FALSE	0	DUF2178 family protein
Q9HPE5	VNG_1675H	0.0208	-0.359	-0.379	0.838	0.00282	0.00257	0.887	0.0132	0.0102	FALSE	FALSE	FALSE	FALSE	FALSE	0	J domain-containing protein
Q9HPG0	VNG_1655H	-1.05	-1.09	-0.0376	0.00316	0.00245	0.905	0.0219	0.012	0.927	FALSE	FALSE	FALSE	FALSE	FALSE	0	Uncharacterized protein
Q9HPH4	cbiM	-1.8	0.176	1.97	0.243	0.907	0.221	0.417	0.927	0.33	FALSE	FALSE	FALSE	FALSE	TRUE	12	Putative cobalt transport protein CbiM
Q9HPH6	cbiQ	0.478	0.0845	-0.394	0.0018	0.511	0.00915	0.0164	0.619	0.0286	FALSE	FALSE	FALSE	FALSE	FALSE	0	ABC-type transport system permease protein(Probable substrate cobalt)
Q9HPI3	ccp	0.386	0.879	0.494	0.0915	0.000981	0.0433	0.236	0.0062	0.0914	FALSE	FALSE	FALSE	FALSE	FALSE	0	Cytochrome aa3 controlling protein
Q9HPK3	cysT2	0.225	-0.0916	-0.317	0.619	0.84	0.505	0.76	0.876	0.6	FALSE	FALSE	FALSE	FALSE	TRUE	14	ABC-type transport system permease protein(Probable substrate sulfate/thiosulfate/molybdate)
Q9HPQ2	trp6	0.281	0.156	-0.124	0.00164	0.0487	0.123	0.016	0.107	0.209	FALSE	FALSE	FALSE	FALSE	FALSE	0	Daunorubicin resistance ABC transporter ATP-binding protein
Q9HPQ5	htr8	-0.0478	-0.0584	-0.0105	0.515	0.428	0.89	0.681	0.551	0.915	FALSE	FALSE	FALSE	FALSE	FALSE	0	Htr8 transducer
Q9HPQ7	VNG_1519H	-0.596	-0.47	0.126	0.00325	0.0145	0.487	0.022	0.043	0.586	FALSE	FALSE	FALSE	FALSE	TRUE	1	DUF2892 family protein
Q9HPR0	VNG_1514H	0.92	0.35	-0.571	0.0445	0.416	0.212	0.146	0.541	0.319	FALSE	FALSE	FALSE	FALSE	TRUE	14	DUF649 family protein
Q9HPT0	VNG_1484H	-0.045	0.216	0.261	0.431	0.00159	0.000476	0.621	0.00906	0.00283	FALSE	FALSE	FALSE	FALSE	FALSE	0	Uncharacterized protein
Q9HPT7	VNG_1476C	-0.0359	-0.503	-0.468	0.536	3.18e-07	1.31e-06	0.703	3.08e-05	3.8e-05	FALSE	FALSE	FALSE	FALSE	FALSE	0	RND superfamily permease
Q9HPV6	VNG_1455H	-0.32	0.298	0.618	0.252	0.284	0.044	0.426	0.418	0.0914	FALSE	FALSE	FALSE	FALSE	TRUE	1	DoxX domain protein
Q9HPW7	VNG_1440H	0.0402	0.286	0.245	0.661	0.00644	0.0198	0.78	0.0253	0.0506	FALSE	FALSE	FALSE	FALSE	FALSE	0	Uncharacterized protein
Q9HPX5	htlA	0.0797	0.237	0.157	0.234	0.00231	0.0336	0.413	0.0118	0.0752	FALSE	FALSE	FALSE	FALSE	FALSE	0	AI-2E family transport protein
Q9HPY9	VNG_1409C	-0.124	1.02	1.14	0.887	0.256	0.224	0.915	0.39	0.33	FALSE	FALSE	FALSE	FALSE	TRUE	6	DUF63 family protein
Q9HPZ0	ush	-0.425	-0.628	-0.203	0.0204	0.00169	0.253	0.08	0.00929	0.37	FALSE	FALSE	FALSE	FALSE	FALSE	0	5'-nucleotidase family hydrolase
Q9HQ04	mscS2	0.00567	0.417	0.411	0.945	0.000126	0.000216	0.955	0.00132	0.00166	FALSE	FALSE	FALSE	FALSE	FALSE	0	Mechanosensitive channel protein MscS
Q9HQ05	VNG_1387H	-0.539	-0.654	-0.115	0.0221	0.0075	0.61	0.0854	0.0272	0.696	FALSE	FALSE	FALSE	FALSE	FALSE	0	Uncharacterized protein
Q9HQ15	VNG_1375C	0.0911	-0.0343	-0.125	0.263	0.667	0.147	0.443	0.744	0.236	FALSE	FALSE	FALSE	FALSE	FALSE	0	histidine kinase
Q9HQ30	VNG_1355H	-0.312	-0.191	0.121	0.000799	0.0212	0.138	0.0129	0.0567	0.226	FALSE	FALSE	FALSE	FALSE	FALSE	0	DUF304 domain protein
Q9HQ31	VNG_1353C	-0.0297	0.201	0.231	0.591	0.00218	0.00105	0.744	0.0113	0.00544	FALSE	FALSE	FALSE	FALSE	FALSE	0	DUF304 domain protein
Q9HQ54	VNG_1323C	0.0813	0.089	0.00775	0.0793	0.0571	0.865	0.218	0.118	0.906	FALSE	FALSE	FALSE	FALSE	FALSE	0	Pectin lyase domain protein
Q9HQ64	sdhD.1	-0.224	0.73	0.954	0.28	0.00248	0.000404	0.466	0.012	0.00256	FALSE	FALSE	FALSE	FALSE	FALSE	0	Membrane anchor
Q9HQ81	trkH1	-0.0183	0.14	0.158	0.892	0.307	0.27	0.917	0.438	0.383	FALSE	FALSE	FALSE	FALSE	FALSE	0	TRK potassium uptake system protein
Q9HQA7	VNG_1249C	-0.0581	0.0885	0.147	0.408	0.215	0.0581	0.603	0.338	0.115	FALSE	FALSE	FALSE	FALSE	FALSE	0	ABC-type transport system permease protein
Q9HQB9	VNG_1234C	-0.0727	-0.0217	0.051	0.463	0.825	0.62	0.635	0.87	0.704	FALSE	FALSE	FALSE	FALSE	FALSE	0	Sensor box histidine kinase
Q9HQF3	hcpD	-0.69	-0.884	-0.195	0.00264	0.00035	0.343	0.0197	0.00309	0.456	FALSE	FALSE	FALSE	FALSE	TRUE	4	Halocyanin HcpD
Q9HQG2	VNG_1178H	0.791	-0.225	-1.02	0.0186	0.463	0.0055	0.0761	0.576	0.0191	FALSE	FALSE	FALSE	FALSE	TRUE	9	Uncharacterized protein
Q9HQH2	VNG_1164C	0.106	0.349	0.243	0.118	7.27e-05	0.00246	0.279	0.000949	0.0101	FALSE	FALSE	FALSE	FALSE	FALSE	0	Mechanosensitive channel protein MscS
Q9HQM1	VNG_1095H	0.156	0.279	0.123	0.674	0.455	0.75	0.78	0.575	0.8	FALSE	FALSE	FALSE	FALSE	TRUE	14	Uncharacterized protein
Q9HQN6	menA	-0.263	-0.178	0.0847	0.0171	0.0887	0.419	0.0723	0.169	0.526	FALSE	FALSE	FALSE	FALSE	FALSE	0	1,4-dihydroxy-2-naphthoate octaprenyltransferase
Q9HQP2	tot	-0.119	0.129	0.248	0.192	0.158	0.0158	0.381	0.265	0.0429	FALSE	FALSE	FALSE	FALSE	FALSE	0	dolichyl-phosphooligosaccharide-protein glycotransferase
Q9HQP3	exoM	0.151	0.122	-0.0289	0.0153	0.0427	0.622	0.0686	0.0947	0.704	FALSE	FALSE	FALSE	FALSE	FALSE	0	Succinoglycan biosynthesis protein
Q9HQQ3	VNG_1056C	-0.952	-1.53	-0.582	0.129	0.0207	0.361	0.297	0.0558	0.473	FALSE	FALSE	FALSE	FALSE	TRUE	4	AlkP-core domain protein
Q9HQQ5	ptp	0.104	0.35	0.246	0.345	0.00524	0.0436	0.549	0.0216	0.0914	FALSE	FALSE	FALSE	FALSE	FALSE	0	Probable flippase AglR
Q9HQQ6	gtl	0.0613	0.43	0.368	0.382	1.66e-05	0.000126	0.575	0.000372	0.00111	FALSE	FALSE	FALSE	FALSE	FALSE	0	Dolichyl-phosphate glucosyltransferase AglJ
Q9HQQ8	VNG_1050H	-0.837	-0.216	0.621	0.372	0.816	0.523	0.573	0.868	0.611	FALSE	FALSE	FALSE	FALSE	TRUE	10	TRAM domain protein
Q9HQR9	VNG_1034H	0.106	0.523	0.417	0.192	8.1e-06	0.000135	0.381	0.000214	0.00112	FALSE	FALSE	FALSE	FALSE	FALSE	0	Uncharacterized protein
Q9HQS2	pgsA	0.291	-0.0921	-0.383	0.00164	0.241	0.00023	0.016	0.373	0.00172	FALSE	FALSE	FALSE	FALSE	FALSE	0	CDP-diacylglycerol-glycerol-3-phosphate 3-phosphatidyltransferase
Q9HQU6	VNG_0999H	-0.663	0.357	1.02	0.444	0.677	0.265	0.625	0.752	0.38	FALSE	FALSE	FALSE	FALSE	TRUE	14	Uncharacterized protein
Q9HQV1	VNG_0993H	0.207	-0.194	-0.401	0.0542	0.0692	0.00157	0.17	0.139	0.00736	FALSE	FALSE	FALSE	FALSE	FALSE	0	Uncharacterized protein
Q9HQV2	VNG_0992H	0.0628	-0.256	-0.318	0.431	0.00511	0.00143	0.621	0.0216	0.0068	FALSE	FALSE	FALSE	FALSE	FALSE	0	Secreted glycoprotein
Q9HQW3	VNG_0979H	0.026	0.215	0.189	0.929	0.462	0.535	0.943	0.576	0.62	FALSE	FALSE	FALSE	FALSE	TRUE	13	Glycerophosphoryl diester phosphodiesterase membrane domain-containing protein
Q9HQY4	fapJ	-0.127	-0.364	-0.236	0.782	0.435	0.625	0.86	0.555	0.705	FALSE	FALSE	FALSE	FALSE	TRUE	1	Archaellar motor/biogenesis protein ArlJ
Q9HR01	VNG_0927C	-0.299	-0.976	-0.677	0.63	0.13	0.304	0.764	0.228	0.419	FALSE	FALSE	FALSE	FALSE	TRUE	2	Uncharacterized protein
Q9HR05	sfuB	-1.27	-0.413	0.859	0.00117	0.211	0.0203	0.0148	0.333	0.0514	FALSE	FALSE	FALSE	FALSE	TRUE	8	ABC-type transport system permease protein
Q9HR07	VNG_0920H	-0.0606	-0.133	-0.0728	0.399	0.0761	0.335	0.596	0.149	0.45	FALSE	FALSE	FALSE	FALSE	FALSE	0	Glycosyltransferase RgtA/B/C/D-like domain-containing protein
Q9HR13	VNG_0913H	0.0841	0.0245	-0.0596	0.128	0.645	0.292	0.297	0.727	0.404	FALSE	FALSE	FALSE	FALSE	FALSE	0	Uncharacterized protein
Q9HR14	VNG_0911H	1.46	0.392	-1.07	0.0727	0.612	0.196	0.206	0.699	0.301	FALSE	FALSE	FALSE	FALSE	TRUE	5	C2H2-type domain-containing protein
Q9HR16	putP	0.0598	0.0658	0.00598	0.381	0.336	0.932	0.575	0.464	0.945	FALSE	FALSE	FALSE	FALSE	FALSE	0	Proline permease
Q9HR22	rbsC2	0.0416	-0.185	-0.227	0.622	0.041	0.0194	0.76	0.0919	0.0503	FALSE	FALSE	FALSE	FALSE	FALSE	0	ABC-type transport system permease protein(Probable substrate sugar)
Q9HR23	rbsC1	-0.0908	-0.439	-0.348	0.486	0.00369	0.0195	0.648	0.0168	0.0503	FALSE	FALSE	FALSE	FALSE	FALSE	0	ABC-type transport system permease protein(Probable substrate sugar)
Q9HR41	traB	-0.112	0.0367	0.149	0.0785	0.546	0.0301	0.218	0.651	0.0702	FALSE	FALSE	FALSE	FALSE	FALSE	0	Possible signaling protein
Q9HR54	VNG_0858C	-0.124	-0.00492	0.119	0.0167	0.916	0.0256	0.0715	0.929	0.0627	FALSE	FALSE	FALSE	FALSE	FALSE	0	Probable rhomboid family protease
Q9HR62	VNG_0846C	0.0465	-0.163	-0.209	0.655	0.132	0.0688	0.78	0.228	0.132	FALSE	FALSE	FALSE	FALSE	FALSE	0	VKGC domain protein
Q9HR80	VNG_0822C	-0.182	0.31	0.492	0.0319	0.00113	2.22e-05	0.116	0.0067	0.000341	FALSE	FALSE	FALSE	FALSE	FALSE	0	Type II secretion system protein GspF domain-containing protein
Q9HR88	htr18	-0.0211	-0.3	-0.278	0.717	0.000111	0.000331	0.799	0.00124	0.00214	FALSE	FALSE	FALSE	FALSE	FALSE	0	Htr18 transducer
Q9HR94	tatA	0.194	-0.441	-0.635	0.0673	0.000465	2.03e-05	0.192	0.00376	0.000329	FALSE	FALSE	FALSE	FALSE	FALSE	0	Sec-independent protein translocase proteinTatA
Q9HRA1	htr6	-0.0722	-0.24	-0.168	0.433	0.0175	0.0933	0.621	0.049	0.168	FALSE	FALSE	FALSE	FALSE	FALSE	0	Htr6 transducer
Q9HRB0	VNG_0779C	0.183	-0.491	-0.674	0.601	0.173	0.0797	0.747	0.284	0.148	FALSE	FALSE	FALSE	FALSE	FALSE	0	S1 motif domain-containing protein
Q9HRC5	VNG_0759H	-0.179	-0.209	-0.03	0.0185	0.00763	0.676	0.0761	0.0272	0.747	FALSE	FALSE	FALSE	FALSE	FALSE	0	Lipoprotein
Q9HRC9	VNG_0754C	0.495	-0.0282	-0.523	0.00597	0.857	0.00552	0.0355	0.884	0.0191	FALSE	FALSE	FALSE	FALSE	FALSE	0	Glutamate/valine-rich protein
Q9HRD0	ylnA	0.0798	0.472	0.392	0.32	2.49e-05	0.000242	0.515	0.000483	0.00176	FALSE	FALSE	FALSE	FALSE	FALSE	0	Phosphate transporter
Q9HRE2	VNG_0737H	0.423	0.875	0.452	0.643	0.343	0.635	0.773	0.471	0.711	FALSE	FALSE	FALSE	FALSE	TRUE	11	Uncharacterized protein
Q9HRF2	VNG_0727C	-0.247	-0.0132	0.233	0.00153	0.838	0.00319	0.0159	0.876	0.0119	FALSE	FALSE	FALSE	FALSE	FALSE	0	MATE efflux family protein
Q9HRF5	VNG_0724H	-1.22	0.523	1.74	0.0392	0.345	0.00753	0.137	0.472	0.0238	FALSE	FALSE	FALSE	FALSE	TRUE	1	Uncharacterized protein
Q9HRF7	dip2	0.0732	0.253	0.18	0.479	0.0245	0.109	0.644	0.0631	0.188	FALSE	FALSE	FALSE	FALSE	FALSE	0	DNA damage-inducible protein
Q9HRG6	VNG_0708H	0.45	0.595	0.145	0.216	0.109	0.696	0.399	0.198	0.765	FALSE	FALSE	FALSE	FALSE	TRUE	2	Uncharacterized protein
Q9HRH2	yvgX	-0.0875	0.071	0.158	0.196	0.289	0.0333	0.381	0.42	0.0751	FALSE	FALSE	FALSE	FALSE	FALSE	0	Molybdenum-binding protein
Q9HRH6	VNG_0692C	-0.0575	-0.00604	0.0515	0.354	0.921	0.425	0.557	0.931	0.531	FALSE	FALSE	FALSE	FALSE	FALSE	0	ABC-type transport system permease protein
Q9HRH7	VNG_0690C	-0.0216	-0.047	-0.0253	0.711	0.425	0.678	0.798	0.55	0.747	FALSE	FALSE	FALSE	FALSE	FALSE	0	ABC-type transport system permease protein
Q9HRJ4	VNG_0670H	-0.307	-0.842	-0.535	0.0323	1.22e-05	0.00136	0.116	0.000297	0.0066	FALSE	FALSE	FALSE	FALSE	FALSE	0	Small CPxCG-related zinc finger protein
Q9HRJ5	VNG_0669H	-0.464	-0.0992	0.364	0.0153	0.565	0.0568	0.0686	0.663	0.113	FALSE	FALSE	FALSE	FALSE	FALSE	0	ABC-type transport system permease protein
Q9HRJ7	trp4	0.049	0.636	0.587	0.683	8.38e-05	0.000273	0.785	0.00102	0.00191	FALSE	FALSE	FALSE	FALSE	FALSE	0	ABC transporter, ATP-binding protein homolog
Q9HRJ9	coxB1	0.109	-0.464	-0.573	0.472	0.00701	0.00222	0.639	0.0269	0.00945	FALSE	FALSE	FALSE	FALSE	FALSE	0	cytochrome-c oxidase
Q9HRK1	coxC	0.284	-0.371	-0.655	0.43	0.307	0.0941	0.621	0.438	0.168	FALSE	FALSE	FALSE	FALSE	FALSE	0	Cox-type terminal oxidase subunit III
Q9HRK2	VNG_0660H	-1.65	-3.01	-1.36	0.198	0.0272	0.306	0.381	0.0664	0.42	FALSE	FALSE	FALSE	FALSE	TRUE	12	Cox cluster protein
Q9HRL1	ndhG3	-0.00353	0.209	0.212	0.962	0.0123	0.0143	0.969	0.0384	0.0396	FALSE	FALSE	FALSE	FALSE	FALSE	0	NADH dehydrogenase/oxidoreductase
Q9HRL2	nuoM	-0.0638	0.241	0.304	0.6	0.062	0.0276	0.747	0.126	0.0666	FALSE	FALSE	FALSE	FALSE	FALSE	0	F420H2:quinone oxidoreductase chain M
Q9HRL3	nuoL	0.0297	0.14	0.111	0.75	0.147	0.266	0.83	0.247	0.38	FALSE	FALSE	FALSE	FALSE	FALSE	0	F420H2:quinone oxidoreductase chain L
Q9HRL4	nolC	0.89	-0.377	-1.27	0.218	0.594	0.1	0.399	0.689	0.177	FALSE	FALSE	FALSE	FALSE	TRUE	4	NADH dehydrogenase-like complex subunit K
Q9HRL8	ndhG4	-0.0434	0.135	0.178	0.607	0.123	0.0569	0.752	0.219	0.113	FALSE	FALSE	FALSE	FALSE	FALSE	0	NADH dehydrogenase/oxidoreductase
Q9HRM1	nolB	-0.01	-0.155	-0.145	0.902	0.0729	0.104	0.925	0.145	0.182	FALSE	FALSE	FALSE	FALSE	FALSE	0	NADH dehydrogenase-like complex subunit A
Q9HRM4	VNG_0631C	0.838	0.486	-0.352	0.104	0.33	0.496	0.258	0.461	0.593	FALSE	FALSE	FALSE	FALSE	TRUE	3	Glycosyltransferase RgtA/B/C/D-like domain-containing protein
Q9HRN3	edp	-0.0988	-0.371	-0.273	0.423	0.0076	0.0463	0.618	0.0272	0.0956	FALSE	FALSE	FALSE	FALSE	FALSE	0	Proteinase IV homolog
Q9HRN5	pchA2	0.0728	0.143	0.0706	0.301	0.0526	0.336	0.492	0.111	0.45	FALSE	FALSE	FALSE	FALSE	FALSE	0	Ion channel pore / TrkA domain protein
Q9HRN6	htr16	0.138	-0.246	-0.384	0.113	0.0091	0.000468	0.274	0.0311	0.00283	FALSE	FALSE	FALSE	FALSE	FALSE	0	Htr16 transducer
Q9HRQ6	VNG_0591C	0.487	-0.183	-0.67	0.000939	0.14	7.58e-05	0.0135	0.237	0.000849	FALSE	FALSE	FALSE	FALSE	FALSE	0	ArsR family transcription regulator
Q9HRQ8	VNG_0587H	0.0391	-0.0407	-0.0797	0.669	0.657	0.408	0.78	0.735	0.516	FALSE	FALSE	FALSE	FALSE	FALSE	0	Uncharacterized protein
Q9HRQ9	hcpE	0.12	-0.186	-0.305	0.371	0.174	0.0403	0.573	0.284	0.0868	FALSE	FALSE	FALSE	FALSE	FALSE	0	Halocyanin HcpE
Q9HRR0	VNG_0585H	0.138	0.0424	-0.0956	0.116	0.616	0.286	0.277	0.699	0.398	FALSE	FALSE	FALSE	FALSE	FALSE	0	Uncharacterized protein
Q9HRR2	cyb	0.0379	-0.31	-0.348	0.695	0.00535	0.00327	0.796	0.0216	0.012	FALSE	FALSE	FALSE	FALSE	FALSE	0	Cytochrome b6
Q9HRR3	petD	-0.0846	0.257	0.342	0.168	0.000553	5.75e-05	0.346	0.00413	0.000669	FALSE	FALSE	FALSE	FALSE	FALSE	0	Cytochrome bc1 complex cytochrome b/c subunit
Q9HRR4	VNG_0581H	0.109	0.0348	-0.0746	0.556	0.851	0.7	0.718	0.882	0.765	FALSE	FALSE	FALSE	FALSE	FALSE	0	Uncharacterized protein
Q9HRR6	VNG_0578H	0.969	0.841	-0.128	2.5e-05	0.000106	0.455	0.00243	0.00123	0.559	FALSE	FALSE	FALSE	FALSE	FALSE	0	Uncharacterized protein
Q9HRS0	VNG_0573C	-0.517	-0.52	-0.00211	0.000151	0.000145	0.984	0.00665	0.00141	0.99	FALSE	FALSE	FALSE	FALSE	FALSE	0	Blue (type 1) copper domain-containing protein
Q9HRS2	mrpE	-0.0842	0.147	0.231	0.0804	0.00522	0.000198	0.219	0.0216	0.00156	FALSE	FALSE	FALSE	FALSE	FALSE	0	Mrp-type sodium/proton antiporter system subunit
Q9HRS5	mrpB1	0.167	0.366	0.199	0.0549	0.000402	0.0315	0.17	0.00335	0.0727	FALSE	FALSE	FALSE	FALSE	FALSE	0	Mrp-type sodium/proton antiporter system subunitB1
Q9HRS6	mrpB2	0.242	0.246	0.00448	0.465	0.457	0.99	0.635	0.576	0.99	FALSE	FALSE	FALSE	FALSE	FALSE	0	Mrp-type sodium/proton antiporter system subunitB2
Q9HRS8	ndhG2	-0.294	-0.0709	0.223	0.00136	0.355	0.0119	0.0152	0.476	0.0351	FALSE	FALSE	FALSE	FALSE	FALSE	0	NADH dehydrogenase/oxidoreductase
Q9HRT0	mrpD2	-0.165	0.175	0.34	0.011	0.00789	4.56e-05	0.057	0.0277	0.000582	FALSE	FALSE	FALSE	FALSE	FALSE	0	Mrp-type sodium/proton antiporter system subunitD2
Q9HRT4	VNG_0555C	0.0356	-0.103	-0.139	0.402	0.0254	0.00607	0.597	0.0643	0.02	FALSE	FALSE	FALSE	FALSE	FALSE	0	DUF2298 family protein
Q9HRU7	VNG_0537C	0.124	0.0869	-0.0366	0.137	0.287	0.662	0.312	0.419	0.735	FALSE	FALSE	FALSE	FALSE	FALSE	0	TRAP-type transport system permease protein
Q9HRW2	VNG_0516H	-0.974	1.67	2.64	0.502	0.257	0.0947	0.667	0.39	0.168	FALSE	FALSE	FALSE	FALSE	TRUE	9	Uncharacterized protein
Q9HRX1	VNG_0505C	0.0503	0.0865	0.0362	0.722	0.543	0.806	0.802	0.65	0.85	FALSE	FALSE	FALSE	FALSE	FALSE	0	DUF21/CBS domain protein
Q9HRZ7	VNG_0472H	-0.0159	0.346	0.362	0.796	4.66e-05	4.6e-05	0.864	0.000714	0.000582	FALSE	FALSE	FALSE	FALSE	FALSE	0	DUF2178 family protein
Q9HS03	VNG_0466C	0.42	-0.144	-0.563	0.358	0.75	0.242	0.558	0.814	0.356	FALSE	FALSE	FALSE	FALSE	TRUE	13	ABC-2 type transporter transmembrane domain-containing protein
Q9HS05	VNG_0463C	-0.701	-0.338	0.363	0.162	0.489	0.477	0.342	0.603	0.576	FALSE	FALSE	FALSE	FALSE	TRUE	3	Uncharacterized protein
Q9HS11	pstC2	-0.262	-0.145	0.117	0.00238	0.0603	0.138	0.0193	0.124	0.226	FALSE	FALSE	FALSE	FALSE	FALSE	0	Phosphate transport system permease protein
Q9HS12	pstA2	-0.394	-0.0877	0.307	0.00017	0.282	0.00209	0.00665	0.416	0.00914	FALSE	FALSE	FALSE	FALSE	FALSE	0	Phosphate transport system permease protein PstA
Q9HS26	nhaC1	-0.0223	0.154	0.177	0.815	0.121	0.0919	0.879	0.216	0.166	FALSE	FALSE	FALSE	FALSE	FALSE	0	Na+/H+ antiporter
Q9HS33	yfmO2	0.0958	0.243	0.147	0.127	0.00103	0.0321	0.297	0.00627	0.0729	FALSE	FALSE	FALSE	FALSE	FALSE	0	Major facilitator superfamily transport protein
Q9HS47	VNG_0408H	-0.088	-0.0524	0.0356	0.705	0.821	0.883	0.797	0.869	0.914	FALSE	FALSE	FALSE	FALSE	TRUE	4	Peptidase M48 family protein
Q9HS48	VNG_0407H	-0.823	0.277	1.1	0.0223	0.403	0.00535	0.0854	0.531	0.019	FALSE	FALSE	FALSE	FALSE	TRUE	9	Uncharacterized protein
Q9HS59	VNG_0393C	-0.0073	0.0766	0.0839	0.867	0.0936	0.0801	0.904	0.177	0.148	FALSE	FALSE	FALSE	FALSE	FALSE	0	DUF373 family protein
Q9HS82	VNG_0361C	0.124	0.048	-0.0758	0.581	0.83	0.746	0.736	0.872	0.8	FALSE	FALSE	FALSE	FALSE	FALSE	0	Rhomboid family protease
Q9HS84	VNG_0359C	-0.109	-0.335	-0.226	0.196	0.000868	0.0167	0.381	0.00562	0.045	FALSE	FALSE	FALSE	FALSE	FALSE	0	Ribonuclease BN
Q9HS86	htr14	-0.249	-0.151	0.0984	0.000908	0.0242	0.137	0.0135	0.0628	0.226	FALSE	FALSE	FALSE	FALSE	FALSE	0	Htr14 transducer
Q9HS87	VNG_0354C	0.419	0.254	-0.164	0.000242	0.0105	0.0896	0.00665	0.0349	0.163	FALSE	FALSE	FALSE	FALSE	FALSE	0	Abi/CAAX domain protein
Q9HS88	VNG_0352H	0.367	0.0392	-0.327	0.00338	0.714	0.00938	0.0223	0.786	0.029	FALSE	FALSE	FALSE	FALSE	FALSE	0	Homolog to Sec-independent protein translocasesubunit TatA
Q9HSA0	VNG_0331H	-0.136	0.105	0.241	0.197	0.311	0.037	0.381	0.442	0.0811	FALSE	FALSE	FALSE	FALSE	FALSE	0	DUF3007 family protein
Q9HSA2	caaX	0.311	0.238	-0.0737	0.00102	0.00716	0.367	0.0135	0.027	0.475	FALSE	FALSE	FALSE	FALSE	FALSE	0	Peptidase M48 family protein (Homolog to CAAXprenyl protease)
Q9HSA7	VNG_0322H	0.376	-0.435	-0.811	0.000274	6.74e-05	8.7e-08	0.00665	0.000949	5.07e-06	FALSE	FALSE	FALSE	FALSE	FALSE	0	NfeD domain protein
Q9HSA8	ids	-0.229	0.029	0.258	0.000984	0.61	0.000521	0.0135	0.699	0.00297	FALSE	FALSE	FALSE	FALSE	FALSE	0	Bifunctional short chain isoprenyl diphosphate synthase
Q9HSB1	dpg	0.496	-0.312	-0.808	0.0905	0.273	0.0131	0.236	0.408	0.0378	FALSE	FALSE	FALSE	FALSE	TRUE	12	Dolichol-P-glucose synthetase
Q9HSF1	VNG_0262C	0.252	-0.0911	-0.343	0.00246	0.206	0.000275	0.0193	0.327	0.00191	FALSE	FALSE	FALSE	FALSE	FALSE	0	DHH/RecJ family phosphoesterase
Q9HSG4	VNG_0244H	1.63	1.46	-0.174	0.152	0.198	0.879	0.329	0.318	0.914	FALSE	FALSE	FALSE	FALSE	TRUE	5	Yip1 domain protein
Q9HSH3	VNG_0230C	-0.0306	-0.171	-0.14	0.595	0.00883	0.0318	0.746	0.0306	0.0729	FALSE	FALSE	FALSE	FALSE	FALSE	0	DUF2070 family protein
Q9HSH8	VNG_0222C	0.475	0.546	0.0706	0.32	0.256	0.886	0.515	0.39	0.914	FALSE	FALSE	FALSE	FALSE	TRUE	13	DUF11/DUF58 family protein
Q9HSJ6	VNG_0197C	0.0899	0.325	0.235	0.252	0.00067	0.0095	0.426	0.00475	0.0291	FALSE	FALSE	FALSE	FALSE	FALSE	0	UPF0104 family protein
Q9HSK3	VNG_0188H	-0.0325	0.00429	0.0368	0.673	0.955	0.647	0.78	0.961	0.722	FALSE	FALSE	FALSE	FALSE	FALSE	0	Major facilitator superfamily transport protein
Q9HSL1	VNG_0178H	-0.000392	-0.415	-0.414	0.997	0.00374	0.00507	0.997	0.0168	0.0182	FALSE	FALSE	FALSE	FALSE	FALSE	0	Homolog to restriction system mrr
Q9HSL5	cat1	0.194	-0.00245	-0.196	0.00501	0.967	0.00614	0.031	0.967	0.02	FALSE	FALSE	FALSE	FALSE	FALSE	0	Cationic amino acid transporter
Q9HSN5	zntA	0.0162	-0.199	-0.215	0.877	0.074	0.0653	0.908	0.147	0.127	FALSE	FALSE	FALSE	FALSE	FALSE	0	P-type transport ATPase (Probable substratezinc/cadmium)
Q9HSQ1	VNG_0130H	1.64	1.52	-0.117	0.107	0.132	0.908	0.265	0.228	0.927	FALSE	FALSE	FALSE	FALSE	TRUE	6	Uncharacterized protein
Q9HSQ7	trp1	0.0263	0.168	0.142	0.785	0.0982	0.175	0.86	0.183	0.272	FALSE	FALSE	FALSE	FALSE	FALSE	0	ABC transport protein
Q9HST7	VNG_0080H	0.901	-0.306	-1.21	0.0542	0.487	0.0173	0.17	0.603	0.0462	FALSE	FALSE	FALSE	FALSE	TRUE	4	VanZ family protein
Q9HSW2	VNG_0050C	0.466	0.304	-0.162	0.0136	0.0875	0.365	0.0648	0.169	0.474	FALSE	FALSE	FALSE	FALSE	TRUE	1	Probable RfbX family transport protein
Q9HT01	VNG_0005H	-0.0235	0.11	0.133	0.635	0.0396	0.0194	0.767	0.09	0.0503	FALSE	FALSE	FALSE	FALSE	FALSE	0	Dolichyl-diphosphooligosaccharide--protein glycosyltransferase
Q9HT02	VNG_0003C	0.0107	-0.325	-0.335	0.877	0.000255	0.000282	0.908	0.00232	0.00191	FALSE	FALSE	FALSE	FALSE	FALSE	0	ABC transporter permease
Q9HT04	VNG_0001H	0.249	-0.715	-0.964	0.0106	6.29e-07	2.55e-08	0.0563	3.66e-05	1.86e-06	FALSE	FALSE	FALSE	FALSE	FALSE	0	Secreted glycoprotein

## Sheet: Unique Proteins Identified
Proteins identified in the different brines (2 unique/significant peptides per protein + Protein present in at least 3/5 biological repliates)															Proteins uniquely identifed in each condition
BSS-LS		BSS		E1		E2		M1		M2		M4			29R (unique)	29 (unique)		BSSR (unique)	BSS (unique)		E1R (unique)	E1 (unique)		E2R (unique)	E2 (unique)		M1R (unique)	M1 (unique)		M2R (Unique)	M2 (Unique)		M4R (Unique)	M4 (Unique)
Non-Irradiated	Irradiated	Non-Irradiated	Irradiated	Non-Irradiated	Irradiated	Non-Irradiated	Irradiated	Non-Irradiated	Irradiated	Non-Irradiated	Irradiated	Non-Irradiated	Irradiated		P57687	Q9HHW6		P57684	O54596		Q9HHS6	Q9HPU7		Q9HHP6	Q9HN46		Q9HMW3	O54596		Q9HN46	Q9HHW6		Q9HP95	P0DMH8
P02945	P02945	P02945	P02945	P02945	P02945	P02945	P02945	P02945	P02945	P02945	P02945	P02945	P02945		Q9HPD9	Q9HMW2		P57687	Q9HQQ8		Q9HPE0	Q9HHJ0		Q9HPE3	Q9HPU7		Q9HN79	Q9HMF5		Q9HHS6	Q9HMF5		Q9HPA2	Q9HN46
P0DME1	P0DME1	P0DME1	P0DME1	P0DME1	P0DME1	P0DME1	P0DME1	P0DME1	P0DME1	P0DME1	P0DME1	P0DME1	P0DME1		Q9HHS6	Q9HR14		Q9HRP0	Q9HR14		Q9HRS9	Q9HMF5		Q9HQZ1	Q9HHJ0		Q9HND9	Q9HN03		Q9HP39	Q9HMW2		Q9HPQ3	Q9HHJ0
P0DMH8	P0DMH8	P0DMH8	P0DMH8	P0DMH8	P0DMH8	P0DMH8	P0DMH8	P0DMH8	P0DMH8	P0DMI3	P0DMH8	P0DMH8	P0DMI3		Q9HMC0	Q9HS87		Q9HHQ7	Q9HRQ7		Q9HS87	Q9HMF7		Q9HRE2	Q9HM75		Q9HNH9	Q9HN54		Q9HQZ1	Q9HN93		Q9HRS7	Q9HMB1
P0DMI3	P0DMI3	P0DMI3	P0DMI3	P0DMI3	P0DMI3	P0DMI3	P0DMI3	P0DMI3	P0DMI3	P0DMI4	P0DMI3	P0DMI3	P0DMI4		Q9HMH6	Q9HNA7		Q9HHS6	Q9HQU3		Q9HNN0	Q9HMH6		Q9HQU6	Q9HN93		Q9HNY2	Q9HPE3		Q9HR05	Q9HQQ3		Q9HSE5	Q9HMF5
P0DMI4	P0DMI4	P0DMI4	P0DMI4	P0DMI4	P0DMI4	P0DMI4	P0DMI4	P0DMI4	P0DMI4	P0DMI5	P0DMI4	P0DMI4	P0DMI5		Q9HPE0	Q9HP86		Q9HM75	Q9HNX1		Q9HQU6	Q9HMW2		Q9HP12	Q9HP39		Q9HPD6	Q9HQQ8		Q9HR14	Q9HQU3		Q9HNN0	Q9HMF7
P0DMI5	P0DMI5	P0DMI5	P0DMI5	P0DMI5	P0DMI5	P0DMI5	P0DMI5	P0DMI5	P0DMI5	P13075	P0DMI5	P0DMI5	P13075		Q9HPQ3			Q9HMB1	Q9HNA7			Q9HN03		Q9HS48	Q9HQU3		Q9HPY9	Q9HRQ7		Q9HRR6	Q9HNA7		Q9HRE2	Q9HMG7
P13075	P13075	P13075	P13075	P13075	P13075	P13075	P13075	P13075	P13075	P13077	P13075	P13075	P13077		Q9HQW3			Q9HN54	Q9HMF7			Q9HN90			Q9HR14		Q9HQZ1	Q9HRS9		Q9HSW2	Q9HHR9			Q9HMW2
P13077	P13077	P13077	P13077	P13077	P13077	P13077	P13077	P13077	P13077	P13078	P13077	P13077	P13078		Q9HQZ1			Q9HPK3				Q9HN93			Q9HRR6		Q9HRJ7	Q9HNA7		Q9HNR7	Q9HI03			Q9HN03
P13078	P13078	P13078	P13078	P13078	P13078	P13078	P13078	P13078	P13078	P33518	P13078	P13078	P33518		Q9HMR5			Q9HRZ7				Q9HNR7			Q9HRS7		Q9HRS6	Q9HNX1		Q9HMR5	Q9HRJ8			Q9HN93
P33518	P33518	P33518	P33518	P33518	P33518	P33518	P33518	P33518	P33518	P57699	P33518	P33518	P57699		Q9HNR7			Q9HST7				Q9HQQ8			Q9HRT3		Q9HS47	Q9HSG4		Q9HRZ7	Q9HR01			Q9HNA7
P57684	P57684	P57699	P57684	P57699	P57699	P57684	P57684	P57699	P57699	P61116	P57699	P57684	P61116		Q9HP95			Q9HSW2				Q9HQU3			Q9HSE5		Q9HSJ6	Q9HNR7		Q9HNX1	Q9HST7			Q9HPE5
P57699	P57687	P61116	P57687	P61116	P61116	P57699	P57699	P61116	P61116	P61118	P61116	P57699	P61118					Q9HSZ7				Q9HR01			Q9HSM3		Q9HP12	Q9HHJ0		Q9HRS7				Q9HPH6
P61116	P57699	P61118	P57699	P61118	P61118	P61116	P61116	P61118	P61118	P71411	P61118	P61116	P71411					Q9HPU4				Q9HR14			Q9HSQ1		Q9HRE2	Q9HRM4						Q9HPY9
P61118	P61116	P71411	P61116	P71411	P71411	P61118	P61118	P71411	P71411	Q9HHN1	P71411	P61118	Q9HHN1					Q9HNH2				Q9HRE2			Q9HSW2		Q9HP66	Q9HPU7						Q9HQQ3
P71411	P61118	Q9HHN1	P61118	Q9HHN1	Q9HHN1	P71411	P71411	Q9HHN1	Q9HHN1	Q9HMD1	Q9HHN1	P71411	Q9HMD1					Q9HSE5				Q9HRR6			Q9HPU4		Q9HPA2							Q9HR05
Q9HHN1	P71411	Q9HMD1	P71411	Q9HMD1	Q9HMD1	Q9HHN1	Q9HHN1	Q9HMD1	Q9HMD1	Q9HND8	Q9HMD1	Q9HHN1	Q9HND8					Q9HMS1				Q9HSQ1			Q9HR01		Q9HRR4							Q9HR14
Q9HMD1	Q9HHN1	Q9HN46	Q9HHN1	Q9HND8	Q9HND8	Q9HMD1	Q9HMD1	Q9HND8	Q9HND8	Q9HNE6	Q9HN46	Q9HMD1	Q9HNE6					Q9HNN0				Q9HQG2			Q9HRF5		Q9HSQ1							Q9HRG6
Q9HND8	Q9HMD1	Q9HND8	Q9HMD1	Q9HNE6	Q9HNE6	Q9HN46	Q9HND8	Q9HNE6	Q9HNE6	Q9HP81	Q9HND8	Q9HN46	Q9HP81					Q9HSH8				Q9HNA7			Q9HNA7		Q9HMR5							Q9HRM4
Q9HNE6	Q9HN46	Q9HNE6	Q9HN46	Q9HP81	Q9HP81	Q9HND8	Q9HNE6	Q9HP81	Q9HP81	Q9HP84	Q9HNE6	Q9HND8	Q9HP84					Q9HRK2				Q9HST7			Q9HST7		Q9HRK2							Q9HRQ6
Q9HP81	Q9HND8	Q9HP81	Q9HND8	Q9HP84	Q9HP84	Q9HNE6	Q9HP81	Q9HP84	Q9HP84	Q9HPB1	Q9HP81	Q9HNE6	Q9HPB1					Q9HP02				Q9HQY1			Q9HRP0		Q9HRZ7							Q9HS87
Q9HP84	Q9HNE6	Q9HP84	Q9HNE6	Q9HPB1	Q9HPB1	Q9HP81	Q9HP84	Q9HPB1	Q9HPB1	Q9HS72	Q9HP84	Q9HP81	Q9HRJ8					Q9HSQ1				Q9HM75			Q9HSG4									Q9HM75
Q9HPB1	Q9HP81	Q9HPB1	Q9HP81	Q9HPU7	Q9HRJ8	Q9HP84	Q9HPB1	Q9HPU7	Q9HRJ8	Q9HSC3	Q9HPB1	Q9HP84	Q9HSC3					Q9HPD9				Q9HSH8			Q9HHW6									Q9HQU3
Q9HPU7	Q9HP84	Q9HPU7	Q9HP84	Q9HRJ8	Q9HS72	Q9HPB1	Q9HRJ8	Q9HS72	Q9HS72	Q9HSQ2	Q9HS72	Q9HPB1	Q9HSQ2									Q9HN46			Q9HMW2									Q9HST7
Q9HQ63	Q9HPB1	Q9HRJ8	Q9HPB1	Q9HS72	Q9HSC3	Q9HPU7	Q9HS72	Q9HSC3	Q9HSC3	O51960	Q9HSC3	Q9HRJ8	O51960									Q9HHW6			Q9HS05									Q9HRP0
Q9HSC3	Q9HPD9	Q9HS72	Q9HPU7	Q9HSC3	Q9HSQ2	Q9HRJ8	Q9HSC3	Q9HSQ2	Q9HSQ2	O52005	Q9HSQ2	Q9HS72	O52005									Q9HPQ3												Q9HMG0
Q9HSQ2	Q9HPU7	Q9HSC3	Q9HRJ8	Q9HSQ2	O51960	Q9HS72	Q9HSQ2	O51960	O51960	O54610	O51960	Q9HSC3	O54610									Q9HSG4												Q9HS47
O51960	Q9HQ63	Q9HSQ2	Q9HRP0	O51960	O52005	Q9HSC3	O51960	O52005	O52005	Q9HHN5	O52005	Q9HSQ2	Q9HHN5																					Q9HMH6
O52005	Q9HRJ8	O51960	Q9HS72	O52005	O54610	Q9HSQ2	O52005	O54596	O54610	Q9HHN9	O54610	O51960	Q9HHN9
O54610	Q9HS72	O52005	Q9HSC3	O54610	Q9HHN5	O51960	O54610	O54610	Q9HHN5	Q9HHQ6	Q9HHN5	O52005	Q9HHP6
Q9HHJ0	Q9HSC3	O54596	Q9HSQ2	Q9HHJ0	Q9HHN9	O52005	Q9HHN5	Q9HHN5	Q9HHN9	Q9HHR4	Q9HHN9	O54610	Q9HHQ6
Q9HHN5	Q9HSQ2	O54610	O51960	Q9HHN5	Q9HHQ6	O54610	Q9HHN9	Q9HHN9	Q9HHQ6	Q9HHS5	Q9HHQ6	Q9HHJ0	Q9HHQ7
Q9HHN9	O51960	Q9HHJ0	O52005	Q9HHN9	Q9HHR4	Q9HHJ0	Q9HHP6	Q9HHQ6	Q9HHR4	Q9HHV6	Q9HHR4	Q9HHN5	Q9HHR4
Q9HHP6	O52005	Q9HHN5	O54610	Q9HHQ6	Q9HHS5	Q9HHN5	Q9HHQ6	Q9HHR4	Q9HHS5	Q9HHW6	Q9HHS5	Q9HHN9	Q9HHS5
Q9HHQ6	O54610	Q9HHN9	Q9HHJ0	Q9HHR4	Q9HHS6	Q9HHN9	Q9HHR4	Q9HHS5	Q9HHU7	Q9HI10	Q9HHS6	Q9HHP6	Q9HHS6
Q9HHR4	Q9HHN5	Q9HHQ6	Q9HHN5	Q9HHS5	Q9HHU7	Q9HHQ6	Q9HHS5	Q9HHU7	Q9HHV6	Q9HM70	Q9HHU7	Q9HHQ6	Q9HHU7
Q9HHS5	Q9HHN9	Q9HHR4	Q9HHN9	Q9HHU7	Q9HHV6	Q9HHR4	Q9HHU7	Q9HHV6	Q9HI10	Q9HM71	Q9HHV6	Q9HHQ7	Q9HHV6
Q9HHU7	Q9HHP6	Q9HHS5	Q9HHP6	Q9HHV6	Q9HI10	Q9HHS5	Q9HHV6	Q9HM70	Q9HM70	Q9HMC0	Q9HI10	Q9HHR4	Q9HI10
Q9HHV6	Q9HHQ6	Q9HHU7	Q9HHQ6	Q9HI10	Q9HM70	Q9HHU7	Q9HI10	Q9HM71	Q9HM71	Q9HMC9	Q9HM70	Q9HHS5	Q9HM70
Q9HHW6	Q9HHR4	Q9HHV6	Q9HHQ7	Q9HM70	Q9HM71	Q9HHV6	Q9HM70	Q9HMC0	Q9HMC0	Q9HMD8	Q9HM71	Q9HHU7	Q9HM71
Q9HI10	Q9HHS5	Q9HI10	Q9HHR4	Q9HM71	Q9HMC0	Q9HI10	Q9HM71	Q9HMC9	Q9HMC9	Q9HMF5	Q9HMC0	Q9HHV6	Q9HMC0
Q9HM70	Q9HHS6	Q9HM70	Q9HHS5	Q9HMC0	Q9HMC9	Q9HM70	Q9HMC0	Q9HMF5	Q9HMD8	Q9HMG3	Q9HMC9	Q9HI10	Q9HMC9
Q9HM71	Q9HHU7	Q9HM71	Q9HHS6	Q9HMC9	Q9HMD8	Q9HM71	Q9HMC9	Q9HMG3	Q9HMG3	Q9HMG7	Q9HMD8	Q9HM70	Q9HMD8
Q9HM75	Q9HHV6	Q9HMC0	Q9HHU7	Q9HMD8	Q9HMG3	Q9HM75	Q9HMD8	Q9HMI0	Q9HMG7	Q9HMI0	Q9HMG3	Q9HM71	Q9HMG3
Q9HMC9	Q9HI10	Q9HMC9	Q9HHV6	Q9HMF5	Q9HMG7	Q9HMC0	Q9HMF5	Q9HMI1	Q9HMI0	Q9HMI1	Q9HMG7	Q9HMB1	Q9HMI1
Q9HMD8	Q9HM70	Q9HMD8	Q9HHW6	Q9HMF7	Q9HMI0	Q9HMC9	Q9HMG3	Q9HMI2	Q9HMI1	Q9HMI2	Q9HMI0	Q9HMC0	Q9HMI2
Q9HMF5	Q9HM71	Q9HMF5	Q9HI10	Q9HMG3	Q9HMI1	Q9HMD8	Q9HMG7	Q9HMK0	Q9HMI2	Q9HMK0	Q9HMI1	Q9HMC9	Q9HMK0
Q9HMF7	Q9HM75	Q9HMG3	Q9HM70	Q9HMG7	Q9HMI2	Q9HMF5	Q9HMI0	Q9HML6	Q9HMK0	Q9HML6	Q9HMI2	Q9HMD8	Q9HML6
Q9HMG3	Q9HMB1	Q9HMG7	Q9HM71	Q9HMH6	Q9HMK0	Q9HMG3	Q9HMI1	Q9HML7	Q9HML6	Q9HML7	Q9HMK0	Q9HMF5	Q9HML7
Q9HMG7	Q9HMC0	Q9HMH6	Q9HM75	Q9HMI0	Q9HML6	Q9HMG7	Q9HMI2	Q9HMQ8	Q9HML7	Q9HMN6	Q9HML6	Q9HMF7	Q9HMN6
Q9HMI0	Q9HMC9	Q9HMI0	Q9HMB1	Q9HMI1	Q9HML7	Q9HMI0	Q9HMK0	Q9HMR8	Q9HMN6	Q9HMN8	Q9HML7	Q9HMG3	Q9HMN8
Q9HMI1	Q9HMD8	Q9HMI1	Q9HMC0	Q9HMI2	Q9HMN6	Q9HMI1	Q9HML6	Q9HMS7	Q9HMN8	Q9HMQ8	Q9HMN6	Q9HMG7	Q9HMQ8
Q9HMI2	Q9HMF5	Q9HMI2	Q9HMC9	Q9HMK0	Q9HMN8	Q9HMI2	Q9HML7	Q9HMT4	Q9HMQ8	Q9HMR8	Q9HMN8	Q9HMI0	Q9HMR8
Q9HMK0	Q9HMF7	Q9HMK0	Q9HMD8	Q9HML6	Q9HMQ8	Q9HMK0	Q9HMN6	Q9HMU6	Q9HMR8	Q9HMS7	Q9HMQ8	Q9HMI1	Q9HMS7
Q9HML6	Q9HMG3	Q9HML6	Q9HMF5	Q9HML7	Q9HMR8	Q9HML6	Q9HMN8	Q9HMU9	Q9HMS7	Q9HMT4	Q9HMR8	Q9HMI2	Q9HMT4
Q9HML7	Q9HMG7	Q9HML7	Q9HMG3	Q9HMN6	Q9HMS7	Q9HML7	Q9HMQ8	Q9HMW2	Q9HMT4	Q9HMU6	Q9HMS7	Q9HMK0	Q9HMU6
Q9HMN6	Q9HMH6	Q9HMN6	Q9HMG7	Q9HMN8	Q9HMT4	Q9HMN6	Q9HMR8	Q9HMX0	Q9HMU6	Q9HMU9	Q9HMT4	Q9HML6	Q9HMU9
Q9HMN8	Q9HMI0	Q9HMN8	Q9HMH6	Q9HMQ8	Q9HMU6	Q9HMQ8	Q9HMS7	Q9HMX1	Q9HMU9	Q9HMW2	Q9HMU6	Q9HML7	Q9HMW3
Q9HMQ8	Q9HMI1	Q9HMQ8	Q9HMI0	Q9HMR8	Q9HMU9	Q9HMR8	Q9HMT4	Q9HMY6	Q9HMW3	Q9HMW3	Q9HMU9	Q9HMN6	Q9HMX0
Q9HMR8	Q9HMI2	Q9HMR8	Q9HMI1	Q9HMS7	Q9HMW3	Q9HMS7	Q9HMU6	Q9HMY7	Q9HMX0	Q9HMX0	Q9HMW3	Q9HMN8	Q9HMX1
Q9HMS7	Q9HMK0	Q9HMS7	Q9HMI2	Q9HMT4	Q9HMX0	Q9HMT4	Q9HMU9	Q9HMY9	Q9HMX1	Q9HMX1	Q9HMX0	Q9HMQ8	Q9HMY6
Q9HMT4	Q9HML6	Q9HMT4	Q9HMK0	Q9HMU6	Q9HMX1	Q9HMU6	Q9HMW3	Q9HMZ3	Q9HMY6	Q9HMY6	Q9HMX1	Q9HMR8	Q9HMY7
Q9HMU6	Q9HML7	Q9HMU6	Q9HML6	Q9HMU9	Q9HMY6	Q9HMU9	Q9HMX0	Q9HN02	Q9HMY7	Q9HMY7	Q9HMY6	Q9HMS7	Q9HMY9
Q9HMU9	Q9HMN6	Q9HMU9	Q9HML7	Q9HMW2	Q9HMY7	Q9HMW3	Q9HMX1	Q9HN03	Q9HMY9	Q9HMY9	Q9HMY7	Q9HMT4	Q9HMZ3
Q9HMW2	Q9HMN8	Q9HMW2	Q9HMN6	Q9HMW3	Q9HMY9	Q9HMX0	Q9HMY6	Q9HN22	Q9HMZ3	Q9HMZ3	Q9HMY9	Q9HMU6	Q9HN02
Q9HMW3	Q9HMQ8	Q9HMW3	Q9HMN8	Q9HMX0	Q9HMZ3	Q9HMX1	Q9HMY7	Q9HN36	Q9HN02	Q9HN02	Q9HMZ3	Q9HMU9	Q9HN22
Q9HMX0	Q9HMR8	Q9HMX0	Q9HMQ8	Q9HMX1	Q9HN02	Q9HMY6	Q9HMY9	Q9HN37	Q9HN22	Q9HN22	Q9HN02	Q9HMW2	Q9HN36
Q9HMX1	Q9HMS7	Q9HMX1	Q9HMR8	Q9HMY6	Q9HN22	Q9HMY7	Q9HMZ3	Q9HN54	Q9HN36	Q9HN36	Q9HN22	Q9HMW3	Q9HN37
Q9HMY6	Q9HMT4	Q9HMY6	Q9HMS7	Q9HMY7	Q9HN36	Q9HMY9	Q9HN02	Q9HN91	Q9HN37	Q9HN37	Q9HN36	Q9HMX0	Q9HN79
Q9HMY7	Q9HMU6	Q9HMY7	Q9HMT4	Q9HMY9	Q9HN37	Q9HMZ3	Q9HN03	Q9HN93	Q9HN79	Q9HN54	Q9HN37	Q9HMX1	Q9HN91
Q9HMY9	Q9HMU9	Q9HMY9	Q9HMU6	Q9HMZ3	Q9HN79	Q9HN02	Q9HN22	Q9HN95	Q9HN93	Q9HN79	Q9HN54	Q9HMY6	Q9HN95
Q9HMZ3	Q9HMW3	Q9HMZ3	Q9HMU9	Q9HN02	Q9HN91	Q9HN03	Q9HN36	Q9HNA6	Q9HN95	Q9HN91	Q9HN79	Q9HMY7	Q9HNA6
Q9HN02	Q9HMX0	Q9HN02	Q9HMW2	Q9HN03	Q9HN95	Q9HN22	Q9HN37	Q9HNB6	Q9HNA6	Q9HN93	Q9HN91	Q9HMY9	Q9HNB6
Q9HN03	Q9HMX1	Q9HN03	Q9HMW3	Q9HN22	Q9HNA6	Q9HN36	Q9HN79	Q9HNC9	Q9HNB6	Q9HN95	Q9HN95	Q9HMZ3	Q9HNC9
Q9HN22	Q9HMY6	Q9HN22	Q9HMX0	Q9HN36	Q9HNB6	Q9HN37	Q9HN91	Q9HNF6	Q9HNC9	Q9HNA6	Q9HNA6	Q9HN02	Q9HND9
Q9HN36	Q9HMY7	Q9HN36	Q9HMX1	Q9HN37	Q9HNC9	Q9HN79	Q9HN95	Q9HNF7	Q9HND9	Q9HNB6	Q9HNB6	Q9HN03	Q9HNF6
Q9HN37	Q9HMY9	Q9HN37	Q9HMY6	Q9HN79	Q9HND9	Q9HN91	Q9HNA6	Q9HNF9	Q9HNF6	Q9HNC9	Q9HNC9	Q9HN22	Q9HNF7
Q9HN54	Q9HMZ3	Q9HN79	Q9HMY7	Q9HN90	Q9HNF6	Q9HN93	Q9HNB6	Q9HNG4	Q9HNF7	Q9HND9	Q9HND9	Q9HN36	Q9HNF9
Q9HN79	Q9HN02	Q9HN91	Q9HMY9	Q9HN91	Q9HNF7	Q9HN95	Q9HNC9	Q9HNG6	Q9HNF9	Q9HNF6	Q9HNF6	Q9HN37	Q9HNG4
Q9HN91	Q9HN03	Q9HN93	Q9HMZ3	Q9HN93	Q9HNF9	Q9HNA6	Q9HND9	Q9HNI4	Q9HNG4	Q9HNF7	Q9HNF7	Q9HN79	Q9HNG6
Q9HN93	Q9HN22	Q9HN95	Q9HN02	Q9HN95	Q9HNG4	Q9HNB6	Q9HNF6	Q9HNI9	Q9HNG6	Q9HNF9	Q9HNF9	Q9HN91	Q9HNH9
Q9HN95	Q9HN36	Q9HNA6	Q9HN03	Q9HNA6	Q9HNG6	Q9HNC9	Q9HNF7	Q9HNK1	Q9HNH9	Q9HNG4	Q9HNG4	Q9HN93	Q9HNI4
Q9HNA6	Q9HN37	Q9HNB6	Q9HN22	Q9HNB6	Q9HNH9	Q9HND9	Q9HNF9	Q9HNK5	Q9HNI4	Q9HNG6	Q9HNG6	Q9HN95	Q9HNI9
Q9HNB6	Q9HN79	Q9HNC9	Q9HN36	Q9HNC9	Q9HNI4	Q9HNF6	Q9HNG4	Q9HNN6	Q9HNI9	Q9HNH9	Q9HNH9	Q9HNA6	Q9HNK1
Q9HNC9	Q9HN91	Q9HND9	Q9HN37	Q9HND9	Q9HNI9	Q9HNF7	Q9HNG6	Q9HNP0	Q9HNK1	Q9HNI4	Q9HNI4	Q9HNA7	Q9HNK5
Q9HND9	Q9HN93	Q9HNF6	Q9HN54	Q9HNF6	Q9HNK1	Q9HNF9	Q9HNH9	Q9HNQ5	Q9HNK5	Q9HNI9	Q9HNI9	Q9HNB6	Q9HNN6
Q9HNF6	Q9HN95	Q9HNF7	Q9HN79	Q9HNF7	Q9HNK5	Q9HNG4	Q9HNI4	Q9HNQ9	Q9HNN6	Q9HNK1	Q9HNK1	Q9HNC9	Q9HNP0
Q9HNF7	Q9HNA6	Q9HNF9	Q9HN91	Q9HNF9	Q9HNN6	Q9HNG6	Q9HNI9	Q9HNR0	Q9HNP0	Q9HNK5	Q9HNK5	Q9HND9	Q9HNQ5
Q9HNF9	Q9HNB6	Q9HNG4	Q9HN93	Q9HNG4	Q9HNP0	Q9HNH9	Q9HNK1	Q9HNR2	Q9HNQ5	Q9HNN6	Q9HNN6	Q9HNF6	Q9HNQ9
Q9HNG4	Q9HNC9	Q9HNG6	Q9HN95	Q9HNG6	Q9HNQ5	Q9HNI4	Q9HNK5	Q9HNS0	Q9HNQ9	Q9HNP0	Q9HNP0	Q9HNF7	Q9HNR0
Q9HNG6	Q9HND9	Q9HNH9	Q9HNA6	Q9HNH9	Q9HNQ9	Q9HNI9	Q9HNN6	Q9HNV1	Q9HNR0	Q9HNQ5	Q9HNQ5	Q9HNF9	Q9HNR2
Q9HNH9	Q9HNF6	Q9HNI4	Q9HNB6	Q9HNI4	Q9HNR0	Q9HNK1	Q9HNP0	Q9HP10	Q9HNR2	Q9HNQ9	Q9HNQ9	Q9HNG4	Q9HNS0
Q9HNI4	Q9HNF7	Q9HNI9	Q9HNC9	Q9HNI9	Q9HNR2	Q9HNK5	Q9HNQ9	Q9HP15	Q9HNS0	Q9HNR0	Q9HNR0	Q9HNG6	Q9HNV1
Q9HNI9	Q9HNF9	Q9HNK1	Q9HND9	Q9HNK1	Q9HNS0	Q9HNN6	Q9HNR0	Q9HP16	Q9HNV1	Q9HNR2	Q9HNR2	Q9HNH9	Q9HNY2
Q9HNK1	Q9HNG4	Q9HNK5	Q9HNF6	Q9HNK5	Q9HNV1	Q9HNP0	Q9HNR2	Q9HP63	Q9HNY2	Q9HNS0	Q9HNS0	Q9HNI4	Q9HP10
Q9HNK5	Q9HNG6	Q9HNN6	Q9HNF7	Q9HNN6	Q9HNY2	Q9HNQ9	Q9HNS0	Q9HP76	Q9HP06	Q9HNV1	Q9HNV1	Q9HNI9	Q9HP15
Q9HNN6	Q9HNH9	Q9HNP0	Q9HNF9	Q9HNP0	Q9HP06	Q9HNR0	Q9HNV1	Q9HP95	Q9HP10	Q9HNY2	Q9HNY2	Q9HNK1	Q9HP16
Q9HNP0	Q9HNI4	Q9HNQ5	Q9HNG4	Q9HNQ5	Q9HP10	Q9HNR2	Q9HNY2	Q9HPA3	Q9HP15	Q9HP06	Q9HP06	Q9HNK5	Q9HP39
Q9HNQ9	Q9HNI9	Q9HNQ9	Q9HNG6	Q9HNQ9	Q9HP15	Q9HNS0	Q9HP06	Q9HPA6	Q9HP16	Q9HP10	Q9HP10	Q9HNN6	Q9HP63
Q9HNR0	Q9HNK1	Q9HNR0	Q9HNH9	Q9HNR0	Q9HP16	Q9HNV1	Q9HP10	Q9HPA9	Q9HP63	Q9HP15	Q9HP15	Q9HNP0	Q9HP76
Q9HNR2	Q9HNK5	Q9HNR2	Q9HNI4	Q9HNR2	Q9HP39	Q9HNY2	Q9HP15	Q9HPE3	Q9HP76	Q9HP16	Q9HP16	Q9HNQ5	Q9HP95
Q9HNS0	Q9HNN6	Q9HNS0	Q9HNI9	Q9HNR7	Q9HP63	Q9HP06	Q9HP16	Q9HPE5	Q9HP95	Q9HP63	Q9HP39	Q9HNQ9	Q9HPA2
Q9HNV1	Q9HNP0	Q9HNV1	Q9HNK1	Q9HNS0	Q9HP76	Q9HP10	Q9HP63	Q9HPG0	Q9HPA3	Q9HP66	Q9HP63	Q9HNR0	Q9HPA3
Q9HNY2	Q9HNQ9	Q9HNY2	Q9HNK5	Q9HNV1	Q9HPA2	Q9HP15	Q9HP76	Q9HPH6	Q9HPA6	Q9HP76	Q9HP66	Q9HNR2	Q9HPA6
Q9HP06	Q9HNR0	Q9HP06	Q9HNN6	Q9HNY2	Q9HPA3	Q9HP16	Q9HPA2	Q9HPQ2	Q9HPA9	Q9HPA3	Q9HP76	Q9HNS0	Q9HPD6
Q9HP10	Q9HNR2	Q9HP10	Q9HNP0	Q9HP06	Q9HPA6	Q9HP39	Q9HPA3	Q9HPQ5	Q9HPD6	Q9HPA6	Q9HPA2	Q9HNV1	Q9HPG0
Q9HP15	Q9HNS0	Q9HP15	Q9HNQ5	Q9HP10	Q9HPA9	Q9HP63	Q9HPA6	Q9HPT0	Q9HPE5	Q9HPA9	Q9HPA3	Q9HNY2	Q9HPI3
Q9HP16	Q9HNV1	Q9HP16	Q9HNQ9	Q9HP15	Q9HPD6	Q9HP76	Q9HPA9	Q9HPT7	Q9HPG0	Q9HPD6	Q9HPA6	Q9HP06	Q9HPQ2
Q9HP39	Q9HNY2	Q9HP39	Q9HNR0	Q9HP16	Q9HPE0	Q9HPA2	Q9HPD6	Q9HPT8	Q9HPH6	Q9HPE3	Q9HPA9	Q9HP10	Q9HPQ3
Q9HP63	Q9HP06	Q9HP63	Q9HNR2	Q9HP39	Q9HPE3	Q9HPA3	Q9HPE3	Q9HPV6	Q9HPI3	Q9HPE5	Q9HPD6	Q9HP15	Q9HPQ5
Q9HP76	Q9HP10	Q9HP76	Q9HNS0	Q9HP63	Q9HPE5	Q9HPA6	Q9HPE5	Q9HPW7	Q9HPQ2	Q9HPG0	Q9HPE3	Q9HP16	Q9HPT0
Q9HPA2	Q9HP15	Q9HPA3	Q9HNV1	Q9HP76	Q9HPG0	Q9HPA9	Q9HPG0	Q9HPX5	Q9HPQ5	Q9HPH6	Q9HPE5	Q9HP39	Q9HPT7
Q9HPA3	Q9HP16	Q9HPA6	Q9HNY2	Q9HPA2	Q9HPI3	Q9HPD6	Q9HPH6	Q9HPZ0	Q9HPT0	Q9HPQ2	Q9HPG0	Q9HP63	Q9HPT8
Q9HPA6	Q9HP39	Q9HPA9	Q9HP06	Q9HPA3	Q9HPQ2	Q9HPE5	Q9HPQ2	Q9HQ04	Q9HPT7	Q9HPQ5	Q9HPH6	Q9HP66	Q9HPV6
Q9HPA9	Q9HP63	Q9HPE5	Q9HP10	Q9HPA6	Q9HPQ5	Q9HPG0	Q9HPQ5	Q9HQ15	Q9HPT8	Q9HPT0	Q9HPQ2	Q9HP76	Q9HPW7
Q9HPD6	Q9HP76	Q9HPG0	Q9HP15	Q9HPA9	Q9HPT0	Q9HPH6	Q9HPT0	Q9HQ30	Q9HPV6	Q9HPT7	Q9HPQ5	Q9HPA3	Q9HPX5
Q9HPE3	Q9HPA2	Q9HPH6	Q9HP16	Q9HPD6	Q9HPT7	Q9HPQ2	Q9HPT7	Q9HQ31	Q9HPW7	Q9HPT8	Q9HPT0	Q9HPA6	Q9HPZ0
Q9HPE5	Q9HPA3	Q9HPQ2	Q9HP63	Q9HPE5	Q9HPT8	Q9HPQ5	Q9HPT8	Q9HQ54	Q9HPX5	Q9HPV6	Q9HPT7	Q9HPA9	Q9HQ04
Q9HPG0	Q9HPA6	Q9HPQ3	Q9HP76	Q9HPG0	Q9HPV6	Q9HPT0	Q9HPV6	Q9HQ64	Q9HPY9	Q9HPW7	Q9HPT8	Q9HPD6	Q9HQ05
Q9HPH6	Q9HPA9	Q9HPQ5	Q9HP95	Q9HPH6	Q9HPW7	Q9HPT7	Q9HPW7	Q9HQ81	Q9HPZ0	Q9HPX5	Q9HPV6	Q9HPE5	Q9HQ15
Q9HPI3	Q9HPD6	Q9HPT0	Q9HPA2	Q9HPI3	Q9HPX5	Q9HPT8	Q9HPX5	Q9HQA7	Q9HQ04	Q9HPZ0	Q9HPW7	Q9HPG0	Q9HQ30
Q9HPQ2	Q9HPE0	Q9HPT7	Q9HPA3	Q9HPQ2	Q9HPZ0	Q9HPV6	Q9HPY9	Q9HQB9	Q9HQ05	Q9HQ04	Q9HPX5	Q9HPH6	Q9HQ31
Q9HPQ5	Q9HPE3	Q9HPT8	Q9HPA6	Q9HPQ5	Q9HQ04	Q9HPW7	Q9HPZ0	Q9HQH2	Q9HQ15	Q9HQ05	Q9HPZ0	Q9HPI3	Q9HQ54
Q9HPT0	Q9HPE5	Q9HPV6	Q9HPA9	Q9HPT0	Q9HQ05	Q9HPX5	Q9HQ04	Q9HQP2	Q9HQ30	Q9HQ15	Q9HQ04	Q9HPQ2	Q9HQ64
Q9HPT7	Q9HPG0	Q9HPW7	Q9HPD6	Q9HPT7	Q9HQ15	Q9HPY9	Q9HQ05	Q9HQP3	Q9HQ31	Q9HQ30	Q9HQ05	Q9HPQ5	Q9HQ81
Q9HPT8	Q9HPH6	Q9HPX5	Q9HPE3	Q9HPT8	Q9HQ30	Q9HPZ0	Q9HQ15	Q9HQQ3	Q9HQ54	Q9HQ31	Q9HQ15	Q9HPT0	Q9HQA7
Q9HPW7	Q9HPI3	Q9HPY9	Q9HPE5	Q9HPV6	Q9HQ31	Q9HQ04	Q9HQ30	Q9HQQ5	Q9HQ64	Q9HQ54	Q9HQ30	Q9HPT7	Q9HQB9
Q9HPX5	Q9HPQ2	Q9HPZ0	Q9HPG0	Q9HPW7	Q9HQ54	Q9HQ05	Q9HQ31	Q9HQQ6	Q9HQ81	Q9HQ64	Q9HQ31	Q9HPT8	Q9HQH2
Q9HPZ0	Q9HPQ3	Q9HQ04	Q9HPH6	Q9HPX5	Q9HQ64	Q9HQ15	Q9HQ54	Q9HQQ8	Q9HQA7	Q9HQ81	Q9HQ54	Q9HPV6	Q9HQN6
Q9HQ04	Q9HPQ5	Q9HQ05	Q9HPK3	Q9HPZ0	Q9HQ81	Q9HQ30	Q9HQ64	Q9HQS2	Q9HQB9	Q9HQA7	Q9HQ64	Q9HPW7	Q9HQP2
Q9HQ05	Q9HPT0	Q9HQ15	Q9HPQ2	Q9HQ04	Q9HQA7	Q9HQ31	Q9HQ81	Q9HQV1	Q9HQH2	Q9HQB9	Q9HQ81	Q9HPX5	Q9HQP3
Q9HQ15	Q9HPT7	Q9HQ30	Q9HPQ3	Q9HQ05	Q9HQB9	Q9HQ54	Q9HQA7	Q9HQV2	Q9HQN6	Q9HQH2	Q9HQA7	Q9HPY9	Q9HQQ5
Q9HQ30	Q9HPT8	Q9HQ31	Q9HPQ5	Q9HQ15	Q9HQH2	Q9HQ64	Q9HQB9	Q9HQY4	Q9HQP2	Q9HQN6	Q9HQB9	Q9HPZ0	Q9HQQ6
Q9HQ31	Q9HPV6	Q9HQ54	Q9HPT0	Q9HQ30	Q9HQN6	Q9HQ81	Q9HQH2	Q9HR07	Q9HQP3	Q9HQP2	Q9HQH2	Q9HQ04	Q9HQS2
Q9HQ54	Q9HPW7	Q9HQ64	Q9HPT7	Q9HQ31	Q9HQP2	Q9HQA7	Q9HQN6	Q9HR13	Q9HQQ5	Q9HQP3	Q9HQN6	Q9HQ05	Q9HQV1
Q9HQ64	Q9HPX5	Q9HQ81	Q9HPT8	Q9HQ54	Q9HQP3	Q9HQB9	Q9HQP2	Q9HR16	Q9HQQ6	Q9HQQ3	Q9HQP2	Q9HQ15	Q9HQV2
Q9HQ81	Q9HPY9	Q9HQA7	Q9HPV6	Q9HQ64	Q9HQQ3	Q9HQH2	Q9HQP3	Q9HR22	Q9HQR9	Q9HQQ5	Q9HQP3	Q9HQ30	Q9HQZ1
Q9HQA7	Q9HPZ0	Q9HQB9	Q9HPW7	Q9HQ81	Q9HQQ5	Q9HQN6	Q9HQQ3	Q9HR23	Q9HQS2	Q9HQQ6	Q9HQQ5	Q9HQ31	Q9HR01
Q9HQB9	Q9HQ04	Q9HQH2	Q9HPX5	Q9HQA7	Q9HQQ6	Q9HQP2	Q9HQQ5	Q9HR41	Q9HQV1	Q9HQR9	Q9HQQ6	Q9HQ54	Q9HR07
Q9HQH2	Q9HQ05	Q9HQN6	Q9HPY9	Q9HQB9	Q9HQS2	Q9HQP3	Q9HQQ6	Q9HR54	Q9HQV2	Q9HQS2	Q9HQR9	Q9HQ64	Q9HR13
Q9HQN6	Q9HQ15	Q9HQP2	Q9HPZ0	Q9HQH2	Q9HQV1	Q9HQQ5	Q9HQS2	Q9HR62	Q9HQZ1	Q9HQV1	Q9HQS2	Q9HQ81	Q9HR16
Q9HQP2	Q9HQ30	Q9HQP3	Q9HQ04	Q9HQN6	Q9HQV2	Q9HQQ6	Q9HQV1	Q9HR80	Q9HR07	Q9HQV2	Q9HQV1	Q9HQA7	Q9HR22
Q9HQP3	Q9HQ31	Q9HQQ3	Q9HQ05	Q9HQP2	Q9HQY4	Q9HQS2	Q9HQV2	Q9HR88	Q9HR13	Q9HR07	Q9HQV2	Q9HQB9	Q9HR23
Q9HQQ5	Q9HQ54	Q9HQQ5	Q9HQ15	Q9HQP3	Q9HQZ1	Q9HQU3	Q9HQY4	Q9HR94	Q9HR16	Q9HR13	Q9HQZ1	Q9HQH2	Q9HR41
Q9HQQ6	Q9HQ64	Q9HQQ6	Q9HQ30	Q9HQQ3	Q9HR05	Q9HQV1	Q9HQZ1	Q9HRA1	Q9HR22	Q9HR16	Q9HR05	Q9HQN6	Q9HR54
Q9HQS2	Q9HQ81	Q9HQQ8	Q9HQ31	Q9HQQ5	Q9HR07	Q9HQV2	Q9HR05	Q9HRB0	Q9HR23	Q9HR22	Q9HR07	Q9HQP2	Q9HR62
Q9HQV1	Q9HQA7	Q9HQR9	Q9HQ54	Q9HQQ6	Q9HR13	Q9HQY4	Q9HR07	Q9HRC5	Q9HR41	Q9HR23	Q9HR13	Q9HQP3	Q9HR80
Q9HQV2	Q9HQB9	Q9HQS2	Q9HQ64	Q9HQQ8	Q9HR16	Q9HR05	Q9HR13	Q9HRC9	Q9HR54	Q9HR41	Q9HR14	Q9HQQ3	Q9HR88
Q9HQY4	Q9HQG2	Q9HQV1	Q9HQA7	Q9HQS2	Q9HR22	Q9HR07	Q9HR16	Q9HRD0	Q9HR62	Q9HR54	Q9HR16	Q9HQQ5	Q9HR94
Q9HR07	Q9HQH2	Q9HQV2	Q9HQB9	Q9HQU3	Q9HR23	Q9HR13	Q9HR22	Q9HRF2	Q9HR80	Q9HR62	Q9HR22	Q9HQQ6	Q9HRA1
Q9HR13	Q9HQN6	Q9HQY4	Q9HQG2	Q9HQV1	Q9HR41	Q9HR14	Q9HR23	Q9HRF7	Q9HR88	Q9HR80	Q9HR23	Q9HQS2	Q9HRB0
Q9HR14	Q9HQP2	Q9HR01	Q9HQH2	Q9HQV2	Q9HR54	Q9HR16	Q9HR41	Q9HRH2	Q9HR94	Q9HR88	Q9HR41	Q9HQV1	Q9HRC5
Q9HR16	Q9HQP3	Q9HR05	Q9HQN6	Q9HQZ1	Q9HR62	Q9HR22	Q9HR54	Q9HRH6	Q9HRA1	Q9HR94	Q9HR54	Q9HQV2	Q9HRC9
Q9HR22	Q9HQQ3	Q9HR07	Q9HQP2	Q9HR01	Q9HR80	Q9HR23	Q9HR62	Q9HRH7	Q9HRB0	Q9HRA1	Q9HR62	Q9HQY4	Q9HRD0
Q9HR23	Q9HQQ5	Q9HR13	Q9HQP3	Q9HR05	Q9HR88	Q9HR41	Q9HR80	Q9HRJ5	Q9HRC5	Q9HRB0	Q9HR80	Q9HQZ1	Q9HRF2
Q9HR41	Q9HQQ6	Q9HR14	Q9HQQ3	Q9HR07	Q9HR94	Q9HR54	Q9HR88	Q9HRJ9	Q9HRC9	Q9HRC5	Q9HR88	Q9HR01	Q9HRF7
Q9HR54	Q9HQS2	Q9HR16	Q9HQQ5	Q9HR13	Q9HRA1	Q9HR62	Q9HR94	Q9HRL1	Q9HRD0	Q9HRC9	Q9HR94	Q9HR05	Q9HRH2
Q9HR62	Q9HQV1	Q9HR22	Q9HQQ6	Q9HR14	Q9HRB0	Q9HR80	Q9HRA1	Q9HRL2	Q9HRF2	Q9HRD0	Q9HRA1	Q9HR07	Q9HRH6
Q9HR80	Q9HQV2	Q9HR23	Q9HQR9	Q9HR16	Q9HRC5	Q9HR88	Q9HRB0	Q9HRL3	Q9HRF7	Q9HRF2	Q9HRB0	Q9HR13	Q9HRH7
Q9HR88	Q9HQW3	Q9HR41	Q9HQS2	Q9HR22	Q9HRC9	Q9HR94	Q9HRC5	Q9HRL8	Q9HRH2	Q9HRF7	Q9HRC5	Q9HR14	Q9HRJ4
Q9HR94	Q9HQY4	Q9HR54	Q9HQV1	Q9HR23	Q9HRD0	Q9HRA1	Q9HRC9	Q9HRM1	Q9HRH6	Q9HRG6	Q9HRC9	Q9HR16	Q9HRJ5
Q9HRA1	Q9HQZ1	Q9HR62	Q9HQV2	Q9HR41	Q9HRF2	Q9HRB0	Q9HRD0	Q9HRN3	Q9HRH7	Q9HRH2	Q9HRD0	Q9HR22	Q9HRJ9
Q9HRB0	Q9HR05	Q9HR80	Q9HQW3	Q9HR54	Q9HRF7	Q9HRC5	Q9HRF2	Q9HRN5	Q9HRJ4	Q9HRH6	Q9HRF2	Q9HR23	Q9HRK1
Q9HRC5	Q9HR07	Q9HR88	Q9HQY4	Q9HR62	Q9HRG6	Q9HRC9	Q9HRF7	Q9HRN6	Q9HRJ5	Q9HRH7	Q9HRF7	Q9HR41	Q9HRL1
Q9HRC9	Q9HR13	Q9HR94	Q9HQZ1	Q9HR80	Q9HRH2	Q9HRD0	Q9HRG6	Q9HRQ6	Q9HRJ7	Q9HRJ4	Q9HRG6	Q9HR54	Q9HRL2
Q9HRD0	Q9HR16	Q9HRA1	Q9HR01	Q9HR88	Q9HRH6	Q9HRF2	Q9HRH2	Q9HRQ7	Q9HRJ9	Q9HRJ9	Q9HRH2	Q9HR62	Q9HRL3
Q9HRF2	Q9HR22	Q9HRB0	Q9HR05	Q9HR94	Q9HRH7	Q9HRF7	Q9HRH6	Q9HRQ8	Q9HRK1	Q9HRK1	Q9HRH6	Q9HR80	Q9HRL8
Q9HRF7	Q9HR23	Q9HRC5	Q9HR07	Q9HRA1	Q9HRJ4	Q9HRG6	Q9HRH7	Q9HRQ9	Q9HRL1	Q9HRL1	Q9HRH7	Q9HR88	Q9HRM1
Q9HRG6	Q9HR41	Q9HRC9	Q9HR13	Q9HRB0	Q9HRJ5	Q9HRH2	Q9HRJ4	Q9HRR0	Q9HRL2	Q9HRL2	Q9HRJ4	Q9HR94	Q9HRN3
Q9HRH2	Q9HR54	Q9HRD0	Q9HR16	Q9HRC5	Q9HRJ7	Q9HRH6	Q9HRJ5	Q9HRR2	Q9HRL3	Q9HRL3	Q9HRJ5	Q9HRA1	Q9HRN5
Q9HRH6	Q9HR62	Q9HRF2	Q9HR22	Q9HRC9	Q9HRJ9	Q9HRH7	Q9HRJ7	Q9HRR3	Q9HRL8	Q9HRL8	Q9HRJ9	Q9HRB0	Q9HRN6
Q9HRH7	Q9HR80	Q9HRF7	Q9HR23	Q9HRD0	Q9HRK1	Q9HRJ4	Q9HRJ9	Q9HRR6	Q9HRM1	Q9HRM1	Q9HRK1	Q9HRC5	Q9HRQ8
Q9HRJ4	Q9HR88	Q9HRH2	Q9HR41	Q9HRE2	Q9HRL1	Q9HRJ5	Q9HRK1	Q9HRS0	Q9HRN3	Q9HRM4	Q9HRL1	Q9HRC9	Q9HRQ9
Q9HRJ5	Q9HR94	Q9HRH6	Q9HR54	Q9HRF2	Q9HRL2	Q9HRJ7	Q9HRL1	Q9HRS2	Q9HRN5	Q9HRN3	Q9HRL2	Q9HRD0	Q9HRR0
Q9HRJ7	Q9HRA1	Q9HRH7	Q9HR62	Q9HRF7	Q9HRL3	Q9HRJ9	Q9HRL2	Q9HRS5	Q9HRN6	Q9HRN5	Q9HRL3	Q9HRF2	Q9HRR2
Q9HRJ9	Q9HRB0	Q9HRJ4	Q9HR80	Q9HRG6	Q9HRL8	Q9HRK1	Q9HRL3	Q9HRS8	Q9HRQ6	Q9HRN6	Q9HRL8	Q9HRF7	Q9HRR3
Q9HRK1	Q9HRC5	Q9HRJ5	Q9HR88	Q9HRH2	Q9HRM1	Q9HRL1	Q9HRL8	Q9HRS9	Q9HRQ8	Q9HRQ6	Q9HRM1	Q9HRG6	Q9HRR4
Q9HRL1	Q9HRC9	Q9HRJ7	Q9HR94	Q9HRH6	Q9HRM4	Q9HRL2	Q9HRM1	Q9HRT0	Q9HRQ9	Q9HRQ8	Q9HRM4	Q9HRH2	Q9HRR6
Q9HRL2	Q9HRD0	Q9HRJ9	Q9HRA1	Q9HRH7	Q9HRN3	Q9HRL3	Q9HRM4	Q9HRT4	Q9HRR0	Q9HRQ9	Q9HRN3	Q9HRH6	Q9HRS0
Q9HRL3	Q9HRF2	Q9HRK1	Q9HRB0	Q9HRJ4	Q9HRN5	Q9HRL8	Q9HRN3	Q9HRU7	Q9HRR2	Q9HRR0	Q9HRN5	Q9HRH7	Q9HRS2
Q9HRL8	Q9HRF7	Q9HRL1	Q9HRC5	Q9HRJ5	Q9HRN6	Q9HRM1	Q9HRN5	Q9HS05	Q9HRR3	Q9HRR2	Q9HRN6	Q9HRJ4	Q9HRS5
Q9HRM1	Q9HRG6	Q9HRL2	Q9HRC9	Q9HRJ7	Q9HRQ6	Q9HRM4	Q9HRN6	Q9HS11	Q9HRS0	Q9HRR3	Q9HRQ6	Q9HRJ5	Q9HRS6
Q9HRM4	Q9HRH2	Q9HRL3	Q9HRD0	Q9HRJ9	Q9HRQ8	Q9HRN3	Q9HRQ6	Q9HS12	Q9HRS2	Q9HRS0	Q9HRQ8	Q9HRJ7	Q9HRS7
Q9HRN3	Q9HRH6	Q9HRL8	Q9HRE2	Q9HRK1	Q9HRQ9	Q9HRN5	Q9HRQ8	Q9HS26	Q9HRS5	Q9HRS2	Q9HRQ9	Q9HRJ9	Q9HRS8
Q9HRN5	Q9HRH7	Q9HRM1	Q9HRF2	Q9HRL1	Q9HRR0	Q9HRN6	Q9HRQ9	Q9HS33	Q9HRS6	Q9HRS5	Q9HRR0	Q9HRK1	Q9HRT0
Q9HRN6	Q9HRJ4	Q9HRM4	Q9HRF7	Q9HRL2	Q9HRR2	Q9HRQ6	Q9HRR0	Q9HS59	Q9HRS8	Q9HRS8	Q9HRR2	Q9HRL1	Q9HRT4
Q9HRQ6	Q9HRJ5	Q9HRN3	Q9HRG6	Q9HRL3	Q9HRR3	Q9HRQ8	Q9HRR2	Q9HS82	Q9HRT0	Q9HRT0	Q9HRR3	Q9HRL2	Q9HRU7
Q9HRQ8	Q9HRJ7	Q9HRN5	Q9HRH2	Q9HRL8	Q9HRR4	Q9HRQ9	Q9HRR3	Q9HS84	Q9HRT4	Q9HRT4	Q9HRR4	Q9HRL3	Q9HRX1
Q9HRQ9	Q9HRJ9	Q9HRN6	Q9HRH6	Q9HRM1	Q9HRS0	Q9HRR0	Q9HRR4	Q9HS86	Q9HRU7	Q9HRU7	Q9HRR6	Q9HRL8	Q9HRZ7
Q9HRR0	Q9HRK1	Q9HRQ6	Q9HRH7	Q9HRM4	Q9HRS2	Q9HRR2	Q9HRS0	Q9HS88	Q9HRX1	Q9HRX1	Q9HRS0	Q9HRM1	Q9HS05
Q9HRR2	Q9HRL1	Q9HRQ7	Q9HRJ4	Q9HRN3	Q9HRS5	Q9HRR3	Q9HRS2	Q9HSA0	Q9HS05	Q9HS05	Q9HRS2	Q9HRM4	Q9HS11
Q9HRR3	Q9HRL2	Q9HRQ8	Q9HRJ5	Q9HRN5	Q9HRS6	Q9HRR4	Q9HRS5	Q9HSA2	Q9HS11	Q9HS11	Q9HRS5	Q9HRN3	Q9HS12
Q9HRR4	Q9HRL3	Q9HRQ9	Q9HRJ7	Q9HRN6	Q9HRS7	Q9HRR6	Q9HRS6	Q9HSA7	Q9HS12	Q9HS12	Q9HRS6	Q9HRN5	Q9HS26
Q9HRR6	Q9HRL8	Q9HRR0	Q9HRJ9	Q9HRQ6	Q9HRS8	Q9HRS0	Q9HRS8	Q9HSA8	Q9HS26	Q9HS26	Q9HRS8	Q9HRN6	Q9HS33
Q9HRS0	Q9HRM1	Q9HRR2	Q9HRK1	Q9HRQ8	Q9HRS9	Q9HRS2	Q9HRS9	Q9HSF1	Q9HS33	Q9HS33	Q9HRT0	Q9HRQ6	Q9HS59
Q9HRS2	Q9HRM4	Q9HRR3	Q9HRL1	Q9HRQ9	Q9HRT0	Q9HRS5	Q9HRT0	Q9HSH3	Q9HS47	Q9HS59	Q9HRT4	Q9HRQ8	Q9HS82
Q9HRS5	Q9HRN3	Q9HRR4	Q9HRL2	Q9HRR0	Q9HRT4	Q9HRS7	Q9HRT4	Q9HSL1	Q9HS59	Q9HS82	Q9HRU7	Q9HRQ9	Q9HS84
Q9HRS6	Q9HRN5	Q9HRR6	Q9HRL3	Q9HRR2	Q9HRU7	Q9HRS8	Q9HRU7	Q9HSL5	Q9HS82	Q9HS84	Q9HRX1	Q9HRR0	Q9HS86
Q9HRS7	Q9HRN6	Q9HRS0	Q9HRL8	Q9HRR3	Q9HRX1	Q9HRS9	Q9HRX1	Q9HSN5	Q9HS84	Q9HS86	Q9HS05	Q9HRR2	Q9HS88
Q9HRS8	Q9HRQ6	Q9HRS2	Q9HRM1	Q9HRR4	Q9HS11	Q9HRT0	Q9HRZ7	Q9HSQ7	Q9HS86	Q9HS88	Q9HS11	Q9HRR3	Q9HSA0
Q9HRT0	Q9HRQ8	Q9HRS5	Q9HRM4	Q9HRR6	Q9HS12	Q9HRT3	Q9HS11	Q9HT01	Q9HSA0	Q9HSA0	Q9HS12	Q9HRR4	Q9HSA2
Q9HRT4	Q9HRQ9	Q9HRS7	Q9HRN3	Q9HRS0	Q9HS26	Q9HRT4	Q9HS12	Q9HT02	Q9HSA2	Q9HSA2	Q9HS26	Q9HRR6	Q9HSA7
Q9HRU7	Q9HRR0	Q9HRS8	Q9HRN5	Q9HRS2	Q9HS33	Q9HRU7	Q9HS26	Q9HT04	Q9HSA7	Q9HSA7	Q9HS33	Q9HRS0	Q9HSA8
Q9HRX1	Q9HRR2	Q9HRS9	Q9HRN6	Q9HRS5	Q9HS47	Q9HRX1	Q9HS33	Q9HQ63	Q9HSA8	Q9HSA8	Q9HS59	Q9HRS2	Q9HSB1
Q9HS05	Q9HRR3	Q9HRT0	Q9HRQ6	Q9HRS6	Q9HS59	Q9HRZ7	Q9HS59	Q9HR01	Q9HSF1	Q9HSF1	Q9HS82	Q9HRS5	Q9HSE5
Q9HS11	Q9HRR4	Q9HRT4	Q9HRQ8	Q9HRS7	Q9HS82	Q9HS11	Q9HS82	Q9HRJ8	Q9HSH3	Q9HSH3	Q9HS84	Q9HRS6	Q9HSF1
Q9HS12	Q9HRR6	Q9HRU7	Q9HRQ9	Q9HRS8	Q9HS84	Q9HS12	Q9HS84	Q9HMD8	Q9HSJ6	Q9HSL1	Q9HS86	Q9HRS8	Q9HSH3
Q9HS26	Q9HRS0	Q9HRX1	Q9HRR0	Q9HRT0	Q9HS86	Q9HS26	Q9HS86	Q9HMG7	Q9HSK3	Q9HSL5	Q9HS87	Q9HRS9	Q9HSJ6
Q9HS33	Q9HRS2	Q9HS05	Q9HRR2	Q9HRT4	Q9HS87	Q9HS33	Q9HS87	Q9HMN6	Q9HSL1	Q9HSN5	Q9HS88	Q9HRT0	Q9HSK3
Q9HS47	Q9HRS5	Q9HS11	Q9HRR3	Q9HRU7	Q9HS88	Q9HS59	Q9HS88	Q9HMN8	Q9HSL5	Q9HSQ7	Q9HSA0	Q9HRT4	Q9HSL1
Q9HS59	Q9HRS6	Q9HS12	Q9HRR4	Q9HRX1	Q9HSA0	Q9HS82	Q9HSA0	Q9HNA7	Q9HSN5	Q9HT01	Q9HSA2	Q9HRU7	Q9HSL5
Q9HS82	Q9HRS7	Q9HS26	Q9HRR6	Q9HS05	Q9HSA2	Q9HS84	Q9HSA2	Q9HNX1	Q9HSQ7	Q9HT02	Q9HSA7	Q9HRX1	Q9HSN5
Q9HS84	Q9HRS8	Q9HS33	Q9HRS0	Q9HS11	Q9HSA7	Q9HS86	Q9HSA7	Q9HP06	Q9HST7	Q9HT04	Q9HSA8	Q9HRZ7	Q9HSQ7
Q9HS86	Q9HRS9	Q9HS59	Q9HRS2	Q9HS12	Q9HSA8	Q9HS87	Q9HSA8	Q9HPI3	Q9HSW2	Q9HQU3	Q9HSF1	Q9HS05	Q9HT01
Q9HS87	Q9HRT0	Q9HS82	Q9HRS5	Q9HS26	Q9HSF1	Q9HS88	Q9HSF1	Q9HQ05	Q9HT01	Q9HQ63	Q9HSH3	Q9HS11	Q9HT02
Q9HS88	Q9HRT4	Q9HS84	Q9HRS6	Q9HS33	Q9HSH3	Q9HSA0	Q9HSH3	Q9HQN6	Q9HT02	Q9HNA7	Q9HSK3	Q9HS12	Q9HT04
Q9HSA0	Q9HRU7	Q9HS86	Q9HRS8	Q9HS47	Q9HSJ6	Q9HSA2	Q9HSJ6	Q9HQR9	Q9HT04	Q9HPI3	Q9HSL1	Q9HS26	Q9HQ63
Q9HSA2	Q9HRX1	Q9HS88	Q9HRS9	Q9HS59	Q9HSK3	Q9HSA7	Q9HSK3	Q9HRG6	Q9HQ63	Q9HHR9	Q9HSL5	Q9HS33	Q9HMR5
Q9HSA7	Q9HS05	Q9HSA0	Q9HRT0	Q9HS82	Q9HSL1	Q9HSA8	Q9HSL1	Q9HRJ4	Q9HMS1	Q9HI03	Q9HSN5	Q9HS59	Q9HMS1
Q9HSA8	Q9HS11	Q9HSA2	Q9HRT4	Q9HS84	Q9HSL5	Q9HSE5	Q9HSL5	Q9HRK1	Q9HP12	P0DMH8	Q9HSQ7	Q9HS82	Q9HNN0
Q9HSF1	Q9HS12	Q9HSA7	Q9HRU7	Q9HS86	Q9HSN5	Q9HSF1	Q9HSN5	Q9HRX1	Q9HR01	Q9HRJ8	Q9HSW2	Q9HS84	Q9HP12
Q9HSH3	Q9HS26	Q9HSA8	Q9HRX1	Q9HS88	Q9HSQ7	Q9HSH3	Q9HSQ7	Q9HSK3	Q9HRE2	Q9HHU7	Q9HT01	Q9HS86	Q9HQR9
Q9HSH8	Q9HS33	Q9HSF1	Q9HRZ7	Q9HSA0	Q9HSW2	Q9HSJ6	Q9HT01	Q9HST7	Q9HMH6	Q9HPA2	Q9HT02	Q9HS87	Q9HRF5
Q9HSJ6	Q9HS47	Q9HSH3	Q9HS05	Q9HSA2	Q9HT01	Q9HSK3	Q9HT02	Q9HSW2	Q9HN91	Q9HRJ5	Q9HT04	Q9HS88	Q9HRE2
Q9HSK3	Q9HS59	Q9HSJ6	Q9HS11	Q9HSA7	Q9HT02	Q9HSL1	Q9HT04	Q9HSG4	Q9HP66	Q9HRR4	Q9HNR7	Q9HSA0	Q9HS72
Q9HSL1	Q9HS82	Q9HSK3	Q9HS12	Q9HSA8	Q9HT04	Q9HSL5	Q9HMS1	Q9HNR7	Q9HPA2	Q9HRS6	Q9HQ63	Q9HSA2	Q9HPA9
Q9HSL5	Q9HS84	Q9HSL1	Q9HS26	Q9HSF1	Q9HQ63	Q9HSM3	Q9HRE2	Q9HMS1	Q9HRR4	Q9HS87	Q9HMR5	Q9HSA7	Q9HRJ7
Q9HSN5	Q9HS86	Q9HSL5	Q9HS33	Q9HSH3	Q9HNN0	Q9HSN5	Q9HQ63	Q9HHJ0	Q9HRR6	Q9HSK3	Q9HRZ7	Q9HSA8	Q9HRS9
Q9HSQ7	Q9HS88	Q9HSN5	Q9HS47	Q9HSJ6	Q9HQR9	Q9HSQ1	Q9HNQ5	Q9HI10	Q9HS88	Q9HR01	Q9HPI3	Q9HSB1	P57684
Q9HST7	Q9HSA0	Q9HSQ7	Q9HS59	Q9HSK3	Q9HRF5	Q9HSQ7	Q9HP66	Q9HMH6	Q9HSQ1	Q9HSJ6	Q9HRF5	Q9HSF1	Q9HMI0
Q9HSW2	Q9HSA2	Q9HT01	Q9HS82	Q9HSL1	Q9HRZ7	Q9HSW2	Q9HQR9	Q9HNY2	Q9HMR5	Q9HRF5	Q9HRE2	Q9HSH3	Q9HP06
Q9HT01	Q9HSA7	Q9HT02	Q9HS84	Q9HSL5	Q9HP66	Q9HT01	Q9HSH8	Q9HPD6	Q9HRK2	Q9HST7	Q9HSG4	Q9HSJ6	Q9HP66
Q9HT02	Q9HSA8	Q9HT04	Q9HS86	Q9HSN5	Q9HMS1	Q9HT02	Q9HPI3	Q9HRM4	Q9HMW2	Q9HRE2	Q9HQY1	Q9HSK3	Q9HQY4
Q9HT04	Q9HSF1	Q9HQU3	Q9HS87	Q9HSQ1	Q9HQU6	Q9HT04	Q9HQU6	Q9HSJ6	Q9HQQ3	Q9HSG4	Q9HNX1	Q9HSL1
Q9HNQ5	Q9HSH3	Q9HQ63	Q9HS88	Q9HSQ7	Q9HPH6	Q9HMS1	Q9HP12		Q9HQY4	Q9HQY1	Q9HRS7	Q9HSL5
Q9HP66	Q9HSH8	Q9HP66	Q9HSA0	Q9HSW2	Q9HS05	Q9HPU4	Q9HS48		Q9HRG6		Q9HSJ6	Q9HSN5
Q9HQR9	Q9HSJ6	Q9HRF5	Q9HSA2	Q9HT01	Q9HHP6	Q9HQ63			Q9HRZ7			Q9HSQ7
Q9HQU3	Q9HSK3	Q9HPI3	Q9HSA7	Q9HT02		Q9HNQ5						Q9HT01
Q9HRF5	Q9HSL1	Q9HHP6	Q9HSA8	Q9HT04		Q9HP66						Q9HT02
Q9HRZ7	Q9HSL5	Q9HHW6	Q9HSF1	Q9HQ63		Q9HQR9						Q9HT04
Q9HSG4	Q9HSN5	Q9HNR7	Q9HSH3	Q9HQG2		Q9HR01						Q9HQ63
Q9HMS1	Q9HSQ1	Q9HNX1	Q9HSJ6	Q9HQR9		Q9HRF5						Q9HM75
Q9HNA7	Q9HSQ7	Q9HP95	Q9HSK3	Q9HNA7		Q9HSH8						Q9HMS1
Q9HR01	Q9HST7	Q9HPA2	Q9HSL1	Q9HRF5		Q9HNA7						Q9HQR9
Q9HN46	Q9HSW2	Q9HPD6	Q9HSL5	Q9HRZ7		Q9HPI3						Q9HQU3
Q9HRJ8	Q9HT01	Q9HPE3	Q9HSN5	Q9HST7		Q9HST7						Q9HRF5
Q9HS72	Q9HT02	Q9HQG2	Q9HSQ7	Q9HP66		Q9HRP0						Q9HST7
Q9HMB1	Q9HT04	Q9HQZ1	Q9HST7	Q9HMS1		Q9HSG4						Q9HRP0
Q9HPV6	Q9HMR5	Q9HRE2	Q9HSW2	Q9HQY1		Q9HHW6						Q9HHS6
Q9HPY9	Q9HNQ5	Q9HRG6	Q9HSZ7	Q9HM75		Q9HMN8						Q9HMG0
Q9HQG2	Q9HNR7	Q9HRS6	Q9HT01	Q9HSH8		Q9HMW2						Q9HS47
Q9HQQ3	Q9HP66	Q9HS47	Q9HT02	Q9HN46		Q9HQQ3						Q9HMH6
Q9HR05	Q9HP95	Q9HS87	Q9HT04	Q9HHP6		Q9HRS6						Q9HMR5
Q9HRS9	Q9HQR9	Q9HNA7	Q9HPU4	Q9HHW6		Q9HS05						Q9HP12
Q9HSQ1	Q9HQU3	Q9HMF7	Q9HQ63	Q9HPE3
Q9HP86	Q9HRF5	Q9HQW3	Q9HNH2	Q9HPQ3
	Q9HRZ7		Q9HP66	Q9HQY4
	Q9HSG4		Q9HRF5	Q9HSG4
	Q9HMS1		Q9HSE5
	Q9HR01		Q9HPI3
	Q9HHJ0		Q9HMS1
	Q9HN54		Q9HNN0
			Q9HNR7
			Q9HQ81
			Q9HRS7
			Q9HSH8
			Q9HRK2
			Q9HP02
			Q9HSQ1
			Q9HP39
			Q9HPD9
