# Supplementary material for: The salty tango of brine composition and UV photochemistry effects on Halobacterium salinarum cell envelope biosignature preservation
Source: Commun Biol. 2025 Apr 11;8:602. doi: 10.1038/s42003-025-08007-w (PMC11992018; doi:10.1038/s42003-025-08007-w)
Supplement: Supplementary file 6 — Supplementary Data 3 [file 42003_2025_8007_MOESM6_ESM.xlsx]

## Sheet: Feuil1
PTM quantification using PTM-Shepherd found in irradiated (R) and non irradiated cell envelope extracts incubated in the different brines
Modification	Site	Mass Shift	BSS-LSR_1_percent_PSMs	BSS-LSR_2_percent_PSMs	BSS-LSR_3_percent_PSMs	BSS-LSR_4_percent_PSMs	BSS-LSR_5_percent_PSMs	BSS-LS_1_percent_PSMs	BSS-LS_2_percent_PSMs	BSS-LS_3_percent_PSMs	BSS-LS_4_percent_PSMs	BSS-LS_5_percent_PSMs	BSSR_1_percent_PSMs	BSSR_2_percent_PSMs	BSSR_3_percent_PSMs	BSSR_4_percent_PSMs	BSSR_5_percent_PSMs	BSS_1_percent_PSMs	BSS_2_percent_PSMs	BSS_3_percent_PSMs	BSS_4_percent_PSMs	BSS_5_percent_PSMs	E1R_1_percent_PSMs	E1R_2_percent_PSMs	E1R_3_percent_PSMs	E1R_4_percent_PSMs	E1R_5_percent_PSMs	E1_1_percent_PSMs	E1_2_percent_PSMs	E1_3_percent_PSMs	E1_4_percent_PSMs	E1_5_percent_PSMs	E2R_1_percent_PSMs	E2R_2_percent_PSMs	E2R_3_percent_PSMs	E2R_4_percent_PSMs	E2R_5_percent_PSMs	E2_1_percent_PSMs	E2_2_percent_PSMs	E2_3_percent_PSMs	E2_4_percent_PSMs	E2_5_percent_PSMs	M1R_1_percent_PSMs	M1R_2_percent_PSMs	M1R_3_percent_PSMs	M1R_4_percent_PSMs	M1R_5_percent_PSMs	M1_1_percent_PSMs	M1_2_percent_PSMs
Oxidation	WMYFHLIRVTPKC	15.994915	3.2630	2.3200	2.6090	2.2320	2.4810	3.4210	3.1530	2.5330	2.3980	3.0820	3.3110	3.1680	2.6280	1.9720	2.2960	1.4650	1.4370	1.5440	1.4470	1.2710	2.5450	2.3730	3.1450	3.6580	3.2080	2.4270	2.8000	2.7430	2.2040	2.4090	2.4890	2.9100	2.9510	2.8960	2.3790	2.4310	2.8660	2.4870	2.5350	2.7240	2.5500	4.2050	3.7700	3.4300	2.7030	1.5190	1.7090
Dioxidation	MWYFCH	31.989829	2.3840	3.4960	2.0390	1.4070	1.6610	1.4400	1.3990	1.2930	1.0650	2.0990	2.1600	2.7830	1.9230	1.1060	1.1550	0.1370	0.2280	0.3300	0.2780	0.1640	1.8830	2.1370	2.3000	3.0050	1.9090	0.9050	1.2670	1.3240	0.9090	0.9870	1.4990	1.8800	1.9690	1.8740	1.4690	1.6110	1.2170	0.6480	1.3810	1.7820	2.4660	6.0510	4.9610	4.1160	2.7190	0.2090	0.6110
Tryptophan oxidation to kynurenin	W	3.994915	0.6140	0.6190	0.3980	0.3520	0.5710	0.5550	0.4910	0.4430	0.4800	0.4330	0.7440	0.5700	0.4080	0.2810	0.4450	0.2060	0.4560	0.3290	0.3670	0.2600	0.6760	0.6400	0.6710	0.8330	0.8420	0.4060	0.6470	0.4820	0.5110	0.4380	0.6680	0.7880	0.4560	0.7850	0.7180	0.5380	0.5700	0.5720	0.5900	0.4910	0.6300	0.7490	0.7570	0.7950	0.6760	0.2520	0.4740
Dioxidation-H20	LIRVPKWH	13.979265	0.2760	0.1740	0.2230	0.2310	0.1870	0.2910	0.2090	0.2700	0.2930	0.2450	0.3600	0.1710	0.2030	0.2040	0.2510	0.0820	0.1080	0.1330	0.0770	0.2870	0.4240	0.4360	0.6230	0.6830	0.5140	0.1580	0.2410	0.1740	0.1110	0.1460	0.3230	0.2280	0.3850	0.4180	0.2430	0.3950	0.1780	0.1050	0.1400	0.1870	0.4480	0.5480	0.7570	0.8780	0.5800	0.1400	0.3210
Proline oxidation to pyrrolidinone/Decarboxylation	DE	-30.010565	0.3810	0.2800	0.2470	0.2200	0.3200	0.2650	0.3190	0.1190	0.1730	0.1880	0.3500	0.4850	0.2730	0.3950	0.3180	0.0970	0.1080	0.1700	0.1530	0.0830	0.3730	0.3540	0.6230	0.5160	0.5290	0.2620	0.2900	0.2400	0.2210	0.3210	0.3230	0.3010	0.2690	0.3660	0.2180	0.2690	0.3400	0.1350	0.3520	0.1580	0.2940	0.3750	0.4620	0.6860	0.4100	0.1400	0.2440
His to Aspartic acid	H	-22.0326	0.4980	0.4580	0.3600	0.5170	0.3530	0.1670	0.0860	0.0400	0.0270	0.0290	0.3020	0.3280	0.3790	0.4200	0.3320	0.0000	0.0120	0.0130	0.0130	0.0000	0.5570	0.7230	0.7030	0.7740	0.7440	0.1180	0.0510	0.0260	0.0550	0.0580	0.4090	0.6220	0.4710	0.4850	0.5380	0.0160	0.0680	0.1200	0.0840	0.0430	0.3220	0.3210	0.3720	0.4250	0.4240	0.0280	0.0310
Methionine oxidation to aspartic semialdehyde/ Oxidation-CH4S	M	-32.008456	0.2330	0.3230	0.1870	0.1650	0.2500	0.2500	0.2200	0.0800	0.0940	0.1430	0.3030	0.2860	0.2710	0.1270	0.2050	0.0140	0.0840	0.0260	0.0640	0.0140	0.2790	0.3360	0.4470	0.4860	0.4060	0.0780	0.1270	0.2010	0.0550	0.0740	0.3470	0.3030	0.3860	0.4070	0.1920	0.0960	0.1910	0.0600	0.1120	0.1590	0.2800	0.4950	0.6930	0.5200	0.5660	0.0280	0.0310
Dioxidation-CH2N2	H	-10.031969	0.1910	0.1750	0.1120	0.1980	0.1450	0.1950	0.0980	0.0520	0.1060	0.0860	0.1520	0.1710	0.1640	0.1010	0.1140	0.0410	0.0600	0.0790	0.0760	0.0140	0.1860	0.1350	0.1760	0.2580	0.2450	0.1170	0.1030	0.1200	0.0420	0.1330	0.1110	0.0750	0.1580	0.1040	0.2060	0.0480	0.0700	0.0750	0.0560	0.0870	0.1400	0.1340	0.2820	0.2320	0.2200	0.0560	0.0910
His to Asparagine	H	-23.015	0.2340	0.2970	0.2240	0.2530	0.1770	0.0550	0.0120	0.0000	0.0000	0.0000	0.0920	0.1290	0.1620	0.2030	0.1950	0.0000	0.0000	0.0000	0.0130	0.0000	0.1460	0.2350	0.2080	0.1970	0.2570	0.0130	0.0260	0.0130	0.0140	0.0150	0.1990	0.2430	0.1710	0.2750	0.3700	0.0000	0.0140	0.0150	0.0000	0.0000	0.0560	0.1200	0.1020	0.1100	0.0950	0.0000	0.0000
Chlorination of tyrosine residues	Y	33.961028	0.1270	0.1210	0.0730	0.0440	0.0410	0.0560	0.0000	0.0000	0.0390	0.1160	0.1170	0.0870	0.0680	0.0390	0.0570	0.0000	0.0120	0.0000	0.0250	0.0140	0.0790	0.0340	0.0960	0.1060	0.0550	0.0390	0.0500	0.0000	0.0140	0.0150	0.0610	0.0750	0.0570	0.0910	0.0390	0.0640	0.0280	0.0300	0.0280	0.0870	0.0420	0.6560	0.4490	0.0970	0.0630	0.0000	0.0150
Trioxidation	CWH	47.984744	0.0960	0.1080	0.0740	0.0550	0.1040	0.0420	0.0120	0.0670	0.0400	0.0580	0.0460	0.0850	0.0680	0.0640	0.0230	0.0410	0.0240	0.0790	0.0130	0.0270	0.0000	0.0170	0.0000	0.0000	0.0270	0.0390	0.0260	0.0540	0.0140	0.0150	0.0000	0.0000	0.0000	0.0130	0.0640	0.0160	0.0000	0.0000	0.0000	0.0140	0.0280	0.1070	0.1160	0.0820	0.0620	0.0420	0.0150
Tryptophan oxidation to hydroxykynurenin	W	19.989829	0.0420	0.0130	0.0370	0.0110	0.0200	0.0280	0.0240	0.0130	0.0000	0.0140	0.0580	0.0710	0.0280	0.0000	0.0340	0.0410	0.0000	0.0260	0.0500	0.0140	0.0400	0.0340	0.0640	0.0300	0.0410	0.0390	0.0260	0.0530	0.0280	0.0290	0.0240	0.0300	0.0430	0.0650	0.0130	0.0320	0.0280	0.0300	0.0420	0.0280	0.0000	0.0530	0.0640	0.0680	0.0470	0.0140	0.0450
Acetylation	C	42.010565	0.0430	0.0000	0.0250	0.0330	0.0520	0.0140	0.0620	0.0400	0.0130	0.0430	0.0120	0.0140	0.0280	0.0260	0.0220	0.0270	0.0120	0.0130	0.0130	0.0280	0.0530	0.0000	0.0160	0.0610	0.0410	0.0130	0.0000	0.0400	0.0000	0.0150	0.0620	0.0450	0.0430	0.0390	0.0380	0.0160	0.0270	0.0300	0.0140	0.0000	0.0140	0.0000	0.0260	0.0410	0.0000	0.0000	0.0000
Nitration	Y	44.985078	0.0000	0.0000	0.0000	0.0000	0.0100	0.0000	0.0000	0.0000	0.0000	0.0000	0.0350	0.0000	0.0270	0.0000	0.0000	0.0000	0.0000	0.0000	0.0000	0.0000	0.0660	0.0000	0.0160	0.0300	0.0540	0.0000	0.0000	0.0000	0.0000	0.0000	0.0120	0.0000	0.0000	0.0000	0.0130	0.0000	0.0000	0.0000	0.0000	0.0000	0.0000	0.0130	0.0000	0.0000	0.0000	0.0000	0.0000
[truncated: 23 more columns]
